# Supplementary material for: Integrated Metabolome, Transcriptome, and Physiological Analysis of the Flavonoid and Phenylethanol Glycosides Accumulation in Wild Phlomoides rotata Roots from Different Habitats
Source: Int J Mol Sci. 2025 Jan 14;26(2):668. doi: 10.3390/ijms26020668 (PMC11766294; doi:10.3390/ijms26020668)
Supplement: Supplementary file 1 [file ijms-26-00668-s001.zip]

Archive with 8 entries (8 files):
- Figure S1.tif
- Figure S3.tif
- Figure S4.tif
- FigureS2.tif
- Table S1.xlsx
- Table S11 plsda_vip .csv
- Table S7.xlsx
- Tables .pdf
