# Supplementary material for: Integrated Metabolome, Transcriptome, and Physiological Analysis of the Flavonoid and Phenylethanol Glycosides Accumulation in Wild Phlomoides rotata Roots from Different Habitats
Source: Int J Mol Sci. 2025 Jan 14;26(2):668. doi: 10.3390/ijms26020668 (PMC11766294; doi:10.3390/ijms26020668)
Supplement: Supplementary file 1 [file ijms-26-00668-s001.zip › Table S1.xlsx]

## Sheet: Sheet1
#ID	name	Class I	Class II	HN1	HN2	HN3	GL1	GL2	GL3	CD1	CD2	CD3	YS1	YS2	YS3	FC	p	FDR	sig
NEG_q1	12,13-Dihome	Organic acid	Carboxylic Acids	0.000167923	6641.46	0.000167923	10859	52337.5	14290.9	12390.9	13598.1	18048.6	0.000167923	0.000167923	0.000167923	6.09931	0.271199	0.459895	NotSig
NEG_q2	13(S)-Hydroxyoctadeca-9(Z),11(E)-Dienoic Acid (13-Hode)	Lipid	Fatty Acyls	870593	925040	1.01123e+06	654851	778676	910979	271460	276803	350507	264383	218914	263094	0.473799	0.0112094	0.0563475	Down
NEG_q3	1,4-Anthraquinone	Quinones	Anthraquinones	354350	408139	437079	511367	457115	601858	466142	482372	638649	499710	347976	374693	1.21707	0.160481	0.338392	NotSig
NEG_q4	1D-Myo-Inositol 1,4-Bisphosphate	Sugars and alcohols	Other	34371.5	41937.7	39697.3	73638.7	106426	81104.9	115087	100844	98949.8	16868.4	19817.4	20980.7	1.82092	0.217002	0.413358	NotSig
NEG_q5	1H-Indole-5-Carboxylic Acid	Organic acid	Indole And Its Derivatives	491261	533621	439857	313831	403078	345486	552550	532013	237478	401671	405209	387243	0.814379	0.164354	0.345266	NotSig
NEG_q6	1-O-Galloyl-6-O-Cinnamoylglucose	Polyphenols	Other	23453.3	42319.9	28376.5	39343.9	37340	34329.6	0.000167923	0.000167923	0.000167923	0.000167923	0.000167923	0.000167923	0.393039	0.126772	0.285793	NotSig
NEG_q7	1-Phenylethanol	Sugars and alcohols	Other	64327.5	0.000167923	0.000167923	0.000167923	0.000167923	0.000167923	82414.1	83038.7	123353	33466	39573.4	0.000167923	1.87502	0.541263	0.687117	NotSig
NEG_q8	2,3-Dihydroxy-3-Methylbutanoic Acid	Organic acid	Carboxylic Acids	53056.9	45517.2	48876.1	56039.9	61889.5	42407.2	10828.6	7166.3	8597.17	9883.46	17502	10456.4	0.508128	0.0976672	0.247687	NotSig
NEG_q9	2,4-Dihydroxybenzoic Acid	Polyphenols	Polyphenols	0.000167923	0.000167923	0.000167923	0.000167923	0.000167923	0.000167923	0.000167923	0.000167923	0.000167923	0.000167923	0.000167923	107074	7.0849e+07	0.588449	0.7019	NotSig
NEG_q10	2,5-Furandicarboxylic Acid	Organic acid	Carboxylic Acids	407843	374795	385668	131489	148271	137850	37980.9	48260.5	117728	0.000167923	43295	50041.2	0.203975	2.58977e-06	5.83216e-05	Down
NEG_q11	2-Acetamidoethyl Phosphate	Others	Other	6437.64	6591.99	756.551	5897.95	9890.82	6395.67	6408.43	3062.11	10735	9131.79	6332.63	10301.1	1.64792	0.133508	0.295925	NotSig
NEG_q12	2-Acetoxyacetic Acid	Organic acid	Carboxylic Acids	0.000167923	0.000167923	19202	0.000167923	0.000167923	0.000167923	0.000167923	0.000167923	0.000167923	0.000167923	0.000167923	0.000167923	2.62352e-08	0.0815534	0.218641	NotSig
NEG_q13	2-C-Methyl-D-Erythrono-1,4-Lactone	Others	Other	6.3904e+06	6.67965e+06	6.4208e+06	6.38984e+06	6.48209e+06	6.49166e+06	1.86996e+06	1.86259e+06	1.59109e+06	2.49581e+06	2.6509e+06	2.60466e+06	0.554766	0.0493471	0.156081	Down
NEG_q14	2-Dimethylaminoethylphosphonic Acid	Others	Other	3795.49	5574.52	3371.39	3192.02	4035.83	0.000167923	9832.98	6651.7	0.000167923	3553.4	5209.77	0.000167923	0.84961	0.759505	0.823028	NotSig
NEG_q15	2-Hydroxypalmitic Acid	Lipid	Fatty Acids	997271	1.01818e+06	1.05581e+06	938349	1.25398e+06	1.45162e+06	1.53277e+06	1.62865e+06	1.82184e+06	754398	722391	842834	1.18809	0.453164	0.614774	NotSig
NEG_q16	2'''-N-Acetyl-6'''-Deamino-6'''-Hydroxyparomomycin Ii	Sugars and alcohols	Polyol	54217.4	57362.6	60797.4	125332	177217	159246	71246.4	81815.3	92325.8	238673	223012	205001	2.65671	0.0297417	0.113909	Up
NEG_q18	2-Tert-Butyl-1,4-Benzoquinone	Quinones	Benzene Quinones	220004	229444	225924	251542	292925	288216	262241	212419	240303	289365	259103	234325	1.1502	0.0683552	0.193962	NotSig
NEG_q19	3',4'-Dihydroxyacetophenone	Polyphenols	Polyphenols	43714	52599	0.000167923	74063.4	69778.3	95009.3	34069.4	26261.6	0.000167923	40737.2	61088.7	63797	1.60866	0.332214	0.512429	NotSig
NEG_q20	3,4-Dimethoxycinnamic Acid	Phenylpropanoids	Simple Phenylpropanols	210667	9983.85	188148	270355	175413	301770	227490	290711	263358	330399	359787	200240	1.97287	0.0211162	0.0887194	Up
NEG_q21	3-Butylidenephthalide	Organic acid	Aromatic Organic Acids	554322	542595	536870	6.43404e+06	6.8958e+06	7.1022e+06	3.58368e+06	3.43766e+06	3.13245e+06	2.30139e+06	2.32711e+06	2.26632e+06	7.64699	0.0142571	0.0663366	Up
NEG_q22	3-(Carboxymethylamino)Propanoic Acid	Amino acids	Alpha Amino Acids	4.89705e+07	4.94059e+07	5.07779e+07	3.96403e+07	4.07659e+07	3.86887e+07	3.90288e+07	3.97328e+07	4.25419e+07	1.3224e+07	1.24973e+07	1.42266e+07	0.626524	0.0429498	0.145597	Down
NEG_q24	3-O-Feruloylquinic Acid	Phenylpropanoids	Other	156223	0.000167923	120672	311306	315001	336823	207978	237657	257212	0.000167923	0.000167923	0.000167923	2.00554	0.324517	0.512429	NotSig
NEG_q25	3-O-Methylgallic Acid	Organic acid	Polyphenols	381706	418523	780769	327040	331386	533457	1.08909e+06	1.13815e+06	1.17858e+06	0.000167923	914929	796027	1.3301	0.518157	0.673723	NotSig
NEG_q26	3''-Oxogentamicin A2	Sugars and alcohols	Polyol	1.25319e+06	0.000167923	872713	293219	23160.1	186298	867977	1.02966e+06	2.50988e+06	18244.4	53549.6	143239	0.803617	0.795749	0.843704	NotSig
NEG_q27	4-Acetamidobutanoic Acid	Organic acid	Carboxylic Acids	940670	983388	950708	409809	426599	422639	431186	474442	449157	405216	423865	432697	0.449383	4.41005e-12	4.96572e-10	Down
NEG_q28	4-Hydroxyisoleucine	Amino acids	Other	4.28455e+07	4.00994e+07	4.10049e+07	2.79022e+07	2.86579e+07	2.7813e+07	3.44273e+07	3.12607e+07	3.55673e+07	1.03035e+07	6.44829e+06	1.04541e+07	0.572367	0.0259041	0.103045	Down
NEG_q29	4-Methoxybenzaldehyde	Ketones, Aldehydes, Acids	Benzaldehydes	837510	791337	893262	808361	1.44014e+06	1.53321e+06	939742	920198	1.21366e+06	936255	1.1084e+06	672061	1.26508	0.223222	0.419536	NotSig
NEG_q30	4-Methylcatechol	Polyphenols	Polyphenols	103484	124704	0.000167923	129925	137970	185737	0.000167923	0.000167923	0.000167923	0.000167923	0.000167923	0.000167923	0.662659	0.619595	0.724269	NotSig
NEG_q31	5-Hydroxymethyluracil	Nucleotides	Pyrimidine Nucleosides	72078.1	75576.7	58692.6	65197.7	75599.6	63750	0.000167923	49680.3	0.000167923	84176.3	103105	31027.8	0.763336	0.46903	0.630224	NotSig
NEG_q32	5-Methoxy-7-Hydroxycoumarin	Coumarins	Hydroxycoumarins	111374	114832	50149.7	0.000167923	0.000167923	0.000167923	0.000167923	127473	0.000167923	111184	0.000167923	148184	0.466599	0.251019	0.441532	NotSig
NEG_q33	5-Methyluridine	Nucleotides	Pyrimidine Nucleosides	19722.6	18757.7	16266.2	46763.5	47754.9	55777.8	89785	105740	98923.5	53421.3	53478.3	57391.8	3.70821	0.00543377	0.0315383	Up
NEG_q34	5-Oxopyrrolidine-2-Carboxylic Acid	Organic acid	Carboxylic Acids	113526	111344	108238	0.000167923	0.000167923	0.000167923	67889.4	93039.2	89343.1	12612.8	0.000167923	0.000167923	0.263063	0.00786587	0.042995	Down
NEG_q35	6'''-Deamino-6'''-Oxoparomomycin Ii	Sugars and alcohols	Polyol	16526.4	18210.1	18799.2	23122.6	8635.92	12448	7064.58	0.000167923	6093.48	7163.89	14138.3	9028.16	0.546021	0.0612212	0.179876	NotSig
NEG_q36	6-Hydroxyhexanoic Acid	Organic acid	Carboxylic Acids	0.000167923	670703	495182	331064	0.000167923	313663	174322	0.000167923	383568	0.000167923	0.000167923	342908	0.441874	0.168212	0.349115	NotSig
NEG_q37	6-Hydroxyluteolin 7-Glucoside	Flavonoids	Flavonoid O-Glycosides	0.000167923	0.000167923	0.000167923	0.000167923	0.000167923	0.000167923	0.000167923	0.000167923	0.000167923	98952.5	12005.1	0.000167923	7.34185e+07	0.541698	0.687117	NotSig
NEG_q38	6-Hydroxymethylherniarin	Coumarins	Other	0.000167923	0.000167923	0.000167923	0.000167923	0.000167923	0.000167923	0.000167923	0.000167923	0.000167923	8589.19	0.000167923	0.000167923	5.6833e+06	0.588449	0.7019	NotSig
NEG_q39	6-Hydroxynicotinic Acid	Vitamins	Vitamin B Complex	23332.2	0.000167923	31193.8	82425.8	79708.3	0.000167923	15103.6	0.000167923	18652.1	17473.2	0.000167923	11565.5	1.37505	0.741209	0.810292	NotSig
NEG_q40	7,3',4'-Trihydroxyflavone	Flavonoids	Other	0.000167923	0.000167923	47505.5	0.000167923	0.000167923	0.000167923	0.000167923	0.000167923	0.000167923	0.000167923	0.000167923	0.000167923	1.06044e-08	0.0815534	0.218641	NotSig
NEG_q41	8-Demethyl-8-(2-O-Methyl-Alpha-L-Rhamnosyl)Tetracenomycin C	Sugars and alcohols	Tertiary Alcohol	0.000167923	23315.8	0.000167923	14138.5	0.000167923	13325.5	18309.4	26010.1	12350.3	112988	134382	108880	6.29591	0.227296	0.420947	NotSig
NEG_q42	8-Epideoxyloganic Acid	Terpenoids	Terpene Glycoside	2.26384e+06	2.21636e+06	2.20029e+06	1.14139e+06	1.52397e+06	1.10966e+06	3.21659e+06	3.51708e+06	3.45054e+06	1.95023e+06	1.148e+06	1.86783e+06	0.944307	0.842254	0.870071	NotSig
NEG_q43	9(S)-Hpotre	Lipid	Fatty Acid	0.000167923	0.000167923	0.000167923	250082	268172	343487	122287	95118.4	103158	119298	91814.7	123468	1.00369e+09	0.0125421	0.0614019	Up
NEG_q44	Abscisic Acid	Organic acid	Carboxylic Acids	181815	260938	212712	0.000167923	0.000167923	27737.1	0.000167923	0.000167923	0.000167923	0.000167923	0.000167923	0.000167923	0.0141055	1.44711e-08	6.78935e-07	Down
NEG_q45	Ac-Ala-Oh	Amino acids	Other	0.000167923	0.000167923	0.000167923	0.000167923	0.000167923	0.000167923	55247.5	45850.2	60303.4	0.000167923	0.000167923	0.000167923	1.06796e+08	0.293887	0.480984	NotSig
NEG_q46	Acanthoside B	Nucleotides	Glycosides	648119	942379	790339	1.19178e+06	1.21738e+06	984748	906610	664380	557727	577249	757934	1.2629e+06	1.13695	0.541453	0.687117	NotSig
NEG_q47	Acetylpyrazine	Ketones, Aldehydes, Acids	Aromatic Ketone	0.000167923	0.000167923	66060.4	110206	98994.7	80972.5	244101	289961	285369	46882.9	70632.2	66317	6.52653	0.0717789	0.200057	NotSig
NEG_q48	Aconitic Acid	Organic acid	Carboxylic Acids	2.9159e+07	2.7203e+07	2.67447e+07	1.32768e+07	1.32761e+07	1.33961e+07	5.26095e+06	1.1158e+07	5.04347e+06	1.29872e+07	1.28167e+07	1.31435e+07	0.40253	1.35634e-05	0.000212117	Down
NEG_q51	Allantoic Acid	Ketones, Aldehydes, Acids	Other	8.4879e+06	8.51335e+06	8.21004e+06	1.33609e+07	1.3359e+07	1.33035e+07	1.08105e+07	1.08654e+07	1.11343e+07	3.90704e+06	3.51078e+06	3.4933e+06	1.10724	0.737189	0.807466	NotSig
NEG_q52	Allantoin	Organic acid	Other	114207	112262	115214	160504	100346	78483.8	128424	139519	129064	21462.9	38755.9	47173.8	0.823118	0.511436	0.671185	NotSig
NEG_q53	Allitol	Sugars and alcohols	Polyol	319901	295593	628648	558129	329995	291029	292738	271788	241497	564610	449424	540819	0.948453	0.830425	0.861011	NotSig
NEG_q54	Alpha-D-Glucose	Sugars and alcohols	Monosaccharides	721119	731545	699418	852637	818187	789449	719537	607072	654385	863273	742157	694490	1.04413	0.565172	0.696263	NotSig
NEG_q55	Aminomalonic Acid	Organic acid	Carboxylic Acids	3.28365e+06	3.29519e+06	3.1938e+06	3.46084e+06	3.29235e+06	3.0205e+06	1.23159e+07	1.24504e+07	1.38536e+07	3.64925e+06	3.52374e+06	3.50303e+06	2.0148	0.270702	0.459895	NotSig
NEG_q56	Angoroside C	Phenylpropanoids	Simple Phenylpropanols	9.10114e+07	9.41319e+07	9.86029e+07	1.56483e+08	1.5408e+08	1.51275e+08	2.08393e+08	2.13539e+08	2.13359e+08	1.50669e+08	1.50951e+08	1.51107e+08	1.82071	0.00140988	0.0103086	Up
NEG_q57	Arbutin	Polyphenols	Glycosides	0.000167923	4520.37	5328.87	9094.35	0.000167923	10112.8	8160.07	7976.98	8201.61	5685.97	5730.4	5012.58	2.02976	0.121074	0.281672	NotSig
NEG_q58	Arjunolic Acid	Terpenoids	Triterpenes	756018	660844	611409	199461	275093	231135	202280	199687	243391	328364	363616	322058	0.388686	2.37483e-06	5.57096e-05	Down
NEG_q59	(-)-Aspartic Acid	Amino acids	Other	7.05614e+06	6.72778e+06	6.76288e+06	5.23479e+06	5.08191e+06	4.71823e+06	1.51045e+06	1.49728e+06	1.63455e+06	5.60269e+06	5.60537e+06	5.52694e+06	0.59072	0.0326538	0.118674	Down
NEG_q60	Azelaic Acid	Ketones, Aldehydes, Acids	Carboxylic Acids	1.35126e+06	1.8461e+06	1.42166e+06	2.20487e+07	1.89151e+07	1.98168e+07	1.14795e+07	1.0918e+07	9.17447e+06	6.49565e+06	7.41139e+06	6.45107e+06	8.13383	0.0130658	0.0619581	Up
NEG_q61	Azetidine-2-Carboxylic Acid	Organic acid	Carboxylic Acids	0.000167923	45775.4	0.000167923	0.000167923	0.000167923	16466.1	0.000167923	17742.7	0.000167923	7634.17	8396.86	8369.85	0.426792	0.351209	0.528691	NotSig
NEG_q62	Benzoic Acid	Organic acid	Benzoic Acids	0.000167923	0.000167923	64649.8	0.000167923	0.000167923	41918.4	90892.4	0.000167923	91884.6	0.000167923	0.000167923	22985.3	1.27704	0.82157	0.857048	NotSig
NEG_q63	Betulinic Acid	Terpenoids	Triterpenes	1.42109e+07	1.90098e+07	2.17765e+07	1.05033e+07	1.29611e+07	1.96826e+07	4.12035e+06	4.72242e+06	5.38684e+06	3.49897e+07	2.69123e+07	3.33462e+07	0.925046	0.856601	0.883272	NotSig
NEG_q64	Betulonic Acid	Terpenoids	Triterpenes	1.02461e+06	1.27582e+06	1.32456e+06	425728	584281	717772	731895	738507	943352	579231	459287	624867	0.533788	0.000343478	0.00317013	Down
NEG_q66	Biochanin A	Flavonoids	Isoflavones	0.000167923	26164.8	0.000167923	0.000167923	0.000167923	32897.2	31313.4	0.000167923	57961.9	0.000167923	0.000167923	0.000167923	1.55645	0.730429	0.803187	NotSig
NEG_q67	Calceolarioside B	Phenylpropanoids	Simple Phenylpropanols	4.34733e+06	3.08029e+06	4.17379e+06	2.24643e+06	2.46145e+06	3.17153e+06	1.63218e+06	1.71915e+06	1.68881e+06	1.15519e+06	1.19123e+06	1.57188e+06	0.483787	0.00103354	0.00819552	Down
NEG_q68	Chlorogenic Acid	Polyphenols	Polyphenols	5.08074e+07	7.23417e+07	7.13857e+07	4.26681e+06	3.97608e+06	3.21277e+06	3.28584e+07	3.3933e+07	2.23265e+07	6.89672e+06	7.84248e+06	6.24903e+06	0.208295	0.000110655	0.00119805	Down
NEG_q69	Chlortetracycline	Others	Antibiotic	160938	204416	0.000167923	24771.9	0.000167923	0.000167923	105525	0.000167923	0.000167923	0.000167923	0.000167923	0.000167923	0.118877	0.0188064	0.0827187	Down
NEG_q70	Chorismate	Organic acid	Phenolic Acids	420250	432914	372131	450161	382014	394653	427980	497034	407626	519386	549594	557770	1.13883	0.20053	0.39475	NotSig
NEG_q71	Cichoriin	Coumarins	Coumarins	642568	623308	656105	538447	515611	604039	270277	246284	244704	725002	756138	717774	0.800957	0.335569	0.516189	NotSig
NEG_q72	Cinnamyl Acetate	Others	Other	7.42059e+06	8.68669e+06	7.76928e+06	8.72133e+06	8.11698e+06	8.24824e+06	5.95418e+06	6.65529e+06	7.47135e+06	7.9167e+06	8.44985e+06	8.03495e+06	0.971229	0.695705	0.778691	NotSig
NEG_q73	Clorobiocin	Sugars and alcohols	Glycosides	6113.87	2064.41	6043.12	1728.43	1159.66	0.000167923	1796.47	714.97	1183.48	925.203	1570.9	1395.78	0.24552	0.000904457	0.00737985	Down
NEG_q74	Cryptochlorogenic Acid	Phenylpropanoids	Polyphenols	4.84224e+06	4.93333e+06	4.86985e+06	716123	770336	766896	2.4474e+06	2.62445e+06	2.57225e+06	2.6164e+06	2.63191e+06	2.65326e+06	0.40511	0.000357155	0.0032432	Down
NEG_q75	Cyclo(L-Leu-Trans-4-Hydroxy-L-Pro)	Alkaloids	Other	775564	770452	785632	714574	984681	1.09387e+06	1.20183e+06	1.22361e+06	1.36788e+06	596527	550347	650468	1.19855	0.421221	0.585549	NotSig
NEG_q77	Cynaroside	Flavonoids	Polyphenols	0.000167923	0.000167923	0.000167923	951577	0.000167923	0.000167923	0.000167923	0.000167923	0.000167923	3.15301e+06	0.000167923	0.000167923	2.71593e+09	0.486772	0.646351	NotSig
NEG_q78	Daphnin	Coumarins	Monophenols	652129	766594	713644	640198	615420	561862	275513	288779	0.000167923	747443	807621	789417	0.738812	0.290397	0.476657	NotSig
NEG_q79	D-Arabinose	Sugars and alcohols	Monosaccharides	1.11805e+06	1.0955e+06	1.11656e+06	937808	1.04357e+06	1.00704e+06	623436	566518	683909	493956	445091	349457	0.615673	0.0186764	0.0827187	Down
NEG_q80	D-Arabitol	Sugars and alcohols	Sugar Alcohols	61433.6	69473.4	94225.1	68217.5	73045.8	56936.6	30680	33550.6	31939.5	44843.6	39729.3	38624.5	0.618255	0.0239029	0.0975168	Down
NEG_q81	Decanedioic Acid	Organic acid	Carboxylic Acids	306780	282201	325417	142932	179981	184517	3082.57	12870.7	31146.5	160379	33552	51735.9	0.291703	0.00083268	0.006997	Down
NEG_q82	Demethylwedelolactone	Coumarins	Other	36108.3	0.000167923	31560.8	0.000167923	57227.2	33451.9	0.000167923	0.000167923	0.000167923	0.000167923	0.000167923	0.000167923	0.446679	0.385385	0.565768	NotSig
NEG_q83	D-Fructose	Sugars and alcohols	Monosaccharides	2.90256e+06	2.27576e+06	1.74827e+06	2.29812e+06	1.6386e+06	1.91759e+06	1.85169e+06	1.39473e+06	2.83016e+06	2.01259e+06	2.91814e+06	2.34577e+06	0.924331	0.629443	0.727672	NotSig
NEG_q84	D-Fructose-6-Phosphate (Disodium) Salt	Ketones, Aldehydes, Acids	Sugar Acids	2.7971e+06	1.84024e+06	1.75671e+06	6.01192e+06	6.48919e+06	6.24599e+06	5.34782e+06	5.5554e+06	4.8376e+06	2.49032e+06	3.56601e+06	2.36183e+06	2.23677	0.0206487	0.0874075	Up
NEG_q85	D-Galacturonic Acid (Hydrate)	Sugars and alcohols	Sugar Acids	576537	607046	520661	1.12121e+06	1.13249e+06	1.06677e+06	762531	809637	711794	890966	881231	866258	1.61223	0.00395993	0.0241379	Up
NEG_q86	D-Gluconic Acid	Ketones, Aldehydes, Acids	Sugar Acids	3.42885e+07	3.38677e+07	3.63324e+07	3.30939e+07	3.52847e+07	3.10312e+07	1.98101e+07	1.88218e+07	2.02971e+07	1.59265e+07	1.63476e+07	1.6393e+07	0.660378	0.0301098	0.114539	Down
NEG_q87	D(+)-Glucose	Sugars and alcohols	Monosaccharides	5.18036e+06	4.97744e+06	4.76802e+06	2.79959e+06	0.000167923	0.000167923	0.000167923	2.94855e+06	0.000167923	3.61878e+06	0.000167923	0.000167923	0.209188	0.00189675	0.0131836	Down
NEG_q88	D-Glucose 6-Phosphate	Sugars and alcohols	Hexosephosphates	3.18241e+06	2.04972e+06	1.88162e+06	3.8761e+06	6.92503e+06	6.87205e+06	1.07568e+07	5.50544e+06	5.10021e+06	2.31832e+06	2.49231e+06	2.47588e+06	2.17054	0.126907	0.285793	NotSig
NEG_q89	D-Glucose 6-Phosphate (Disodium Salt)	Sugars and alcohols	Monosaccharides	2.70883e+06	1.6201e+06	2.73498e+06	5.66789e+06	3.14929e+06	5.36263e+06	5.95875e+06	4.852e+06	4.49182e+06	2.37514e+06	2.23961e+06	2.28968e+06	1.71703	0.10076	0.248806	NotSig
NEG_q90	Diacetoxy-6-Gingerdiol	Polyphenols	Other	262683	253194	299746	499900	469174	510867	383115	383982	349661	290184	298459	271802	1.41288	0.0682236	0.193962	NotSig
NEG_q91	Dibenzyl Disulfide	Others	Other	47919.2	48303	46282.2	14392.9	0.000167923	17428.9	0.000167923	36481.4	0.000167923	263752	205883	231394	1.79955	0.584355	0.7019	NotSig
NEG_q93	Dihydrolipoic Acid	Lipid	Fatty Acyls	443386	443996	479282	660283	686585	636093	523449	277219	463042	468774	312086	236878	1.0401	0.860451	0.88562	NotSig
NEG_q94	Dl-Arginine	Amino acids	Other	4.25736e+07	3.96056e+07	4.10962e+07	1.16745e+08	1.22496e+08	8.98948e+07	1.92721e+08	1.89904e+08	2.06405e+08	5.97698e+07	5.24141e+07	5.76327e+07	2.94187	0.0559101	0.17115	NotSig
NEG_q95	Dl-Asparagine	Amino acids	Other	2.00402e+07	1.93639e+07	1.79912e+07	6.6194e+06	6.52149e+06	6.13119e+06	1.17981e+07	1.16268e+07	1.23226e+07	2.37741e+06	2.54498e+06	2.28477e+06	0.361393	0.000616101	0.00533639	Down
NEG_q96	Dl-Glyceric Acid	Ketones, Aldehydes, Acids	Sugar Acids	520995	535845	608368	615572	592451	565634	119807	120016	115154	197341	258034	263534	0.570008	0.0924397	0.240942	NotSig
NEG_q97	Dl-Tartaric Acid	Organic acid	Carboxylic Acids	273605	284734	220235	122584	0.000167923	79499	0.000167923	0.000167923	0.000167923	0.000167923	115696	0.000167923	0.136052	6.00296e-05	0.000751037	Down
NEG_q98	Dl-Tyrosine	Amino acids	Other	98713.2	52977.5	94776.6	79959	121486	104232	68692.7	131844	114911	122887	137780	111162	1.34291	0.101686	0.249997	NotSig
NEG_q99	Dl-Xylose	Sugars and alcohols	Monosaccharides	2.71806e+06	2.9191e+06	2.54373e+06	1.46117e+06	1.52941e+06	1.50372e+06	0.000167923	969106	883774	0.000167923	0.000167923	0.000167923	0.258618	0.000762352	0.0065031	Down
NEG_q100	D-(+)-Malic Acid	Organic acid	Carboxylic Acids	2.81937e+08	2.80093e+08	2.75081e+08	1.43889e+08	1.49893e+08	1.40498e+08	1.66207e+08	1.73554e+08	1.76105e+08	9.50706e+07	9.97662e+07	1.00993e+08	0.496141	2.66278e-05	0.000365645	Down
NEG_q101	D-(+)-Maltose Monohydrate	Sugars and alcohols	Disaccharides	0.000167923	0.000167923	7.43039e+06	0.000167923	0.000167923	0.000167923	0.000167923	0.000167923	0.000167923	0.000167923	0.000167923	0.000167923	6.77983e-11	0.0815534	0.218641	NotSig
NEG_q102	D-Mannitol	Sugars and alcohols	Sugar Alcohols	427563	424665	447139	430455	405224	405749	336463	275302	266248	321019	356127	327344	0.801398	0.0324241	0.118674	Down
NEG_q103	D-Mannoheptulose	Sugars and alcohols	Monosaccharides	10733.8	38532.2	39099.4	31256.6	11901.9	43012.9	20426.5	14582.9	30773.3	8126.59	0.000167923	54518.9	0.809516	0.637112	0.731249	NotSig
NEG_q104	D-(+)-Melezitose	Sugars and alcohols	Polysaccharides	1.09225e+06	1.1168e+06	954276	1.62502e+06	1.38384e+06	1.49614e+06	1.59411e+06	2.21885e+06	2.23985e+06	1.54163e+06	1.5112e+06	1.24648e+06	1.56556	0.0169871	0.0765098	Up
NEG_q105	D-Pantothenic Acid (Hemicalcium Salt)	Vitamins	Vitamin B Complex	1.79475e+07	1.91476e+07	1.79136e+07	2.36026e+07	2.36781e+07	2.38411e+07	3.57209e+07	1.54002e+07	1.55133e+07	1.59623e+07	1.66825e+07	1.65523e+07	1.13287	0.558454	0.692532	NotSig
NEG_q107	D(+)-Raffinose (Pentahydrate)	Sugars and alcohols	Other	1.88785e+07	1.94708e+07	1.94288e+07	4.09746e+07	3.56964e+07	3.82862e+07	2.49533e+07	2.46069e+07	2.65563e+07	4.37037e+07	4.06925e+07	4.1859e+07	1.83073	0.00615775	0.0343249	Up
NEG_q108	D-Sorbitol	Sugars and alcohols	Sugar Alcohols	625689	621185	563740	525069	631272	646999	396065	383723	544060	644574	499820	659494	0.907809	0.409043	0.575728	NotSig
NEG_q109	D-Tagatose	Sugars and alcohols	Monosaccharides	1.73819e+06	1.61368e+06	1.17033e+06	2.48245e+06	1.66553e+06	1.87654e+06	1.14907e+06	1.37962e+06	1.53826e+06	1.76201e+06	1.80167e+06	1.55331e+06	1.12102	0.463698	0.624551	NotSig
NEG_q110	Dulcite	Sugars and alcohols	Sugar Alcohols	668269	682090	755760	582509	687422	658008	323122	422954	463673	633290	686783	706022	0.817267	0.154435	0.328101	NotSig
NEG_q113	Eriodictyol	Flavonoids	Flavonones	0.000167923	0.000167923	0.000167923	32291.3	16784.6	48445.3	0.000167923	0.000167923	0.000167923	0.000167923	17524.4	0.000167923	7.61234e+07	0.253819	0.44379	NotSig
NEG_q114	Esculin	Coumarins	Monophenols	411253	405720	450372	364900	365460	374762	250845	250476	225058	527010	566684	479883	0.895593	0.567961	0.69665	NotSig
NEG_q115	Eugenol	Phenylpropanoids	Monophenols	182366	175589	173412	156953	146491	174298	0.000167923	0.000167923	0.000167923	247441	245726	233902	0.755793	0.513093	0.671794	NotSig
NEG_q116	Euscaphic Acid	Terpenoids	Triterpenes	126368	170203	114524	0.000167923	0.000167923	3396.79	4619.93	10575.5	8240.73	29673.2	38570.2	38943.6	0.108669	2.87354e-06	6.22231e-05	Down
NEG_q117	Feretoside	Terpenoids	Iridoids	2.10276e+08	1.31924e+08	9.58227e+07	2.54531e+08	2.5924e+08	9.79582e+07	1.13208e+08	2.45366e+08	2.43685e+08	1.67678e+08	6.89593e+07	7.34461e+07	1.15981	0.663648	0.754816	NotSig
NEG_q118	Forsythiaside A	Phenylpropanoids	Simple Phenylpropanols	4.50501e+08	4.83248e+08	4.49924e+08	3.18292e+08	3.06456e+08	3.10413e+08	3.44169e+08	3.45433e+08	3.38697e+08	5.33029e+07	0.000167923	2.13181e+08	0.537204	0.0222941	0.0922911	Down
NEG_q119	Forsythoside B	Phenylpropanoids	Simple Phenylpropanols	4.44981e+08	4.83457e+08	4.56248e+08	4.87337e+08	4.76296e+08	4.7365e+08	5.4454e+08	5.62391e+08	5.28161e+08	4.86092e+08	5.01807e+08	4.59102e+08	1.08794	0.092259	0.240942	NotSig
NEG_q120	Forsythoside I	Phenylpropanoids	Simple Phenylpropanols	2.91511e+08	3.1392e+08	3.05878e+08	2.05091e+08	1.96765e+08	1.98146e+08	2.29038e+08	0.000167923	0.000167923	0.000167923	1.38005e+08	1.3718e+08	0.403897	0.0106285	0.0543987	Down
NEG_q121	(-)-Fucose	Organic acid	Other	281819	256366	259270	235235	282472	279462	290696	233504	243797	330055	279462	270040	1.02189	0.763455	0.823674	NotSig
NEG_q122	Galactose 1-Phosphate	Sugars and alcohols	Hexosephosphates	1.11287e+06	1.08638e+06	1.74965e+06	3.77855e+06	3.74715e+06	3.52375e+06	3.27327e+06	2.57701e+06	5.66179e+06	1.43303e+06	1.40038e+06	1.30657e+06	2.25392	0.0862383	0.22902	NotSig
NEG_q123	Gallic Acid	Polyphenols	Polyphenols	239427	183857	322330	235708	185348	284244	131802	156714	146275	402050	378416	396431	1.03583	0.900845	0.915469	NotSig
NEG_q124	Gallic Acid (Hydrate)	Polyphenols	Polyphenols	354999	251547	314556	154701	137592	138402	137953	136368	165195	0.000167923	0.000167923	242883	0.402813	0.0037639	0.0232865	Down
NEG_q125	Geniposide	Terpenoids	Iridoids	1.14798e+06	1.55998e+06	1.06865e+06	813080	1.63687e+06	1.02677e+06	0.000167923	411694	0.000167923	0.000167923	0.000167923	0.000167923	0.343203	0.0477262	0.153077	Down
NEG_q126	Gluconate (Sodium)	Sugars and alcohols	Other	2.98685e+07	2.73394e+07	3.09494e+07	3.01797e+07	2.78602e+07	2.0923e+07	1.67855e+07	1.74829e+07	1.60756e+07	1.25884e+07	1.22073e+07	1.14458e+07	0.625959	0.0220292	0.0918701	Down
NEG_q127	Glycolic Acid	Organic acid	Carboxylic Acids	348917	306868	372653	160657	0.000167923	155904	0.000167923	110689	0.000167923	118397	0.000167923	0.000167923	0.176853	9.22144e-05	0.00105952	Down
NEG_q128	Glycylglycine	Amino acids	Peptides	6.40044e+06	6.671e+06	5.11466e+06	5.19419e+06	4.83573e+06	5.56176e+06	4.40271e+06	4.68846e+06	5.21201e+06	5.23783e+06	6.28325e+06	7.12279e+06	0.889667	0.260658	0.452666	NotSig
NEG_q129	Glycyl-L-Leucine	Amino acids	Peptides	18446.7	0.000167923	0.000167923	21744.6	0.000167923	21345.7	48954.1	43796	40079.6	0.000167923	16766.4	0.000167923	3.48187	0.231718	0.42633	NotSig
NEG_q130	Gondoic Acid	Lipid	Fatty Acyls	1.4435e+06	1.96707e+06	1.6857e+06	1.17021e+06	244901	1.26699e+06	0.000167923	489723	0.000167923	0.000167923	400377	872241	0.290699	0.00291919	0.0186872	Down
NEG_q132	Hederagenin	Terpenoids	Triterpenes	806073	847259	964977	507701	562681	672783	184345	225908	239511	803820	973092	924181	0.648513	0.123145	0.282482	NotSig
NEG_q133	Heptanal Oxime	Others	Other	0.000167923	2.87895e+07	2.70318e+07	1.22885e+07	1.32029e+07	1.13155e+07	2.36965e+07	2.52078e+07	2.37538e+07	0.000167923	0.000167923	0.000167923	0.653664	0.433624	0.594556	NotSig
NEG_q134	(-)-Hydroxycitric Acid Lactone	Organic acid	Carboxylic Acids	0.000167923	74724.1	0.000167923	138747	384026	87834.2	402459	405121	417504	620474	582690	622544	16.333	0.00799484	0.0432797	Up
NEG_q135	Hydroxytyrosol	Polyphenols	Other	1.00975e+06	916410	894682	1.09192e+06	1.1797e+06	1.32315e+06	520217	400551	498942	909887	850310	887556	0.905432	0.654746	0.749232	NotSig
NEG_q136	Hypotaurine	Ketones, Aldehydes, Acids	Other	663.718	2710.73	1833.64	0.000167923	1089.56	0.000167923	1090.67	734.055	0.000167923	5147.42	3167.58	2920.57	0.905634	0.885837	0.906775	NotSig
NEG_q137	I-Inositol	Organic acid	Other	454019	481813	513478	668414	839266	594070	708808	641923	724647	787575	828273	900544	1.53947	0.00168725	0.011874	Up
NEG_q138	Incensole	Terpenoids	Diterpenoids	1.50381e+06	1.62677e+06	1.3909e+06	2.01503e+06	1.75377e+06	1.99143e+06	1.14139e+06	1.36176e+06	1.60892e+06	1.77183e+06	1.61791e+06	1.6603e+06	1.10011	0.394608	0.568329	NotSig
NEG_q140	Indigo	Others	Indole And Its Derivatives	0.000167923	0.000167923	0.000167923	0.000167923	0.000167923	0.000167923	0.000167923	6832.28	0.000167923	0.000167923	0.000167923	0.000167923	4.52079e+06	0.588449	0.7019	NotSig
NEG_q141	Indole-3-Carboxaldehyde	Alkaloids	Indole Alkaloids	722618	783555	799356	804508	778943	852667	1.28465e+06	1.16786e+06	1.01929e+06	737155	645339	752209	1.1628	0.355995	0.533045	NotSig
NEG_q142	Indole-3-Carboxylic Acid	Organic acid	Carboxylic Acids	118135	176325	138657	91549.2	117367	146386	185799	160494	54383.6	137029	146107	123194	0.894531	0.551807	0.688841	NotSig
NEG_q143	Indolelactic Acid	Ketones, Aldehydes, Acids	Indole And Its Derivatives	293407	0.000167923	0.000167923	0.000167923	45113.3	0.000167923	0.000167923	0.000167923	0.000167923	149270	163306	0.000167923	0.406363	0.390559	0.567495	NotSig
NEG_q144	Inulin	Sugars and alcohols	Polysaccharides	2.14111e+07	2.07999e+07	2.12645e+07	3.89508e+07	3.85916e+07	3.98102e+07	2.77353e+07	2.70025e+07	2.7929e+07	4.27132e+07	4.42233e+07	4.46859e+07	1.74157	0.00480637	0.0281873	Up
NEG_q145	Isethionic Acid	Organic acid	Other	45086.9	23662	74184.7	21593	27531	29653.9	69164.4	34046.5	26628.8	7859.29	12319	13442.6	0.564921	0.14719	0.319953	NotSig
NEG_q146	Isethionic Acid Sodium Salt	Organic acid	Other	100591	156800	164461	65951.7	97020	100727	129329	149276	63133.6	41979.4	49121.4	53652.2	0.592775	0.0437051	0.145597	Down
NEG_q147	Isomaltose	Sugars and alcohols	Glucans	1.0313e+08	1.1512e+08	1.02569e+08	7.33465e+07	6.9319e+07	7.5927e+07	1.97961e+08	2.2273e+08	1.98425e+08	1.06434e+08	1.01772e+08	9.11953e+07	1.18146	0.609948	0.716912	NotSig
NEG_q148	Isoswertisin 2''-Rhamnoside	Flavonoids	Hydroxyflavone	79143.4	71917.3	74934.7	33665.5	34079.5	40997.2	12647	10254.4	11058.7	18218	28394.1	24576.5	0.31548	1.9365e-05	0.000272562	Down
NEG_q149	(±)-Jasmonic Acid	Lipid	Fatty Acids	84578.8	84572.9	98052.7	88735.3	89463.7	82111.2	31092.7	18405.5	25910.7	76824.5	81212.4	99951.7	0.740641	0.249722	0.440733	NotSig
NEG_q151	Lactitol (Monohydrate)	Lipid	Fatty Acyls	3.18928e+06	3.21508e+06	3.73333e+06	1.92154e+06	2.35082e+06	2.05647e+06	4.29804e+06	3.45036e+06	4.22973e+06	3.61674e+06	3.66529e+06	3.43096e+06	0.954194	0.781164	0.834527	NotSig
NEG_q152	L-Allothreonine	Amino acids	Other	3.40301e+06	3.51762e+06	3.22722e+06	3.16736e+06	3.28854e+06	3.63877e+06	1.19902e+07	1.43054e+07	1.46315e+07	3.50647e+06	3.41725e+06	3.75148e+06	2.0266	0.284029	0.470319	NotSig
NEG_q153	L-Arabinitol	Sugars and alcohols	Sugar Alcohols	61098.4	85571.3	52655	51330.9	38443.5	66190.5	50544	43597.9	36965.3	24167.9	18242.7	25247	0.593219	0.0275177	0.106844	Down
NEG_q154	L-(+)-Arabinose	Sugars and alcohols	Monosaccharides	140465	157570	76389.9	113271	218480	170439	147705	143946	137918	95492.8	76475.7	129780	1.09814	0.67061	0.760512	NotSig
NEG_q155	L(+)-Arabinose	Sugars and alcohols	Monosaccharides	1.14895e+06	1.24081e+06	1.06262e+06	702044	671456	686665	440991	466427	0.000167923	0.000167923	278040	170278	0.329812	0.00109585	0.00856893	Down
NEG_q156	L-Aspartic Acid	Amino acids	Other	1.05353e+07	1.04531e+07	1.03406e+07	7.59436e+06	7.44763e+06	7.62481e+06	2.05764e+06	2.09255e+06	2.15626e+06	8.56308e+06	8.10152e+06	7.97692e+06	0.570449	0.0271855	0.106368	Down
NEG_q157	Leucoside	Flavonoids	Flavonols	26183.6	12126.6	10406.1	14744.1	1777.69	0.000167923	8162.71	0.000167923	0.000167923	0.000167923	1597.98	10301	0.250316	0.0158793	0.0726834	Down
NEG_q158	L-Glucose	Sugars and alcohols	Monosaccharides	482361	453440	491084	612532	585739	649026	539441	654645	703372	562954	497941	458382	1.22973	0.0440685	0.145945	Up
NEG_q159	L-Glutamic Acid	Amino acids	Other	4.37111e+07	3.97079e+07	3.81786e+07	3.55335e+07	3.61476e+07	3.338e+07	3.64082e+07	3.53653e+07	3.68871e+07	1.29096e+07	1.20723e+07	1.25176e+07	0.688668	0.100365	0.248806	NotSig
NEG_q160	L-Glutamic Acid (Monosodium Salt)	Amino acids	Other	2.74501e+07	3.30261e+07	2.91458e+07	2.33343e+07	2.48349e+07	2.49934e+07	2.42625e+07	2.58121e+07	2.52716e+07	8.46323e+06	8.3087e+06	7.87305e+06	0.644015	0.0602052	0.179341	NotSig
NEG_q162	L-Methionine Sulfoxide	Amino acids	Other	153231	157825	149956	28255.3	23958.8	15656	118565	111412	46309	16892.4	24572.8	13432.2	0.288534	0.00125335	0.00928469	Down
NEG_q163	L-Ornithine (Hydrochloride)	Amino acids	Other	5.50736e+07	5.3474e+07	5.33892e+07	1.01367e+08	1.11903e+08	1.08633e+08	1.78913e+08	1.7819e+08	1.76914e+08	5.61398e+07	4.67343e+07	5.63237e+07	2.08953	0.0998882	0.248806	NotSig
NEG_q164	L-Serine	Amino acids	Other	1.05412e+06	946753	840666	688419	774971	636188	3.04476e+06	3.24134e+06	3.07234e+06	697153	802860	746820	1.60768	0.440203	0.598634	NotSig
NEG_q165	L-Threonine	Amino acids	Other	3.56319e+06	3.35231e+06	3.43868e+06	3.66019e+06	3.42613e+06	3.34804e+06	1.4232e+07	1.31783e+07	1.38157e+07	3.89683e+06	3.51776e+06	3.74731e+06	2.02245	0.271169	0.459895	NotSig
NEG_q166	L-Tyrosine	Amino acids	Other	3.75326e+06	3.74742e+06	3.69407e+06	7.69157e+06	7.70198e+06	7.49511e+06	4.68382e+07	4.82202e+07	4.91238e+07	3.18782e+06	3.56354e+06	3.35373e+06	5.27556	0.239012	0.429743	NotSig
NEG_q167	Luteolin	Flavonoids	Polyphenols	0.000167923	0.000167923	0.000167923	0.000167923	0.000167923	0.000167923	0.000167923	0.000167923	0.000167923	52188.1	0.000167923	0.000167923	3.45319e+07	0.588449	0.7019	NotSig
NEG_q168	Luteolin 7-O-Glucuronide	Flavonoids	Polyphenols	0.000167923	0.000167923	0.000167923	0.000167923	70807.6	0.000167923	0.000167923	26690.1	0.000167923	20467.2	0.000167923	0.000167923	7.80551e+07	0.380821	0.562736	NotSig
NEG_q169	L-Xylose	Sugars and alcohols	Monosaccharides	2.90676e+06	3.04774e+06	2.52623e+06	1.57025e+06	1.64006e+06	1.48999e+06	939479	955746	873163	623825	0.000167923	549866	0.339687	0.000217986	0.00219153	Down
NEG_q170	Magnolioside	Coumarins	Coumarins	45884.1	94833.5	113286	0.000167923	0.000167923	0.000167923	49094.8	28445.8	12461.3	37319.8	24412.1	38682.8	0.249887	0.00196518	0.0134926	Down
NEG_q171	Malic Acid	Organic acid	Carboxylic Acids	7.96314e+08	7.8473e+08	7.84166e+08	4.16354e+08	4.03021e+08	4.01843e+08	4.38402e+08	4.5977e+08	4.78796e+08	2.55023e+08	2.71373e+08	2.66167e+08	0.477865	1.42543e-05	0.000216897	Down
NEG_q172	Malonic Acid	Organic acid	Carboxylic Acids	6.27858e+06	6.02091e+06	5.44317e+06	6.94487e+06	7.10836e+06	7.38422e+06	4.96813e+06	4.6131e+06	5.30912e+06	5.03931e+06	5.71612e+06	3.575e+06	0.951721	0.720217	0.794594	NotSig
NEG_q173	Malonic Acid, (P-Hydroxybenzyl)- (7Ci)	Organic acid	Carboxylic Acids	1.71465e+06	1.82928e+06	866479	2.19898e+06	1.93075e+06	0.000167923	1.04963e+06	1.57167e+06	2.06891e+06	493934	1.21738e+06	446027	0.82965	0.623607	0.725059	NotSig
NEG_q174	Maltopentaose	Sugars and alcohols	Polysaccharides	166140	157573	163894	823831	793378	748663	423940	442041	394038	1.59321e+06	1.8252e+06	1.69309e+06	5.97297	0.0403671	0.142042	Up
NEG_q175	Maltose	Sugars and alcohols	Disaccharides	4.24603e+06	3.53998e+06	2.7541e+06	0.000167923	3.25207e+06	0.000167923	5.50895e+06	4.85022e+06	7.11828e+06	2.74001e+06	0.000167923	2.7227e+06	0.828336	0.707575	0.787271	NotSig
NEG_q176	Mannitol	Others	Other	502651	467575	458260	353124	482420	490852	428829	299302	323492	529328	533542	456190	0.909373	0.434037	0.594556	NotSig
NEG_q177	Marilactone	Ketones, Aldehydes, Acids	Polyketides	0.000167923	0.000167923	0.000167923	0.000167923	216120	0.000167923	0.000167923	0.000167923	0.000167923	0.000167923	0.000167923	0.000167923	1.43003e+08	0.588449	0.7019	NotSig
NEG_q178	Maslinic Acid	Terpenoids	Triterpenes	19390.1	16547	16477.9	5915.89	7288.19	8275.45	7417.66	8348.45	5749.23	17095.1	16361.9	17035.2	0.594531	0.0384565	0.13617	Down
NEG_q179	Menadione	Quinones	Naphthalene Quinones	106350	78409	92977.4	63405.2	76867.5	76051.7	110161	130788	117277	64334.4	72446.3	59706	0.925383	0.681105	0.768719	NotSig
NEG_q180	Methacycline	Others	Antibiotic	4553.33	2766.92	0.000167923	3929.11	3296.23	0.000167923	0.000167923	0.000167923	0.000167923	2421.96	1217.41	3717.99	0.664034	0.522159	0.677363	NotSig
NEG_q181	Methyl 3-Phenylpropanoate	Lipid	Fatty Acyls	291795	269344	263838	238679	335619	305757	232613	160713	233092	406970	346242	350332	1.05458	0.754669	0.821307	NotSig
NEG_q182	Methyl 4-Hydroxyphenylacetate	Polyphenols	Monophenols	3.94729e+06	4.32354e+06	4.31273e+06	2.82138e+06	2.94117e+06	2.68567e+06	2.60214e+06	2.70507e+06	2.4227e+06	4.61139e+06	4.77948e+06	4.52469e+06	0.79717	0.179794	0.362029	NotSig
NEG_q183	Methyl Isoferulate	Others	Other	424665	258411	400525	399453	631678	663246	457913	696796	423767	470071	398018	348023	1.38088	0.123931	0.282482	NotSig
NEG_q184	Methylmalonic Acid	Organic acid	Carboxylic Acids	2.60813e+07	2.61551e+07	2.53673e+07	2.49973e+07	2.69314e+07	2.43833e+07	2.04249e+07	2.02873e+07	1.58891e+07	1.77276e+07	2.0114e+07	1.9119e+07	0.81557	0.051596	0.161381	NotSig
NEG_q185	Methyl Paraben	Polyphenols	Monophenols	0.000167923	53711.7	76466.6	0.000167923	0.000167923	52771.6	46302.2	144993	52681.6	28064.3	0.000167923	28892.4	0.905695	0.892294	0.910075	NotSig
NEG_q186	Methylsyringol	Polyphenols	Other	482526	747761	680778	430281	566644	515668	572863	598434	533970	568849	584724	0.000167923	0.762478	0.235856	0.429743	NotSig
NEG_q187	Miquelianin	Flavonoids	Flavonols	0.000167923	14725.1	0.000167923	0.000167923	0.000167923	0.000167923	0.000167923	0.000167923	0.000167923	6920.41	0.000167923	9720.43	0.3767	0.385888	0.565768	NotSig
NEG_q188	Myristoleic Acid	Lipid	Fatty Acyls	2.7261e+06	3.43229e+06	1.49587e+06	2.26686e+06	2.8171e+06	3.21708e+06	2.66234e+06	3.38381e+06	4.35147e+06	4.41126e+06	4.77159e+06	2.9352e+06	1.34203	0.177511	0.360789	NotSig
NEG_q189	N-Acetyl-L-Glutamic Acid	Amino acids	Other	185210	176406	156453	129185	131472	126954	162923	137910	169641	102918	0.000167923	97083.2	0.680788	0.0976995	0.247687	NotSig
NEG_q190	N-Acetyl-L-Methionine	Amino acids	Other	196124	221101	197997	159056	183121	161599	226623	250439	321043	103108	78670.4	85163.2	0.850005	0.540767	0.687117	NotSig
NEG_q191	Narcissin	Flavonoids	Flavonols	2.72946e+07	2.78264e+07	2.52755e+07	1.24682e+07	3.33581e+06	1.15498e+07	1.3876e+07	1.45448e+07	1.52939e+07	6.64751e+06	6.78259e+06	6.5525e+06	0.377509	7.98371e-05	0.000936423	Down
NEG_q194	N-Carbamoyl-Dl-Aspartic Acid	Amino acids	Other	2.52877e+07	2.49374e+07	2.43533e+07	4.03988e+07	4.05168e+07	3.77809e+07	2.94388e+07	2.80445e+07	1.75215e+07	9.01821e+06	5.26494e+06	9.5355e+06	0.97222	0.936434	0.944089	NotSig
NEG_q196	N-((-)-Jasmonoyl)-S-Isoleucine	Amino acids	Dipeptide	349686	348181	380001	371596	363924	373526	130843	143117	163929	495793	489320	509516	0.940612	0.822035	0.857048	NotSig
NEG_q197	Nmda	Amino acids	Other	2439.02	1835.36	2265.92	6113.07	4217.82	1111.4	1087.98	0.000167923	2383.31	4956.98	3253.41	6807.13	1.52547	0.438751	0.598104	NotSig
NEG_q198	Norswertianolin	Xanthones	Polyphenols	51562.3	43246.3	46099.2	16911.9	26107.8	27968.4	95345.4	100119	121080	24496.4	0.000167923	0.000167923	0.974701	0.966659	0.971263	NotSig
NEG_q199	Nudifloramide	Alkaloids	Pyridine Alkaloids	47384.1	52425.8	51632.7	0.000167923	0.000167923	0.000167923	0.000167923	0.000167923	0.000167923	0.000167923	0.000167923	0.000167923	3.32646e-09	2.69367e-14	5.05511e-12	Down
NEG_q200	O-Acetylserine	Amino acids	Other	106307	93659.1	100002	0.000167923	0.000167923	126713	211241	185611	176273	42114.5	68031	83341.7	0.992688	0.988046	0.988046	NotSig
NEG_q201	Octadecanedioic Acid	Organic acid	Carboxylic Acids	0.000167923	2754.88	0.000167923	4447.05	0.000167923	0.000167923	0.000167923	0.000167923	0.000167923	0.000167923	0.000167923	0.000167923	0.538081	0.681334	0.768719	NotSig
NEG_q202	Olivetol	Polyphenols	Polyphenols	533017	481913	418691	532730	522223	585332	411798	672421	615577	571770	572816	564449	1.17398	0.100106	0.248806	NotSig
NEG_q203	Oroxylin A-7-O-Glucuronide	Flavonoids	Flavones	978534	2.01542e+06	1.13573e+06	48427.4	44971.8	26648.4	11626.8	21725.9	9611.83	220845	309450	190147	0.0713092	3.19796e-05	0.000421265	Down
NEG_q204	O-Toluic Acid	Organic acid	Carboxylic Acids	61599	60706.4	50016.9	26703.4	0.000167923	0.000167923	26973.6	0.000167923	0.000167923	0.000167923	0.000167923	0.000167923	0.103831	3.54846e-05	0.000454041	Down
NEG_q205	Oxoadipic Acid	Organic acid	Carboxylic Acids	14565.5	0.000167923	17847.4	37267.6	32658.9	32115.8	32115.7	38941.4	71108	7465.66	0.000167923	0.000167923	2.5882	0.242311	0.43035	NotSig
NEG_q206	Oxohydrastinine	Alkaloids	Isoquinolines And Derivatives	2.52474e+06	2.51869e+06	2.49043e+06	3.34091e+06	3.29132e+06	3.23847e+06	8.0124e+06	7.83071e+06	7.7074e+06	1.62362e+06	1.78888e+06	1.5915e+06	1.70011	0.3134	0.501047	NotSig
NEG_q207	Oxypurinol	Organic acid	Other	187605	210072	216944	135738	140031	0.000167923	210396	185698	198136	488812	504123	516566	1.2905	0.609907	0.716912	NotSig
NEG_q208	Oxytetracycline	Others	Antibiotic	19717.5	17784.3	15646.2	3115.18	2414.03	1292.09	0.000167923	0.000167923	0.000167923	0.000167923	0.000167923	0.000167923	0.0427818	6.5331e-09	3.95623e-07	Down
NEG_q209	Palmitoylglycine	Lipid	Fatty Acids	5639.24	3702.3	2315.24	3301.25	3200.74	5814.53	1678.92	2382.52	3484.96	2765.49	0.000167923	4886.66	0.786812	0.479186	0.639293	NotSig
NEG_q210	Papain	Others	Other	1.02964e+06	1.06394e+06	1.12509e+06	1.02081e+06	1.36718e+06	1.56348e+06	1.66368e+06	1.88317e+06	2.00926e+06	841443	793702	969230	1.25434	0.342761	0.521553	NotSig
NEG_q211	Paraxanthine	Alkaloids	Xanthines	412094	398851	436362	462161	497192	460016	389444	212382	393451	545821	625299	568683	1.11024	0.543167	0.687117	NotSig
NEG_q212	P-Cresyl Sulfate (Potassium)	Polyphenols	Other	0.000167923	10430.4	7809.28	5736.48	6810.12	0.000167923	8815.32	8190.78	20235	8668.22	0.000167923	0.000167923	1.06829	0.92232	0.933932	NotSig
NEG_q213	Phenylpyruvic Acid	Organic acid	Carboxylic Acids	138207	129087	121474	290065	260148	305071	500458	604213	768510	179746	195781	201297	2.83399	0.0852304	0.227416	NotSig
NEG_q214	Pheophorbide A	Others	Other	1879.52	1166.21	0.000167923	711.93	0.000167923	0.000167923	0.000167923	0.000167923	0.000167923	1969.21	1057.88	515.555	0.465635	0.300667	0.487826	NotSig
NEG_q215	Phosphonoacetic Acid	Organic acid	Carboxylic Acids	133181	123346	161190	250170	238529	213307	265459	268437	278390	222797	153148	216714	1.68132	0.00247541	0.016791	Up
NEG_q216	Phthalic Acid	Organic acid	Carboxylic Acids	116275	138258	93143.6	134228	130442	147951	242664	217955	180321	93660.2	100254	71065.2	1.26414	0.402159	0.570317	NotSig
NEG_q217	Pimelic Acid	Organic acid	Carboxylic Acids	76642.4	101161	97029.2	680753	592928	636794	173662	201763	179137	349904	409698	357167	4.34422	0.0272059	0.106368	Up
NEG_q218	Procurcumenol	Terpenoids	Sesquiterpenes	1.01529e+06	1.00776e+06	1.08611e+06	4.77885e+06	4.97896e+06	4.10005e+06	3.12287e+06	3.00116e+06	3.09108e+06	820200	684707	738687	2.7142	0.110953	0.265814	NotSig
NEG_q219	Pseudobufarenogin	Steroids	Sterols	101890	240059	140369	262930	238805	273173	85213.3	65347.1	114915	58532.8	200230	68003.8	0.944847	0.881892	0.906031	NotSig
NEG_q221	Raspberry Ketone	Polyphenols	Monophenols	185452	165925	144067	145739	142595	160910	147392	198669	181922	250586	222709	220646	1.12436	0.419336	0.585549	NotSig
NEG_q222	Rhein	Quinones	Other	11419.8	0.000167923	0.000167923	0.000167923	0.000167923	0.000167923	0.000167923	0.000167923	0.000167923	0.000167923	0.000167923	0.000167923	4.41136e-08	0.0815534	0.218641	NotSig
NEG_q223	Ribitol	Sugars and alcohols	Sugar Alcohols	104462	83016.8	58747.8	69264.4	54395.1	35606.1	20860.4	30806.9	39571.3	19170.3	42040.8	43154.9	0.480411	0.00426207	0.0252584	Down
NEG_q224	Rubinaphthin A	Ketones, Aldehydes, Acids	Polyketides	17196.6	0.000167923	0.000167923	18586.8	36184.9	33465.4	60516	68099.6	60659.5	79389.9	71712	65840.5	9.58435	0.00292091	0.0186872	Up
NEG_q227	(S)-3-(4-Hydroxyphenyl)-2-Hydroxypropionic Acid	Ketones, Aldehydes, Acids	Phenylpropanoic Acids	606808	626530	498267	480542	543827	494850	621769	579670	768019	231260	564688	360396	0.894165	0.530036	0.684427	NotSig
NEG_q228	Safflower Yellow	Flavonoids	Other	15283.9	11480.8	24858.9	16210.6	33020.4	35749.3	13539	17991.3	16049	60686.4	97658.3	77077.2	2.37605	0.226792	0.420947	NotSig
NEG_q229	Sakuranetin	Flavonoids	Flavonones	0.000167923	22164.6	24403.6	0.000167923	0.000167923	0.000167923	22343.2	22363.7	41227.4	0.000167923	0.000167923	0.000167923	0.615116	0.56285	0.694971	NotSig
NEG_q231	Salidroside	Polyphenols	Glycosides	1.40834e+06	1.54824e+06	1.19067e+06	0.000167923	360498	0.000167923	146654	159902	136817	0.000167923	0.000167923	0.000167923	0.0646108	6.2718e-08	2.20509e-06	Down
NEG_q234	Se-Methylselenocysteine	Amino acids	Other	0.000167923	0.000167923	0.000167923	0.000167923	0.000167923	0.000167923	290453	234972	307088	355914	405409	437229	1.34392e+09	0.0611839	0.179876	NotSig
NEG_q235	Shanzhiside	Terpenoids	Terpene Glycoside	3.7423e+06	3.79599e+06	3.65796e+06	638818	698394	670984	718960	716814	723574	1.35135e+06	1.35664e+06	1.37791e+06	0.24572	6.65834e-08	2.20509e-06	Down
NEG_q236	Shanzhiside Methyl Ester	Terpenoids	Iridoids	6.67796e+07	6.73868e+07	6.87135e+07	3.79753e+07	3.89377e+07	3.94936e+07	2.50749e+07	2.50327e+07	2.39389e+07	1.168e+07	1.23234e+07	1.23496e+07	0.372644	0.000109468	0.00119805	Down
NEG_q237	(S)-Malic Acid	Organic acid	Carboxylic Acids	5.70281e+08	5.85098e+08	5.84555e+08	2.98219e+08	2.98105e+08	2.86713e+08	0.000167923	3.3389e+08	3.30204e+08	1.92489e+08	2.0219e+08	1.95128e+08	0.409391	0.000285746	0.00272669	Down
NEG_q238	Sn-Glycerol 3-Phosphate	Ketones, Aldehydes, Acids	Other	1.67469e+06	1.51998e+06	1.66736e+06	2.86103e+06	2.85399e+06	1.65037e+06	4.90017e+06	3.23399e+06	5.37982e+06	789466	638009	655791	1.57428	0.401197	0.570317	NotSig
NEG_q239	Sodium (3S,4R,5R)-6-((Hydrogenphosphonato)Oxy)-3,4,5-Trihydroxy-2-Oxohexyl Phosphate Octahydrate	Sugars and alcohols	Other	24549.2	28710.1	33936.2	57947.6	55796.5	53562.7	73689.8	76850.4	71165.7	8509.18	15243.2	24834.5	1.67287	0.236641	0.429743	NotSig
NEG_q240	Sodium 5-Hydroxyhexanoate	Lipid	Fatty Acids	715151	640870	664339	415879	0.000167923	288363	323715	270683	196939	522968	559667	0.000167923	0.425372	0.00909841	0.0483246	Down
NEG_q241	Stearic Acid	Lipid	Fatty Acyls	20364.3	22718.9	0.000167923	17398.5	0.000167923	0.000167923	22028	37756.3	0.000167923	48460	0.000167923	49582.6	1.35571	0.70688	0.787271	NotSig
NEG_q242	Succinic Acid	Organic acid	Carboxylic Acids	2.60563e+07	2.61605e+07	2.60059e+07	2.56161e+07	2.69224e+07	2.46564e+07	2.03312e+07	2.05319e+07	1.61308e+07	1.80155e+07	2.03037e+07	1.96071e+07	0.818667	0.0528836	0.164494	NotSig
NEG_q243	Sucrose	Sugars and alcohols	Disaccharides	1.54112e+08	1.86789e+08	2.26449e+08	9.51518e+07	9.71392e+07	1.20423e+08	2.25947e+08	2.02366e+08	3.51006e+08	1.56053e+08	1.6805e+08	1.4826e+08	0.919125	0.760168	0.823028	NotSig
NEG_q244	Sulcatone	Ketones, Aldehydes, Acids	Methyl Ketone	73625.6	104897	108172	48192.8	72449.4	41797.1	112729	70197.1	105827	14235.7	31401.4	41600.1	0.62602	0.114076	0.269852	NotSig
NEG_q245	Sulfate	Others	Other	1.04211e+07	1.1187e+07	1.06339e+07	2.0126e+07	2.08629e+07	1.66442e+07	1.97685e+07	1.81125e+07	1.7246e+07	1.1794e+07	1.17841e+07	1.03977e+07	1.51703	0.0418335	0.144492	Up
NEG_q246	Sulfinpyrazone	Ketones, Aldehydes, Acids	Other	37920	36558.7	37657.4	35331.1	29701.8	36672.9	0.000167923	0.000167923	2674.74	16328.1	19749.7	16467.2	0.466473	0.0434197	0.145597	Down
NEG_q247	Taurine	Organic acid	Other	2702.63	62443.5	53391	20107.4	59621.7	71877.4	118588	123302	102320	48241.1	13669.8	16003.1	1.61336	0.400381	0.570317	NotSig
NEG_q248	Terminolic Acid	Terpenoids	Triterpenes	157263	170717	181149	20616.8	20995.6	27005.1	57780	55407.7	56056.9	33742.1	44881.3	31005.6	0.227507	9.7655e-08	3.05443e-06	Down
NEG_q249	Terpentecin	Terpenoids	Diterpenoids	7347.88	10006.2	0.000167923	22070.9	23496.1	28630.8	77698.2	68634.1	77591.1	8975.71	16692.2	8839.91	6.38907	0.103728	0.25281	NotSig
NEG_q250	Theophylline	Alkaloids	Other	619582	615201	563704	626979	699106	590807	612913	618326	664931	800571	670477	647816	1.09943	0.152479	0.325174	NotSig
NEG_q252	Thymoquinone	Quinones	Benzene Quinones	153905	131444	167924	155095	148072	182896	151227	187914	156157	187433	184437	181370	1.12853	0.126324	0.285793	NotSig
NEG_q253	Tiliroside	Flavonoids	Polyphenols	0.000167923	0.000167923	0.000167923	0.000167923	0.000167923	0.000167923	0.000167923	0.000167923	0.000167923	14918	0.000167923	0.000167923	9.87093e+06	0.588449	0.7019	NotSig
NEG_q254	Totarol	Terpenoids	Diterpenoids	0.000167923	0.000167923	0.000167923	7109.73	10784.9	9804.7	7767.12	4172.22	0.000167923	7744.23	7261.01	0.000167923	3.61568e+07	0.02599	0.103045	Up
NEG_q255	Trans-Aconitic Acid	Organic acid	Carboxylic Acids	3.11709e+07	3.03935e+07	2.96742e+07	9.19697e+06	8.68557e+06	1.48025e+07	5.78752e+06	6.21296e+06	6.34092e+06	1.40603e+07	1.47858e+07	1.41462e+07	0.343491	7.58042e-06	0.000133368	Down
NEG_q256	Tricarballylic Acid	Organic acid	Carboxylic Acids	378327	453835	464851	697533	799341	656586	1.04955e+07	1.03583e+07	1.15577e+07	420699	442173	365344	9.19888	0.273691	0.460773	NotSig
NEG_q257	Turanose	Sugars and alcohols	Disaccharides	5.59446e+07	4.89863e+07	7.16044e+07	3.03867e+07	4.00822e+07	4.02112e+07	7.8087e+07	1.04643e+08	1.01695e+08	4.47816e+07	3.68602e+07	3.99799e+07	0.975681	0.937381	0.944089	NotSig
NEG_q258	Uridine 5'-Diphospho-D-Glucose	Sugars and alcohols	Glycosides	59258.7	60301.4	49848.6	50397.4	75119.5	56788.3	67896.5	67412.2	43631.5	41280.2	31620.7	26427.9	0.906239	0.616752	0.723398	NotSig
NEG_q259	Uridine 5'-Monophosphate	Nucleotides	Pyrimidine Nucleosides	8.5635e+06	9.23806e+06	8.88813e+06	1.21884e+07	1.13338e+07	1.21383e+07	1.24427e+07	9.65337e+06	1.22683e+07	3.69722e+06	3.86087e+06	4.42219e+06	1.02418	0.9288	0.938805	NotSig
NEG_q260	Uridine 5'-Monophosphate Disodium Salt	Ketones, Aldehydes, Acids	Other	1.43148e+07	1.40315e+07	1.35253e+07	1.85838e+07	1.34105e+07	1.96096e+07	1.85107e+07	2.05439e+07	2.00622e+07	6.80344e+06	6.82264e+06	6.11317e+06	1.03857	0.888694	0.908048	NotSig
NEG_q261	Velutin	Flavonoids	Flavones	1043.26	0.000167923	0.000167923	0.000167923	0.000167923	0.000167923	0.000167923	0.000167923	0.000167923	0.000167923	0.000167923	0.000167923	4.82878e-07	0.0815534	0.218641	NotSig
NEG_q262	Verbascoside	Polyphenols	Polyphenols	3.54508e+08	3.66956e+08	3.56115e+08	2.46833e+08	2.37425e+08	2.44677e+08	2.88018e+08	2.80191e+08	2.78646e+08	1.74159e+08	1.81359e+08	1.69276e+08	0.649785	0.00123158	0.00928469	Down
NEG_q263	(-)-Vibo-Quercitol	Sugars and alcohols	Sugar Alcohols	312854	265828	252499	324940	367897	342179	501445	572691	531678	130754	117370	148155	1.21799	0.579367	0.7019	NotSig
NEG_q264	Vicenin 2	Flavonoids	Flavones	71151.5	58884.4	37470.3	155144	151004	133915	173634	140996	146710	54265.4	86216.7	92302.4	2.257	0.0150255	0.0693392	Up
NEG_q266	Α-L-Rhamnose Monohydrate	Sugars and alcohols	Other	510782	512527	437488	711189	644437	804528	395294	721314	748649	588145	660980	594133	1.33915	0.0457894	0.149014	Up
NEG_q267	Α-Terpinene	Terpenoids	Monoterpenes	0.000167923	0.000167923	0.000167923	0.000167923	3201.98	17146.8	430707	489404	476534	285653	238726	357325	1.521e+09	0.0616626	0.179876	NotSig
NEG_q268	Β-Amyrin	Terpenoids	Triterpenes	62683.7	59347.9	54817.6	89793.5	72446.2	79080.1	51304.2	73810.2	80112.6	69515.8	66008.1	69735.7	1.22855	0.0638489	0.183865	NotSig
NEG_q269	Β-Cyano-L-Alanine	Amino acids	Other	168656	206297	152385	52476.6	70908.7	61020.9	97720.8	104639	73963.1	33108.8	27702.5	16235.3	0.339932	0.000172466	0.00179811	Down
NEG_q270	Γ-Cyclodextrin	Sugars and alcohols	Glucans	52084	62631.4	75413	115614	139221	103420	51120.6	36409.4	38339.6	137600	101697	136854	1.50824	0.239194	0.429743	NotSig
NEG_q271	Γ-L-Glutamyl-L-Alanine	Amino acids	Peptides	247246	0.000167923	260696	0.000167923	0.000167923	0.000167923	0.000167923	0.000167923	0.000167923	0.000167923	0.000167923	0.000167923	9.91781e-10	0.00311466	0.0197028	Down
POS_q1	1F-Fructofuranosylnystose	Sugars and alcohols	Polysaccharides	231416	281076	253790	1.63181e+06	1.676e+06	1.66051e+06	4.55796e+06	6.06967e+06	5.82098e+06	3.30292e+06	2.91063e+06	2.82008e+06	13.246	0.0127581	0.0617807	Up
POS_q2	1-Linoleoyl Glycerol	Lipid	Glycerophospholipids	222700	270998	271174	457247	459743	471827	580692	579671	622310	152857	124016	107783	1.54978	0.28755	0.473365	NotSig
POS_q3	1-Methylhistamine (Dihydrochloride)	Organic acid	Other	825349	992332	870899	1.05624e+06	2.05729e+06	2.04396e+06	3.73496e+06	3.68255e+06	3.83381e+06	536454	446815	468230	2.21434	0.239226	0.429743	NotSig
POS_q4	1-Methyl-L-Histidine	Amino acids	Other	4.33108e+06	4.77299e+06	4.24851e+06	7.18589e+06	7.25314e+06	7.35386e+06	4.15782e+06	4.03751e+06	3.88691e+06	4.95048e+06	4.83997e+06	4.51849e+06	1.20287	0.330869	0.512429	NotSig
POS_q5	1-Phenylpentan-1-One	Ketones, Aldehydes, Acids	Aromatic Ketone	8.0619e+07	8.06742e+07	7.7316e+07	7.63733e+07	7.58592e+07	7.65509e+07	7.60495e+07	8.51799e+07	8.0641e+07	5.37644e+07	4.91996e+07	4.50785e+07	0.864309	0.256412	0.446934	NotSig
POS_q6	2,3-Dehydrosilybin A	Flavonoids	Flavonolignans	41811.9	55077.7	68791.6	49479.8	27448	69355.5	49344.1	42711.1	63974.2	110265	117170	125277	1.31784	0.438244	0.598104	NotSig
POS_q7	2-Amino-5-Ureidopentanoic Acid	Amino acids	Other	112999	135391	129750	106866	68880.5	79159.2	217577	173591	189547	25110.5	27489.2	27115.4	0.806874	0.598672	0.708093	NotSig
POS_q8	2-Chloro-Dl-Phenylalanine	Amino acids	Other	92255.1	106818	84510.1	51652.6	66421.6	70425.8	58271.3	65498.9	97460.9	70845.1	74700.6	71209.2	0.736392	0.0130959	0.0619581	Down
POS_q9	2'-Deoxyadenosine	Nucleotides	Purine Nucleosides	7.946e+07	8.28275e+07	7.91192e+07	1.2963e+08	1.3339e+08	1.13355e+08	8.73121e+07	8.51813e+07	8.66102e+07	9.51874e+07	8.98805e+07	1.00276e+08	1.27147	0.0794434	0.218641	NotSig
POS_q10	2'-Deoxyuridine	Nucleotides	Deoxyribonucleosides	1.53765e+06	1.4749e+06	1.4878e+06	1.97607e+06	2.0221e+06	1.96025e+06	1.03547e+07	9.10255e+06	9.48449e+06	2.60596e+06	2.46336e+06	2.24866e+06	3.12702	0.182712	0.364776	NotSig
POS_q11	2-Hydroxyeupatolide	Terpenoids	Sesquiterpenes	0.000167923	0.000167923	0.000167923	0.000167923	1.30252e+06	1.24582e+06	0.000167923	0.000167923	0.000167923	87898.7	0.000167923	0.000167923	1.74435e+09	0.398717	0.570317	NotSig
POS_q12	2-Isopropyl-3-Oxosuccinate	Others	Other	689567	975011	776327	180338	189494	123908	146060	170993	216431	1.25521e+06	1.35404e+06	946790	0.625897	0.352818	0.529697	NotSig
POS_q13	2-(Methylamino)Benzoic Acid	Amino acids	Other	9.78439e+06	1.07474e+07	8.38553e+06	6.11238e+06	5.64779e+06	7.01386e+06	5.60735e+06	6.18103e+06	5.99307e+06	1.6503e+07	1.62263e+07	1.64793e+07	0.988614	0.972489	0.97422	NotSig
POS_q14	(2S,3R,4S,5R)-2-Amino-3,4,5,6-Tetrahydroxyhexanal Hydrochloride	Sugars and alcohols	Monosaccharides	246177	185489	249739	98917.8	95191.3	103653	191144	201201	214082	141489	222421	144676	0.69111	0.0559352	0.17115	NotSig
POS_q15	3-(3,4-Dihydroxy-5-Methoxy)-2-Propenoic Acid	Others	Cinnamic Acids And Derivatives	0.000167923	0.000167923	0.000167923	1774.19	0.000167923	0.000167923	979.512	0.000167923	0.000167923	0.000167923	0.000167923	3009.17	3.81318e+06	0.34698	0.525134	NotSig
POS_q16	3-Amino-2-Piperidinone	Others	Other	105352	87136	114785	253986	190976	198935	465493	584837	507949	36974.5	0.000167923	0.000167923	2.42906	0.299148	0.486763	NotSig
POS_q17	3-Ethoxy-4-Hydroxybenzaldehyde	Polyphenols	Phenolic Acids	3.78874e+06	3.47133e+06	2.1292e+06	1.59423e+06	2.11526e+06	1.54928e+06	1.46098e+06	1.64735e+06	1.87433e+06	3.39023e+06	3.48498e+06	3.56692e+06	0.734298	0.197317	0.39116	NotSig
POS_q18	3-Nitro-L-Tyrosine	Amino acids	Other	241706	241680	216622	153128	174529	180884	337507	342514	353317	46454.1	61058	84616.3	0.825709	0.592976	0.704316	NotSig
POS_q19	3-O-Methyldopa	Amino acids	Other	2.35607e+07	2.37222e+07	2.3113e+07	1.51323e+07	1.36855e+07	1.31472e+07	2.99024e+07	3.16281e+07	2.90977e+07	5.57802e+06	5.55804e+06	5.27382e+06	0.705549	0.313464	0.501047	NotSig
POS_q20	(3S,4R,5S)-1,3,4,5,6-Pentahydroxyhexan-2-One	Sugars and alcohols	Monosaccharides	1.78463e+06	1.67588e+06	1.44916e+06	2.91601e+06	3.09205e+06	2.97624e+06	1.91741e+06	2.22506e+06	2.10901e+06	2.21351e+06	2.40744e+06	2.38974e+06	1.51038	0.00850121	0.0455827	Up
POS_q21	4,6-Dinitro-O-Cresol	Polyphenols	Phenols	214526	132139	202271	54431.4	31510.1	34109.2	49167	31237.5	49014.2	0.000167923	0.000167923	0.000167923	0.151487	8.89953e-06	0.000146065	Down
POS_q22	4-Methyl-5-Thiazoleethanol	Others	Other	4.44596e+07	4.30683e+07	3.88653e+07	6.50831e+07	4.6814e+07	4.80601e+07	1.88416e+08	1.83397e+08	1.96788e+08	3.43805e+07	3.45372e+07	4.31674e+07	2.217	0.264518	0.454036	NotSig
POS_q23	5,7-Dimethoxyflavone	Flavonoids	Flavones	129564	56282	65957.8	137719	136503	179873	616341	515078	669178	95466.5	62401.7	116196	3.34752	0.207995	0.40241	NotSig
POS_q24	5-Geranoxy-7-Methoxycoumarin	Coumarins	Benzopyrans	0.000167923	1715.47	836.042	0.000167923	3504.5	0.000167923	0.000167923	0.000167923	0.000167923	0.000167923	0.000167923	0.000167923	0.457834	0.548224	0.688444	NotSig
POS_q25	5-Hydroxytryptamine	Others	Other	95671.1	115238	179211	418027	230169	136118	88479.5	240271	160517	1.73612e+06	447466	513780	3.39292	0.328846	0.512429	NotSig
POS_q26	6-(4-Hydroxy-3-Methylphenyl)-2-Methylhept-2-En-4-One	Terpenoids	Sesquiterpenes	1.0696e+07	7.08566e+06	1.36567e+07	1.08538e+07	1.14138e+07	1.57471e+07	1.00854e+07	1.39854e+07	1.2756e+07	1.27971e+07	1.11331e+07	1.16921e+07	1.17122	0.239679	0.429743	NotSig
POS_q27	6-Amino-2-Oxohexanoate	Amino acids	Other	90127.5	77431.9	101872	82924.9	76486.5	86253.2	60691	65172.1	96898.1	86664.6	115352	123164	0.981829	0.90246	0.915469	NotSig
POS_q28	6-Methoxymellein	Others	Benzopyrans	1.30452e+06	1.31495e+06	1.27305e+06	900105	845489	805284	5.66355e+06	5.282e+06	5.21697e+06	292675	311451	603258	1.70591	0.535419	0.687117	NotSig
POS_q29	6-(Methylthio)Purine	Alkaloids	Purines	1.22286e+06	1.46524e+06	1.09544e+06	1.71373e+06	2.38154e+06	1.56583e+06	1.31661e+06	2.12681e+06	1.78646e+06	3.23969e+06	2.04433e+06	2.30344e+06	1.62797	0.042732	0.145597	Up
POS_q30	6-(Γ,Γ-Dimethylallylamino)Purine	Nucleotides	Purine Nucleosides	86672.8	104997	117704	13212.8	0.000167923	0.000167923	0.000167923	0.000167923	27623.9	4624.43	0.000167923	0.000167923	0.0489818	1.07334e-07	3.18047e-06	Down
POS_q31	7-Hydroxy-4H-Chromen-4-One	Flavonoids	Monophenols	0.000167923	180207	129520	216510	121954	300484	475169	378243	486361	237386	296627	296542	3.02338	0.0205762	0.0874075	Up
POS_q32	Acarbose	Sugars and alcohols	Glycosides	46123.6	79825	46580.9	61792.2	164770	64047.4	56502.6	105318	101288	165738	92007	166046	1.88858	0.0984287	0.247687	NotSig
POS_q33	Acuminatin	Lignans	Other	0.000167923	0.000167923	2489.1	8954.93	10898.1	0.000167923	0.000167923	8488.71	20581.7	0.000167923	8251.42	9416.39	8.9177	0.132886	0.295711	NotSig
POS_q34	Adenosine	Nucleotides	Purine Nucleosides	26140.5	0.000167923	0.000167923	0.000167923	0.000167923	0.000167923	75190.7	0.000167923	52076.3	0.000167923	11522.1	16093.7	1.975	0.629235	0.727672	NotSig
POS_q35	Adenosine 2',3'-Cyclic Phosphate	Nucleotides	Ribonucleotides	139030	149233	213708	176604	206639	127110	471441	570676	466898	373723	333249	223463	1.95882	0.113979	0.269852	NotSig
POS_q36	Agmatine (Sulfate)	Alkaloids	Other	58731.9	97574.4	65092.2	294562	321511	362080	579493	593702	567300	130208	133636	122840	4.67533	0.0436361	0.145597	Up
POS_q37	Agrocybenine	Terpenoids	Monoterpenes	64298.2	76772.6	68316.5	15120.6	37843	40176	13899.6	55243.7	14233.9	67614.8	95666.8	90377	0.684817	0.274172	0.460773	NotSig
POS_q38	Albanin A	Flavonoids	Flavones	0.000167923	0.000167923	13639.7	0.000167923	8450.81	2762.02	10265.6	0.000167923	29001.1	19458	15642.7	26876.5	2.74828	0.280057	0.466485	NotSig
POS_q39	Aminophylline	Alkaloids	Other	91623.8	90789.5	73980.3	95067.4	134017	78068.1	60577.9	109044	130061	139216	109521	101399	1.24414	0.218059	0.413358	NotSig
POS_q40	Apiin	Flavonoids	Hydroxyflavone	0.000167923	20978.4	28805.9	5306.39	0.000167923	5996.12	10034.8	0.000167923	0.000167923	17658.1	0.000167923	0.000167923	0.261096	0.0598325	0.179179	NotSig
POS_q41	Arachidic Acid	Lipid	Fatty Acyls	496358	460556	431021	910977	679332	741350	854048	791470	714109	1.10687e+06	1.1796e+06	1.25906e+06	1.9782	0.00555906	0.0317108	Up
POS_q42	Asperuloside	Terpenoids	Iridoids	2.81328e+06	341486	1.73164e+06	776223	589800	1.18368e+06	763314	676560	962118	2.34108e+06	2.01008e+06	3.11563e+06	0.847144	0.709346	0.787271	NotSig
POS_q43	Atanine	Alkaloids	Tryptophan Alkaloids	2.90714e+07	2.70058e+07	2.62157e+07	3.66824e+07	3.46426e+07	3.26903e+07	5.58095e+07	5.93322e+07	6.01152e+07	2.12715e+07	2.10554e+07	1.97466e+07	1.38265	0.314156	0.501047	NotSig
POS_q44	Atractylenolide Ii	Terpenoids	Sesquiterpenes	95293.8	99763	69675.8	7898.17	7223.09	5176.72	12415.9	0.000167923	0.000167923	0.000167923	1318.61	0.000167923	0.0428514	3.09905e-08	1.19584e-06	Down
POS_q45	Atractyloside A	Terpenoids	Sesquiterpenes	1887.29	0.000167923	3798.11	0.000167923	1442.09	0.000167923	2471.56	0.000167923	0.000167923	689.66	0.000167923	1458.58	0.355407	0.151468	0.325174	NotSig
POS_q46	Aurantiamide Acetate	Amino acids	Peptides	6.02243e+07	5.85916e+07	4.94764e+07	1.07163e+08	1.01994e+08	1.00232e+08	5.2474e+07	6.18258e+07	5.98737e+07	6.9301e+07	7.26072e+07	6.0059e+07	1.35782	0.144909	0.316217	NotSig
POS_q47	Baicalin	Flavonoids	Flavones	0.000167923	0.000167923	0.000167923	0.000167923	0.000167923	0.000167923	0.000167923	0.000167923	18886	0.000167923	0.000167923	0.000167923	1.24965e+07	0.588449	0.7019	NotSig
POS_q48	Barlerin	Terpenoids	Iridoids	4.18373e+06	3.43391e+06	3.26933e+06	4.96307e+06	7.78253e+06	3.84805e+06	5.1337e+06	4.87968e+06	3.13324e+06	2.58712e+06	3.95979e+06	2.40396e+06	1.18463	0.516038	0.673723	NotSig
POS_q49	Benzoyleneurea	Ketones, Aldehydes, Acids	Other	314996	318525	320217	160368	403156	470039	569968	563625	503592	523732	590430	517100	1.50356	0.0692506	0.19411	NotSig
POS_q50	Beta-Glucogallin	Polyphenols	Tannin	993286	970352	888214	764305	748154	806238	717477	847831	790909	1.05917e+06	1.01402e+06	1.03369e+06	0.90956	0.316003	0.50257	NotSig
POS_q51	Betaine Hydrochloride	Alkaloids	Other	584571	623327	613452	820157	794228	794051	1.1656e+06	1.17926e+06	1.21345e+06	226544	200520	203547	1.20741	0.630982	0.727956	NotSig
POS_q52	Boldione	Steroids	Other	1.699e+06	1.92661e+06	1.82437e+06	853350	904308	735230	525976	734430	732714	1.59395e+06	1.61013e+06	1.703e+06	0.574503	0.0182898	0.0817236	Down
POS_q53	Breviscapin	Flavonoids	Hydroxyflavone	2578.03	0.000167923	6260.53	2004.88	1059.48	0.000167923	4266.86	3022.4	0.000167923	3129.83	0.000167923	1056.42	0.54835	0.340121	0.518938	NotSig
POS_q54	Bryodulcosigenin	Terpenoids	Triterpenes	23620.8	34784.2	104728	143198	41471.3	130352	19157	80708.3	73504.3	92349.6	26265.7	75413.5	1.39441	0.472037	0.632755	NotSig
POS_q56	Candicine	Alkaloids	Other	658559	585554	623769	1.14977e+06	1.01011e+06	1.12179e+06	1.58765e+06	1.51724e+06	1.87213e+06	0.000167923	0.000167923	0.000167923	1.47381	0.517578	0.673723	NotSig
POS_q58	Capillin	Ketones, Aldehydes, Acids	Other	558548	495419	593475	293142	217007	233190	182592	228028	223096	509560	556733	604148	0.616612	0.0640097	0.183865	NotSig
POS_q59	Capsidiol	Sugars and alcohols	Other	8935.8	23203.2	8722.31	6398.32	855.398	15693.7	41353.3	35279.9	48101.4	32149.5	30300.3	22300	1.8961	0.239284	0.429743	NotSig
POS_q60	Caryophyllene Oxide	Terpenoids	Sesquiterpenes	24249.3	25890.1	25682.5	98201.5	95070.8	72489	669487	716159	709999	37003.8	40821.9	51497.2	10.9499	0.213352	0.410102	NotSig
POS_q61	Cevadine	Alkaloids	Veratrum Alkaloids	0.000167923	867	0.000167923	0.000167923	2575.08	0.000167923	0.000167923	0.000167923	915.013	3164.83	0.000167923	0.000167923	2.5586	0.567561	0.69665	NotSig
POS_q62	Chamazulene	Terpenoids	Sesquiterpenes	170990	153174	158685	129341	116339	103864	95523.1	85043.5	75778.1	170822	174679	143490	0.755847	0.0975822	0.247687	NotSig
POS_q63	Chrysosplenol D	Flavonoids	Flavonols	217189	826401	827354	2.64748e+06	2.38842e+06	2.56209e+06	764153	821475	942828	2.27058e+06	2.79389e+06	2.02475e+06	3.0672	0.0294409	0.113529	Up
POS_q65	Citicoline	Alkaloids	Other	1.44032e+06	1.37451e+06	1.1296e+06	3.7495e+06	2.55716e+06	3.77124e+06	1.18803e+06	1.10265e+06	1.1198e+06	2.9194e+06	2.52308e+06	2.21587e+06	1.78705	0.130276	0.291053	NotSig
POS_q66	Citrostadienol	Steroids	Other	4173.64	0.000167923	0.000167923	0.000167923	0.000167923	0.000167923	0.000167923	2145.02	0.000167923	0.000167923	5442.16	2091.53	0.773004	0.817099	0.856661	NotSig
POS_q67	Coniferyl Ferulate	Phenylpropanoids	Polyphenols	262016	177628	171692	412020	351162	403356	272288	322881	304229	705978	577357	821249	2.27399	0.0499948	0.157246	Up
POS_q68	Crucigasterin 225	Alkaloids	Other	0.000167923	0.000167923	0.000167923	0.000167923	1.30252e+06	1.24582e+06	0.000167923	0.000167923	0.000167923	87898.7	0.000167923	0.000167923	1.74435e+09	0.398717	0.570317	NotSig
POS_q69	Cupressuflavone	Flavonoids	Biflavones	63087.5	147691	130230	59833.8	66202.9	56441.3	45791.5	66987.2	51853	89772.5	71408.3	81643.8	0.576656	0.0120564	0.0595416	Down
POS_q70	Cyanidin-3-O-Arabinoside Chloride	Flavonoids	Other	93797.6	92304.5	115364	420017	439243	496031	0.000167923	0.000167923	0.000167923	20753.1	0.000167923	25912.7	1.55016	0.686592	0.773103	NotSig
POS_q71	Cyanidin-3-O-Galactoside (Chloride)	Flavonoids	Polyphenols	2.83134e+06	3.05082e+06	2.83864e+06	2.72526e+06	3.00486e+06	2.5154e+06	1.28544e+07	1.34708e+07	1.22623e+07	1.34034e+06	1.27173e+06	1.3118e+06	1.94007	0.42113	0.585549	NotSig
POS_q72	Cycloeucalenol	Terpenoids	Triterpenes	16486.2	8138.76	39060.1	46427.6	29546.5	26871.2	35844.3	14056.5	10342.2	1118.73	2237.34	4089.37	0.892588	0.837605	0.86686	NotSig
POS_q74	Cyclo(Ile-Leu)	Amino acids	Dipeptide	4.44596e+07	4.30683e+07	3.88653e+07	6.50831e+07	4.6814e+07	4.80601e+07	1.88416e+08	1.83397e+08	1.96788e+08	3.43805e+07	3.45372e+07	4.31674e+07	2.217	0.264518	0.454036	NotSig
POS_q75	Cyclo(Leu-Leu)	Amino acids	Dipeptide	227907	317414	305256	483581	103396	455210	134318	415241	252165	246750	200939	0.000167923	0.898057	0.780016	0.834527	NotSig
POS_q76	Cyclo(Phe-Hpro)	Amino acids	Dipeptide	3.05602e+06	2.80915e+06	2.59482e+06	1.66455e+06	1.49077e+06	1.51898e+06	3.48562e+06	3.73495e+06	3.5276e+06	585464	622086	474471	0.673937	0.277121	0.462964	NotSig
POS_q77	Cyromazine	Alkaloids	Other	26200.7	37121.3	18654	45888.1	0.000167923	0.000167923	0.000167923	0.000167923	15105.5	27689.8	31084.7	0.000167923	0.487005	0.225163	0.419758	NotSig
POS_q78	Cytidine	Nucleotides	Pyrimidine Nucleosides	947973	980819	883113	1.75122e+06	1.74528e+06	1.72569e+06	3.16464e+06	3.09509e+06	2.68122e+06	709677	695704	585610	1.91497	0.186215	0.370457	NotSig
POS_q79	D(-)-2-Aminobutyric Acid	Amino acids	Other	686202	659580	536222	2.44505e+06	2.39045e+06	2.30748e+06	3.64051e+06	3.43733e+06	3.51065e+06	838340	888729	712537	3.57262	0.0453272	0.148368	Up
POS_q80	Dehp	Lipid	Fatty Acyls	496248	484295	523821	104219	129493	88842.2	109802	103568	116319	292593	314511	286845	0.342602	0.000183949	0.00188296	Down
POS_q81	D-Galactosamine Hcl	Sugars and alcohols	Monosaccharides	61680.9	14565.1	1750.82	33250.4	0.000167923	0.000167923	30209.6	34602.1	0.000167923	59689.5	50604	71933.7	1.19787	0.787636	0.838259	NotSig
POS_q82	Dichotomitin	Flavonoids	Flavonoids	54485.8	41035.3	47384.7	40060.9	54407.6	41375.8	120426	183924	143922	0.000167923	0.000167923	7576.63	1.38015	0.662884	0.754816	NotSig
POS_q83	Dihydrozeatin	Alkaloids	Other	706365	604820	579966	321410	433629	372106	301114	173786	239772	855481	876436	729622	0.758507	0.370025	0.549668	NotSig
POS_q84	Diphylline	Others	Purines	65352	48589.9	68309.9	24159.2	11653.4	0.000167923	1084.88	8253.43	13889.2	7881.67	1730.08	0.000167923	0.125562	3.37685e-06	6.33722e-05	Down
POS_q85	Dl-Panthenol	Sugars and alcohols	Other	113627	102845	112869	31041.6	26080.8	30108.8	49716.1	67801.8	61293.8	14020.3	9847.47	26385.4	0.32013	0.000109441	0.00119805	Down
POS_q86	Dl-Tryptophan	Amino acids	Alpha Amino Acids	3.29602e+07	3.39922e+07	3.41402e+07	5.19426e+07	4.94056e+07	5.02308e+07	8.68713e+07	8.79914e+07	9.03699e+07	3.78114e+07	3.71163e+07	3.79577e+07	1.74658	0.0950922	0.245582	NotSig
POS_q87	D-Ornithine (Hydrochloride)	Amino acids	Other	61755.5	0.000167923	0.000167923	60460.6	0.000167923	46223.1	0.000167923	55876.9	43644	54459	58435.3	136391	2.45857	0.276238	0.462863	NotSig
POS_q88	D-Phenylalanine	Amino acids	Other	2.37664e+07	2.41537e+07	2.22679e+07	2.93029e+07	2.79797e+07	2.74341e+07	1.46361e+08	1.57332e+08	1.52934e+08	2.44864e+07	2.39835e+07	2.3259e+07	2.91157	0.262469	0.453282	NotSig
POS_q89	D-Serine	Amino acids	Other	162758	124033	114210	232546	282073	295141	668859	601885	655971	273830	205947	190756	2.83209	0.0693003	0.19411	NotSig
POS_q90	Eleutheroside E	Lignans	Lignans	152231	101249	89365.3	99669.6	70360.6	118696	78058.5	60219.8	63648.3	394572	1.34566e+06	799117	2.94594	0.427937	0.591963	NotSig
POS_q91	Epiandrosterone	Steroids	Other	0.000167923	34115.6	31303.2	83223.9	115417	81232.6	0.000167923	0.000167923	0.000167923	0.000167923	0.000167923	0.000167923	1.42606	0.754891	0.821307	NotSig
POS_q92	Ergothioneine-1	Alkaloids	Histidine Alkaloids	17305.8	23260.4	14192.2	19916.3	25094.9	8734	27455.9	24584	24730.4	16885.9	15872.9	12712.2	1.07129	0.755661	0.821307	NotSig
POS_q93	Ethionamide	Alkaloids	Other	199760	169974	188146	206274	214573	208040	251252	254841	224281	289761	0.000167923	267751	1.14527	0.606661	0.716038	NotSig
POS_q94	Ethyl 3-Hydroxybutyrate	Lipid	Fatty Acid Esters	330770	0.000167923	0.000167923	257222	0.000167923	0.000167923	0.000167923	242683	0.000167923	0.000167923	0.000167923	0.000167923	0.503778	0.543446	0.687117	NotSig
POS_q95	Ethylamine	Alkaloids	Amines	47029	25125.4	22657.2	50502.6	54043.7	61371.1	45039.6	61360.2	49665.4	0.000167923	0.000167923	11996	1.17418	0.734561	0.806156	NotSig
POS_q97	Eupatorin	Flavonoids	Flavones	1955.01	0.000167923	913.271	0.000167923	0.000167923	0.000167923	0.000167923	976.257	0.000167923	0.000167923	0.000167923	0.000167923	0.113455	0.0360798	0.129382	Down
POS_q98	Fapy-Adenine	Others	Pyrimidines	373815	300251	123884	413402	318968	386041	546653	686212	738379	141412	117789	161560	1.46643	0.406079	0.573226	NotSig
POS_q99	Fisetin	Flavonoids	Polyphenols	158782	79877.1	121726	254254	186145	267793	200374	206838	163501	263325	202367	294126	1.88569	0.00422076	0.0252584	Up
POS_q100	Formononetin	Flavonoids	Isoflavones	0.000167923	48473.2	56627.1	114776	60773	68057	90991.3	110240	126543	52232.9	49114.6	0.000167923	2.13361	0.150974	0.325174	NotSig
POS_q101	Fraxetin	Coumarins	Polyphenols	6.245e+06	5.87005e+06	6.42102e+06	7.55068e+06	7.64898e+06	8.22245e+06	7.55379e+06	7.06786e+06	7.42876e+06	4.00379e+06	4.34842e+06	4.06347e+06	1.041	0.813462	0.856035	NotSig
POS_q102	Ganoderic Acid L	Terpenoids	Triterpenes	488413	484053	465775	456905	285053	366046	131841	174372	232125	353833	262376	419200	0.621535	0.0198398	0.0857506	Down
POS_q103	Ganoderic Acid S	Terpenoids	Triterpenes	0.000167923	0.000167923	6505.97	0.000167923	0.000167923	0.000167923	975.997	0.000167923	0.000167923	976.01	0.000167923	0.000167923	0.100011	0.120203	0.280806	NotSig
POS_q105	Glucose 1-Phosphate	Sugars and alcohols	Other	720997	738235	742929	243125	203491	163732	225862	174524	282035	208671	159884	189528	0.280157	8.52829e-10	6.00178e-08	Down
POS_q106	Guanosine	Nucleotides	Purine Nucleosides	1.33572e+07	1.3069e+07	1.14028e+07	1.65825e+07	1.55223e+07	1.50891e+07	2.51998e+07	2.83124e+07	2.71202e+07	9.22345e+06	9.60393e+06	9.49071e+06	1.37588	0.327226	0.512429	NotSig
POS_q107	Haplopine	Alkaloids	Tryptophan Alkaloids	4.21897e+07	3.95854e+07	3.99826e+07	1.73683e+07	1.72645e+07	1.76816e+07	3.7502e+07	4.05752e+07	4.08915e+07	8.68675e+06	7.69884e+06	8.49503e+06	0.537033	0.0483743	0.153869	Down
POS_q108	H-Gly-Pro-Oh	Amino acids	Other	252653	267676	242246	190954	174681	175642	203262	194506	204493	97949	89316.9	79404.9	0.616423	0.0109488	0.0555332	Down
POS_q109	H-Hoarg-Oh	Amino acids	Other	1.21806e+06	1.64092e+06	1.24911e+06	2.54765e+06	2.87265e+06	2.94606e+06	7.50105e+06	8.38061e+06	7.7564e+06	1.25154e+06	1.42021e+06	1.19127e+06	2.91032	0.17505	0.358375	NotSig
POS_q110	Histamine (Phosphate)	Others	Other	0.000167923	0.000167923	0.000167923	1905.76	24912.8	71012.5	55943.7	84988	100307	0.000167923	0.000167923	0.000167923	2.24356e+08	0.152383	0.325174	NotSig
POS_q111	Homoferreirin	Flavonoids	Isoflavones	103013	124217	129963	162095	167896	139229	633773	634280	702453	138744	131509	151128	2.66999	0.220781	0.417114	NotSig
POS_q112	Hypaphorine	Alkaloids	Indole Alkaloids	1.16962e+07	1.10696e+07	9.73811e+06	1.76583e+07	1.03627e+07	1.01205e+07	2.71257e+06	2.32926e+06	2.80112e+06	2.5475e+06	2.38513e+06	2.05687e+06	0.543257	0.167592	0.349115	NotSig
POS_q113	Ikarisoside A	Flavonoids	Flavonols	1.33572e+07	1.3069e+07	1.14028e+07	1.65825e+07	1.55223e+07	1.50891e+07	2.51998e+07	2.83124e+07	2.71202e+07	9.22345e+06	9.60393e+06	9.49071e+06	1.37588	0.327226	0.512429	NotSig
POS_q114	Imidazol-1-Yl-Acetic Acid	Organic acid	Carboxylic Acids	158437	165640	158145	302667	263096	275999	352688	309185	407889	594819	551462	404874	2.39356	0.0101445	0.0528828	Up
POS_q115	Imidazoleacetic Acid (Hydrochloride)	Organic acid	Carboxylic Acids	20891.7	24590.8	0.000167923	10466.4	13038.1	6464.42	38706.3	0.000167923	0.000167923	2335.3	0.000167923	0.000167923	0.520423	0.411063	0.577128	NotSig
POS_q116	Indole-3-Methanamine	Others	Indole And Its Derivatives	314251	494264	428351	662874	625857	621011	1.17708e+06	1.23004e+06	1.16479e+06	0.000167923	505073	0.000167923	1.61341	0.387306	0.566372	NotSig
POS_q117	Irisolidone	Flavonoids	Polyphenols	137779	100588	122251	111856	113854	157448	88291.8	84343.6	98749.2	43313.9	53776.5	38635.3	0.730477	0.199161	0.39343	NotSig
POS_q118	Isoforsythiaside	Polyphenols	Glycosides	266522	455446	485206	121809	181201	0.000167923	0.000167923	0.000167923	167282	84710.8	0.000167923	37559.6	0.163623	0.000152278	0.00161759	Down
POS_q119	Isogentisin	Xanthones	Other	718001	714080	705717	1.0214e+06	1.14055e+06	1.13381e+06	2.02064e+06	2.1579e+06	2.29494e+06	607659	598094	535480	1.79476	0.20512	0.398217	NotSig
POS_q120	Isoquercetin	Flavonoids	Flavonols	0.000167923	0.000167923	0.000167923	0.000167923	0.000167923	4366.24	0.000167923	0.000167923	0.000167923	42121.7	46542.3	0.000167923	6.15563e+07	0.391564	0.567495	NotSig
POS_q121	Isorhoifolin	Flavonoids	Flavones	0.000167923	0.000167923	0.000167923	6922.09	0.000167923	0.000167923	0.000167923	0.000167923	3129.82	0.000167923	0.000167923	0.000167923	6.65116e+06	0.455123	0.615947	NotSig
POS_q122	Jasmonic Acid	Organic acid	Carboxylic Acids	0.000167923	30903.6	42255.9	27041.2	26759.8	26501.6	0.000167923	20092.9	24974.7	43167.7	50947.3	55153.5	1.25132	0.621353	0.724269	NotSig
POS_q123	Kadsurin A	Lignans	Other	706365	604820	579966	321410	433629	372106	301114	173786	239772	855481	876436	729622	0.758507	0.370025	0.549668	NotSig
POS_q124	Kaempferol 3-Neohesperidoside	Flavonoids	Flavonols	0.000167923	8897.02	9126.44	15833	0.000167923	3772.07	0.000167923	0.000167923	4208.97	9342.23	37403.4	0.000167923	1.30496	0.812259	0.856035	NotSig
POS_q125	Kaempferol-3-O-Β-D-Glucosyl(1-2)Rhamnoside	Sugars and alcohols	Glycosides	4.47593e+07	4.43272e+07	4.3575e+07	3.94374e+07	3.60833e+07	3.44317e+07	3.63399e+07	3.80278e+07	3.96623e+07	1.50557e+07	1.53651e+07	1.41147e+07	0.674694	0.059825	0.179179	NotSig
POS_q126	Keracyanin (Chloride)	Sugars and alcohols	Glycosides	539809	490560	458384	254171	247006	235179	336792	348624	355912	160291	191804	150223	0.510495	0.000547396	0.00489181	Down
POS_q127	Kukoamine A	Alkaloids	Other	33661.2	17861.8	22501.2	46373.2	29946	25446.4	796984	115475	27405.3	0.000167923	1858.13	622652	7.50268	0.394701	0.568329	NotSig
POS_q128	Kukoamine B	Alkaloids	Other	40397.4	30851.8	10189.7	81301	29399.5	14405.9	823929	214708	111215	7836.39	6244.92	839260	8.71123	0.331525	0.512429	NotSig
POS_q129	L-(+)-Abrine	Alkaloids	Indole Alkaloids	662169	567121	529226	222060	172874	233828	14140.3	20210.2	25050.8	16393.6	22747.8	17109.3	0.141107	9.08044e-06	0.000146065	Down
POS_q130	Lactose	Sugars and alcohols	Disaccharides	6.14491e+06	6.14889e+06	4.85783e+06	2.66742e+06	2.81212e+06	3.01661e+06	3.25256e+07	2.82605e+07	2.8277e+07	685760	488689	560344	1.92973	0.540984	0.687117	NotSig
POS_q132	Lactulose	Sugars and alcohols	Disaccharides	2.54644e+06	3.17448e+06	2.4152e+06	2.95046e+06	2.18337e+06	2.2171e+06	6.39871e+06	5.7969e+06	7.70083e+06	2.70966e+06	3.55925e+06	2.45293e+06	1.47364	0.326267	0.512429	NotSig
POS_q133	L-Arginine (Hydrochloride)	Amino acids	Other	2.51598e+07	2.4101e+07	2.40503e+07	1.01597e+08	1.13859e+08	1.12017e+08	1.75185e+08	1.79462e+08	1.72553e+08	4.29219e+07	4.61647e+07	4.44004e+07	4.493	0.0307424	0.115386	Up
POS_q134	L-Citrulline	Amino acids	Other	2.40247e+06	2.49989e+06	2.26935e+06	2.17664e+06	2.17172e+06	2.05805e+06	0.000167923	1.00459e+07	8.70386e+06	940972	0.000167923	0.000167923	1.21297	0.826811	0.860434	NotSig
POS_q135	Leucyl-Phenylalanine	Amino acids	Other	96805.3	50255.8	22195.7	28428.5	25067.7	10877.7	31370.3	21297.4	37087.6	0.000167923	8081.85	11631.9	0.342365	0.0199526	0.0857506	Down
POS_q136	L-Histidine	Amino acids	Other	1.02508e+06	1.09e+06	1.01908e+06	1.65834e+06	1.68563e+06	1.61837e+06	1.00999e+06	1.08953e+06	1.24685e+06	1.01695e+06	1.16174e+06	1.15228e+06	1.23794	0.169287	0.349115	NotSig
POS_q137	Liensinine (Perchlorate)	Alkaloids	Other	379351	366965	457397	114870	115608	130275	85767.8	115389	117392	0.000167923	0.000167923	107771	0.217957	3.05675e-06	6.33722e-05	Down
POS_q138	L-Lysine	Amino acids	Other	4.65749e+06	4.80692e+06	4.70604e+06	3.8959e+06	3.61713e+06	3.97993e+06	2.10232e+07	2.13679e+07	2.08492e+07	1.58064e+06	1.49885e+06	1.50019e+06	1.86569	0.475812	0.636299	NotSig
POS_q139	L-Methionine	Amino acids	Other	574531	607228	495612	497830	426790	470806	340761	383741	282982	315350	245310	258239	0.640249	0.00580327	0.0326724	Down
POS_q140	L-Nmma (Acetate)	Amino acids	Other	1.53765e+06	1.4749e+06	1.4878e+06	1.97607e+06	2.0221e+06	1.96025e+06	1.03547e+07	9.10255e+06	9.48449e+06	2.60596e+06	2.46336e+06	2.24866e+06	3.12702	0.182712	0.364776	NotSig
POS_q141	L-Norleucine	Organic acid	Carboxylic Acids	1.66898e+06	1.61473e+06	1.61941e+06	2.90933e+06	3.54096e+06	3.22984e+06	4.03797e+06	4.01082e+06	3.76249e+06	2.96713e+06	2.57276e+06	2.44198e+06	2.00371	0.000967994	0.00778544	Up
POS_q142	Lonicerin	Flavonoids	Flavones	0.000167923	0.000167923	2401.32	0.000167923	0.000167923	1974.57	5645.45	0.000167923	1702.86	0.000167923	1999.67	0.000167923	1.57171	0.710362	0.787271	NotSig
POS_q143	L-Phenylalanyl-L-Leucine	Amino acids	Peptides	403839	375248	348940	93689.4	102131	116822	78293.8	69056.9	79799	221359	252968	228034	0.367057	0.000342206	0.00317013	Down
POS_q144	L-Phenylalanyl-L-Tryptophan	Amino acids	Peptides	1.50106e+06	1.11815e+06	986357	1.78334e+06	1.16782e+06	1.16853e+06	2.08414e+06	1.72285e+06	1.07475e+06	1.633e+06	1.63338e+06	1.09252e+06	1.23516	0.251744	0.441532	NotSig
POS_q145	L-Pipecolic Acid	Amino acids	Other	4.33108e+06	4.77299e+06	4.24851e+06	7.18589e+06	7.25314e+06	7.35386e+06	4.15782e+06	4.03751e+06	3.88691e+06	4.95048e+06	4.83997e+06	4.51849e+06	1.20287	0.330869	0.512429	NotSig
POS_q146	L-Proline	Amino acids	Other	2.39918e+06	2.65206e+06	2.50674e+06	3.80182e+06	3.48219e+06	3.5206e+06	7.66344e+06	8.88884e+06	8.37454e+06	877089	737237	729243	1.67924	0.406247	0.573226	NotSig
POS_q147	Luteolin 7-Diglucuronide	Flavonoids	Polyphenols	1.43492e+06	1.33681e+06	1.37778e+06	2.85068e+06	3.08871e+06	3.0757e+06	6.29477e+06	6.70055e+06	6.75668e+06	743786	770729	752312	2.49298	0.204227	0.398217	NotSig
POS_q148	Luvangetin-1	Coumarins	Other	41900.4	69657.4	53270.6	42302.8	45369.2	36064.6	61890.1	28936.2	51141.2	86287.5	113781	95842.2	1.13576	0.688601	0.773817	NotSig
POS_q149	Malvidin Chloride	Flavonoids	Other	266170	292615	230362	186162	134207	122673	404418	340027	364406	76700.2	69963.9	69804.9	0.746951	0.433663	0.594556	NotSig
POS_q150	Marein	Flavonoids	Polyphenols	146154	94412.7	52160.2	0.000167923	32823	23961.4	0.000167923	0.000167923	0.000167923	74369.2	22752.9	0.000167923	0.175256	0.0028835	0.0186872	Down
POS_q151	Melezitose	Sugars and alcohols	Oligosaccharides	1.02341e+06	846769	0.000167923	2.48072e+06	2.18391e+06	2.38485e+06	562715	674816	773245	1.91988e+06	2.5876e+06	1.80017e+06	2.73912	0.0614084	0.179876	NotSig
POS_q152	Meloside A	Flavonoids	Flavones	910773	929746	833177	1.32824e+06	1.17849e+06	1.23194e+06	1.95419e+06	2.05815e+06	1.97634e+06	852001	841307	695810	1.51058	0.18005	0.362029	NotSig
POS_q153	Methoxamine	Others	Amphetamine	0.000167923	15158.5	0.000167923	0.000167923	5945.37	8152.81	17297.7	0.000167923	11598.3	4024.44	2619.01	5335.19	1.20885	0.808481	0.855592	NotSig
POS_q154	Morellic Acid	Xanthones	Other	771555	906189	833598	513694	559491	566007	1.02748e+06	1.06151e+06	1.03321e+06	243523	263287	181802	0.723386	0.301815	0.488281	NotSig
POS_q155	N6-Isopentenyladenosine	Nucleotides	Purine Nucleosides	4.33108e+06	4.77299e+06	4.24851e+06	7.18589e+06	7.25314e+06	7.35386e+06	4.15782e+06	4.03751e+06	3.88691e+06	4.95048e+06	4.83997e+06	4.51849e+06	1.20287	0.330869	0.512429	NotSig
POS_q156	N6-Methyladenosine	Nucleotides	Purine Nucleosides	27662.1	32090.1	50419.7	20384.2	26287.5	11787.2	13552.9	0.000167923	0.000167923	11353	0.000167923	13070.6	0.291773	0.00283198	0.0186872	Down
POS_q157	N-Acetyl-D-Glucosamine	Sugars and alcohols	Amino Sugars	302312	763519	713262	986548	1.02501e+06	1.03492e+06	724013	694911	774593	377681	377248	352578	1.18928	0.555665	0.690819	NotSig
POS_q158	N-Acetyl-D-Mannosamine	Sugars and alcohols	Amino Sugars	6.21025e+06	1.14031e+07	4.8485e+06	8.50241e+06	7.27525e+06	8.90557e+06	1.70885e+07	1.29778e+07	1.12114e+07	9.21961e+06	1.0516e+07	6.33602e+06	1.36576	0.242223	0.43035	NotSig
POS_q159	N-Acetylhistamine	Organic acid	Carboxylic Acids	65209.2	49362.8	36169.8	27659.2	33708.9	23310.6	22572.7	77577.1	35202.8	5792.33	0.000167923	3345.42	0.506758	0.122076	0.282482	NotSig
POS_q160	N-Acetylneuraminic Acid	Sugars and alcohols	Sugar Acids	5.4748e+07	4.96463e+07	5.20715e+07	1.12498e+08	1.08452e+08	1.0744e+08	2.03117e+08	2.06892e+08	1.83635e+08	4.07874e+07	4.03914e+07	4.12806e+07	2.22518	0.148782	0.322171	NotSig
POS_q161	Nad+	Nucleotides	Purine Nucleosides	649227	564544	565755	295062	333153	280873	250255	317734	264720	219279	169606	145134	0.426296	8.43982e-06	0.000143988	Down
POS_q162	Nepsilon-Acetyl-L-Lysine	Amino acids	Other	19699.2	0.000167923	0.000167923	52764.2	44550.6	0.000167923	82635.6	134122	100792	0.000167923	0.000167923	0.000167923	7.01998	0.223554	0.419536	NotSig
POS_q163	N-Ethylmaleimide	Lipid	Fatty Acids	440331	239485	172106	0.000167923	291564	338263	426794	433423	604730	0.000167923	0.000167923	640100	1.07008	0.90148	0.915469	NotSig
POS_q164	N'-Formylkynurenine	Amino acids	Alpha Amino Acids	0.000167923	30903.6	42255.9	27041.2	26759.8	26501.6	0.000167923	20092.9	24974.7	43167.7	50947.3	55153.5	1.25132	0.621353	0.724269	NotSig
POS_q165	Ng,Ng-Dimethylarginine Dihydrochloride	Amino acids	Other	368048	326826	242892	285301	289851	177705	159050	196709	143791	390984	386315	502535	0.900097	0.692042	0.776135	NotSig
POS_q166	Nicotiflorin	Flavonoids	Flavonols	0.000167923	0.000167923	0.000167923	2897.45	0.000167923	3381.62	11372	2147.82	7231.65	0.000167923	0.000167923	3100.07	1.99368e+07	0.169118	0.349115	NotSig
POS_q167	Nicotinamide Riboside (Chloride)	Alkaloids	Pyridine Alkaloids	26200.7	37121.3	18654	45888.1	0.000167923	0.000167923	0.000167923	0.000167923	15105.5	27689.8	31084.7	0.000167923	0.487005	0.225163	0.419758	NotSig
POS_q168	Nimbolide	Terpenoids	Triterpenes	6.41318e+06	3.81709e+06	5.7481e+06	5.71836e+06	5.59063e+06	5.32685e+06	5.48288e+06	5.27239e+06	5.35575e+06	6.42999e+06	5.45609e+06	5.18867e+06	1.03935	0.657929	0.751347	NotSig
POS_q169	N,N-Dimethylaniline	Others	Other	173765	191475	136021	110631	104101	123539	146278	126543	158915	295272	242820	323669	1.08511	0.784507	0.83651	NotSig
POS_q170	Norlichexanthone	Xanthones	Other	395728	296250	393904	87232.3	138307	143159	73965.1	176806	90100.4	186890	209095	176261	0.393479	6.95002e-05	0.000832524	Down
POS_q171	Nsc 12465	Organic acid	Other	66833.5	61070.3	56993.3	32479.7	41554.7	41101	49862.9	45985.3	0.000167923	26289.4	15593.8	18253.6	0.488777	0.0099657	0.0524364	Down
POS_q172	Nsc 16590	Amino acids	Other	4.71721e+06	4.60866e+06	4.31411e+06	3.2258e+06	3.3595e+06	3.42123e+06	1.71255e+07	1.8322e+07	1.90023e+07	1.23388e+06	1.15223e+06	1.09506e+06	1.66025	0.544323	0.687117	NotSig
POS_q173	N-Trans-Sinapoyltyramine	Organic acid	Cinnamic Acids And Derivatives	344417	403096	366927	467188	454543	422846	452698	407140	446402	312214	257621	262273	1.04176	0.77035	0.827685	NotSig
POS_q174	Oleocanthal	Terpenoids	Monoterpenes	488413	484053	465775	456905	285053	366046	131841	174372	232125	353833	262376	419200	0.621535	0.0198398	0.0857506	Down
POS_q175	Orcinol Gentiobioside	Polyphenols	Phenols	82617.1	113439	92734.1	0.000167923	0.000167923	42738.7	0.000167923	0.000167923	987.169	120288	0.000167923	0.000167923	0.189312	0.0103161	0.0532839	Down
POS_q176	Oxysanguinarine	Alkaloids	Other	109049	160470	96106.4	0.000167923	0.000167923	18824.9	0.000167923	0.000167923	0.000167923	0.000167923	0.000167923	0.000167923	0.0171623	6.2001e-07	1.58666e-05	Down
POS_q177	Paederosidic Acid	Terpenoids	Monoterpenes	1006.34	2798.81	1770.98	17885.9	4802.08	1816.53	1214.1	22869.3	0.000167923	0.000167923	14692.1	8214.76	4.27386	0.261308	0.452666	NotSig
POS_q178	Pc(16:0/0:0)[U]	Lipid	Glycerophospholipids	5.24711e+06	4.9817e+06	0.000167923	4.29553e+06	3.97499e+06	3.97784e+06	0.000167923	0.000167923	5.09057e+06	0.000167923	0.000167923	0.000167923	0.565036	0.385368	0.565768	NotSig
POS_q179	Phenylacetylglutamine	Amino acids	Other	2.69498e+06	2.26543e+06	2.23134e+06	1.70889e+06	1.64953e+06	1.71412e+06	937846	802433	846623	556990	670327	654109	0.442214	0.00122446	0.00928469	Down
POS_q180	Piperlongumine	Alkaloids	Pyridine Alkaloids	3.96507e+06	2.85719e+06	2.69302e+06	3.78869e+06	2.94792e+06	2.78652e+06	1.67335e+06	1.90336e+06	1.88904e+06	1.52711e+06	1.73856e+06	2.08358e+06	0.712472	0.0947318	0.245582	NotSig
POS_q181	Protogracillin	Steroids	Steroid Saponin	1.2287e+06	1.10937e+06	1.01051e+06	1.34448e+06	1.26955e+06	1.25227e+06	2.15443e+06	2.32371e+06	2.40936e+06	837095	843786	737649	1.31124	0.401385	0.570317	NotSig
POS_q182	Pyridoxylamine (Dihydrochloride)	Vitamins	Other	0.000167923	0.000167923	38394.1	16448.2	23004.4	25781	143878	179040	184629	34819.3	16022.6	21075.9	5.5972	0.217781	0.413358	NotSig
POS_q183	Pyruvic Acid	Amino acids	Peptides	207880	186095	241223	195506	174158	148779	276931	240444	197116	68861.7	84577.3	70300.1	0.764419	0.299052	0.486763	NotSig
POS_q184	Quinoline-2-Carboxylic Acid	Organic acid	Aromatic Organic Acids	89633.4	103326	93683.3	0.000167923	0.000167923	60969.9	175078	0.000167923	219720	84541.3	0.000167923	51873.5	0.688643	0.555845	0.690819	NotSig
POS_q185	(R)-2-Hydroxy-2-Phenylacetamide	Sugars and alcohols	Aromatic Alcohol	525408	575524	568226	473761	367890	449075	917610	963090	1.06902e+06	200809	130682	139737	0.940928	0.884029	0.906573	NotSig
POS_q186	Retrorsine	Alkaloids	Pyrrole Alkaloids	72127.1	110537	70139.6	185377	105955	88988.7	310158	297698	336519	76026.1	107739	64703.7	2.07429	0.202677	0.397585	NotSig
POS_q187	Rgx-202	Organic acid	Carboxylic Acids	0.000167923	11766	0.000167923	0.000167923	19403.7	0.000167923	0.000167923	0.000167923	9655.46	4327.06	22590.9	0.000167923	1.58585	0.697667	0.779338	NotSig
POS_q188	Rhamnocitrin 3-Glucoside	Flavonoids	Flavonols	216948	290181	350474	334235	444994	374022	293842	352669	459379	384248	291943	416385	1.30275	0.0624534	0.181244	NotSig
POS_q189	Roburic Acid	Terpenoids	Triterpenes	0.000167923	4540.66	5410.31	0.000167923	0.000167923	0.000167923	0.000167923	0.000167923	0.000167923	0.000167923	0.000167923	0.000167923	5.0625e-08	0.00332233	0.020783	Down
POS_q190	Roemerine	Alkaloids	Isoquinoline Alkaloids	14743	1730.23	32539.6	33538.4	29333.5	37922.7	22337.4	36966.3	19926.2	134830	76515.9	126097	3.51927	0.157743	0.33387	NotSig
POS_q191	Rutin	Flavonoids	Polyphenols	0.000167923	0.000167923	0.000167923	1.2464e+07	0.000167923	1.12526e+07	5.80229e+06	9.47719e+06	7.48608e+06	1.84758e+07	9.51919e+06	1.72109e+07	6.06682e+10	0.012839	0.0617807	Up
POS_q192	Saikosaponin B3	Terpenoids	Triterpenes	3048.63	2193.19	0.000167923	0.000167923	0.000167923	0.000167923	7691.52	0.000167923	4876.53	4466.9	1787.64	8897.89	1.76278	0.550727	0.688841	NotSig
POS_q193	Saikosaponin F	Terpenoids	Triterpenes	1.44032e+06	1.37451e+06	1.1296e+06	3.7495e+06	2.55716e+06	3.77124e+06	1.18803e+06	1.10265e+06	1.1198e+06	2.9194e+06	2.52308e+06	2.21587e+06	1.78705	0.130276	0.291053	NotSig
POS_q196	Saponins	Terpenoids	Triterpenes	303785	81401.7	265508	240358	132300	278342	281203	291745	223202	371130	385560	443173	1.35599	0.272123	0.460076	NotSig
POS_q197	Schizandriside	Sugars and alcohols	Glycosides	95671.1	115238	179211	418027	230169	136118	88479.5	240271	160517	1.73612e+06	447466	513780	3.39292	0.328846	0.512429	NotSig
POS_q198	Sdma	Amino acids	Other	493463	535174	526602	1.26973e+06	1.14097e+06	1.18326e+06	2.11012e+06	2.37431e+06	2.11935e+06	457755	479548	547799	2.50397	0.110845	0.265814	NotSig
POS_q200	Sesamoside	Terpenoids	Iridoids	3.5239e+06	2.99017e+06	3.46279e+06	2.97322e+06	2.82887e+06	1.47204e+06	2.6691e+06	2.42067e+06	3.34319e+06	3.41732e+06	2.38495e+06	2.54168e+06	0.80356	0.098547	0.247687	NotSig
POS_q201	Sodium Barbital	Alkaloids	Pyrimidines	10609.6	18553.1	10396.1	12710.1	10275.9	0.000167923	13677	5891.47	11089.9	7098.31	7065.18	6924.93	0.629719	0.117513	0.275666	NotSig
POS_q202	Spermine	Others	Other	1.67228e+06	1.62911e+06	1.55028e+06	3.93366e+06	3.42606e+06	3.53e+06	7.50756e+06	7.80046e+06	7.62718e+06	1.08832e+06	1.00129e+06	1.04909e+06	2.53959	0.178275	0.361038	NotSig
POS_q203	Stachydrine	Alkaloids	Pyrrole Alkaloids	1.17689e+08	1.21155e+08	1.1477e+08	4.05342e+07	4.38333e+07	4.07597e+07	1.15123e+08	1.13277e+08	1.07825e+08	5.19922e+07	5.14215e+07	4.8071e+07	0.57769	0.0311852	0.116273	Down
POS_q204	Stachydrine Hydrochloride	Alkaloids	Pyrrole Alkaloids	1.54849e+08	1.45092e+08	1.47967e+08	5.20283e+07	5.45994e+07	5.57445e+07	1.44585e+08	1.52082e+08	1.56544e+08	5.61583e+07	7.04412e+07	6.48911e+07	0.600626	0.0572544	0.174239	NotSig
POS_q205	Thiamine Monochloride	Vitamins	Vitamin B Complex	4.78528e+07	4.75863e+07	4.69102e+07	7.83856e+07	7.73385e+07	8.00932e+07	4.2912e+07	4.18464e+07	4.54051e+07	5.03817e+07	4.6926e+07	4.60235e+07	1.19263	0.380322	0.562736	NotSig
POS_q206	Tombozine	Alkaloids	Tryptophan Alkaloids	15067.2	1721.64	25208.6	30702.1	3525.57	20559	32694.9	42819.9	21717.2	0.000167923	17850.7	8949.49	1.41929	0.534721	0.687117	NotSig
POS_q207	Trigonelline (Chloride)	Alkaloids	Pyridine Alkaloids	1.09246e+06	1.25894e+06	1.07009e+06	4.95193e+06	5.1116e+06	4.88394e+06	91629	98258.9	104076	246578	247410	186417	1.55116	0.671357	0.760512	NotSig
POS_q208	Tripdiolide	Terpenoids	Diterpenoids	7364.24	2307.44	8194.19	5536.62	7364.34	3203.21	8750.63	14289.5	16558.5	24486.9	32745	33103.6	2.72472	0.166934	0.349115	NotSig
POS_q209	Tyrosylleucine (Tfa)	Organic acid	Carboxylic Acids	17182.6	0.000167923	17258.1	35920.4	22455.2	18249.9	26396.4	0.000167923	25217.3	16058.2	15316.4	0.000167923	1.54482	0.433129	0.594556	NotSig
POS_q210	Ureidopropionic Acid	Amino acids	Other	72263.5	64153.8	52610.7	133614	170319	139022	196619	233243	203012	54344.1	59477.9	47135.6	2.18096	0.105778	0.256693	NotSig
POS_q211	Valechlorine-1	Terpenoids	Iridoids	83896.3	105233	94786.1	68945.2	58378.6	85446.6	54717.8	57057	63649.1	101867	95408.7	96380.9	0.800532	0.138985	0.304468	NotSig
POS_q212	Vasicine (Hydrochloride)	Alkaloids	Other	1.23155e+06	1.34516e+06	1.19573e+06	0.000167923	1.89597e+06	0.000167923	3.25008e+06	3.38268e+06	3.47366e+06	0.000167923	0.000167923	1.33144e+06	1.17818	0.815579	0.856661	NotSig
POS_q213	Venoterpine	Alkaloids	Nicotinic Acid Alkaloids	5.6157e+06	5.85413e+06	5.30639e+06	6.45004e+06	6.12264e+06	5.92319e+06	2.12447e+07	2.25152e+07	2.25154e+07	2.37416e+06	2.03358e+06	1.91083e+06	1.8099	0.426277	0.591118	NotSig
POS_q214	Verbenalin	Terpenoids	Iridoids	1.50811e+06	1.03297e+06	775238	1.86725e+06	1.3124e+06	731389	1.07864e+06	5.22467e+06	2.24234e+06	988149	1.71564e+06	2.08698e+06	1.73359	0.339879	0.518938	NotSig
POS_q215	Vicine	Alkaloids	Other	112369	127825	98070	240860	213778	259030	127584	132017	118080	196148	183245	163103	1.61003	0.0478535	0.153077	Up
POS_q216	Vitexin	Flavonoids	Flavones	2.10738e+06	2.26205e+06	2.01924e+06	8.39821e+06	8.2108e+06	7.06708e+06	142707	211197	179016	411860	399052	366473	1.32455	0.767911	0.826642	NotSig
POS_q217	Wogonoside	Flavonoids	Monophenols	6624.13	19143.8	11040.8	31240.1	13072.8	2453.76	0.000167923	5053.64	0.000167923	17041.5	14939.7	9071.75	0.841044	0.76369	0.823674	NotSig
POS_q218	Yibeinoside A	Alkaloids	Glycosides	317886	0.000167923	0.000167923	313673	307349	343020	190957	184715	286234	465546	370330	605588	3.21647	0.0338426	0.122137	Up
POS_q219	Α-Terpineol-1	Terpenoids	Monoterpenes	196982	185358	172111	0.000167923	0.000167923	0.000167923	0.000167923	0.000167923	0.000167923	0.000167923	0.000167923	0.000167923	9.08588e-10	2.56824e-13	3.6148e-11	Down
POS_q220	Β-Nicotinamide Mononucleotide	Nucleotides	Ribonucleotides	688539	776320	555060	492332	457776	349581	588432	621477	555288	181498	164376	138583	0.585724	0.0412132	0.144118	Down
POS_q221	Γ-Glu-Phe	Amino acids	Other	46876.6	59158.5	65035.6	79166.6	66890.5	84051.5	438001	452048	462517	35758.7	20898.3	24727.5	3.24244	0.310764	0.499887	NotSig
NEG_t1	S-(5'-Adenosy)-L-homocysteine	Amino Acids	Other	423.448	386.116	432.12	758.92	816.881	836.064	968.053	943.766	979.678	1360.79	1287.99	1320.53	2.48927	0.00123705	0.00928469	Up
NEG_t12	Rutinose	Saccharides And Alcohols	Other	744.854	708.104	743.258	4288.46	4506.79	4786.85	1139.3	1081.38	1165.75	1068.33	928.759	1093.06	3.04443	0.177396	0.360789	NotSig
NEG_t13	Gymnoside I	Others	Other	152.702	146.732	165.308	296.807	326.888	364.777	442.827	460.951	503.644	504.899	440.973	271.907	2.59189	0.000882515	0.0073067	Up
NEG_t14	Azukisaponin IV	Terpenoids	Triterpene Saponin	2.98757	3.38433	8.14648	0.000167923	0.000167923	0.000167923	3076.18	3227.39	2954.15	29.8227	41.4049	29.2651	214.859	0.284903	0.470382	NotSig
NEG_t16	Alnusonol	Polyphenols	Phenolic Acids	354.87	361.841	333.592	54.6816	55.5033	50.0609	92.1496	83.5962	91.1411	102.279	85.9339	81.1534	0.221047	6.98368e-10	5.61687e-08	Down
NEG_t17	Indole-3-lactic acid	Alkaloids	Plumerane	18.7752	20.6609	17.9826	21.4837	26.6829	17.4474	7.21432	8.65021	17.5672	94.4917	87.7406	86.9635	2.13775	0.348757	0.526409	NotSig
NEG_t18	6''-O-p-Coumaroylgenipin gentiobioside	Terpenoids	Monoterpenoid	247.789	222.923	251.456	602.762	663.491	651.078	172.003	178.182	157.554	367.373	370.922	371.87	1.63177	0.241863	0.43035	NotSig
NEG_t19	Arenarioside	Polyphenols	Phenolic Acids	802977	755460	727943	943786	982200	959118	1.24768e+06	1.21667e+06	1.19993e+06	1.32762e+06	1.27322e+06	1.27165e+06	1.51942	0.00147292	0.0106315	Up
NEG_t21	Koumidine	Alkaloids	Alkaloids	1328.86	4823.14	5230.36	7266.53	6380.77	8003.09	4894.35	4564.37	8140.42	11040.8	8556.11	2633.5	1.80045	0.0922818	0.240942	NotSig
NEG_t22	Icariside B1	Others	Other	10.5622	8.50198	4.92181	2.12552	2.25121	1.37184	1.39745	1.60339	1.28211	1.12359	1.90426	2.08952	0.210524	3.21748e-05	0.000421265	Down
NEG_t23	Protocatechuic acid-4-O-glucoside	Polyphenols	Phenolic Acids	529.147	515.74	492.236	268.059	287.868	280.064	374.377	360.177	353.64	533.549	530.656	535.274	0.764125	0.10291	0.251907	NotSig
NEG_t24	Jasminoside E	Others	Other	1.05337	1.71417	1.05844	0.000167923	0.000167923	0.000167923	0.000167923	0.000167923	0.000167923	0.000167923	0.000167923	0.000167923	0.00013167	5.33125e-07	1.42928e-05	Down
NEG_t25	Leucosceptoside A	Polyphenols	Phenolic Acids	53577.5	51707	49808.1	33410.2	33835.3	33774.9	98893.6	100004	99202.1	25356.6	24771.5	23874	1.01686	0.967813	0.971263	NotSig
NEG_t27	Riboprine	Nucleosides	Other	12.9389	14.9882	21.3091	3.07967	1.87242	5.13088	76.0088	91.171	80.9692	0.000167923	0.000167923	0.000167923	1.74825	0.624607	0.725059	NotSig
NEG_t29	Euryalin A	Lignans	Lignan	113.474	128.965	126.033	34.1437	22.5792	31.9507	64.3395	47.7957	49.8336	132.624	131.576	131.962	0.585124	0.0982188	0.247687	NotSig
NEG_t3	Gingerglycolipid B	Lipid	Glycerol Ester	2825.52	3054.55	2708.43	8398.51	8705.4	8328.01	7432.39	7273.52	7002.8	20737.4	22976.3	20833.6	4.33479	0.042303	0.145223	Up
NEG_t30	5-hydroxy-1-(4-hydroxyphenyl)-7-(4-hydroxy-3-methoxyphenyl)-3-heptanone	Others	Other	0.000167923	0.000167923	0.000167923	2.25184	0.000167923	0.000167923	0.000167923	0.000167923	0.000167923	0.000167923	0.000167923	0.000167923	1490.89	0.588449	0.7019	NotSig
NEG_t33	Citrusin I	Alkaloids	Alkaloids	131.535	118.518	119.837	125.197	159.003	169.497	109.421	92.9352	82.0092	17.9472	23.4109	17.1906	0.71788	0.345544	0.524369	NotSig
NEG_t35	Cinncassiol A	Polyphenols	Phenolic Acids	139.671	152.559	158.31	446.541	399.757	398.85	1110.16	1340.59	1361.89	375.529	380.992	384.76	4.58639	0.0685585	0.193962	NotSig
NEG_t36	daigremontianin	Others	Other	1162.24	1243	1074.45	150.333	156.598	132.235	17.1153	34.5406	25.2336	245.312	276.976	268.824	0.125219	3.07672e-08	1.19584e-06	Down
NEG_t37	Benzyl glucoside	Polyphenols	Phenolic Acids	6.30062	8.13681	5.92704	31.9019	36.6367	19.9567	187.941	190.017	180.654	18.2714	24.1507	13.6039	11.5092	0.172329	0.354093	NotSig
NEG_t39	1,6-anhydro-尾-D-glucose	Saccharides And Alcohols	Other	19.524	16.0027	19.8882	8.0962	20.2732	14.0836	30.7988	50.2976	53.9808	14.6094	5.17402	20.4157	1.30969	0.596762	0.70732	NotSig
NEG_t40	Citrusin B	Polyphenols	Phenolic Acids	39.4767	49.7143	51.1228	22.1979	43.4506	33.0041	17.944	26.7526	37.0468	7.92786	17.4388	6.25888	0.503684	0.0139884	0.0656287	Down
NEG_t46	Acacetin-7-O-rutinoside (Linarin)	Flavonoids	Flavones	476.202	394.245	464.708	233.957	214.799	221.038	153.266	128.978	276.414	234.799	209.922	249.764	0.480078	1.86665e-05	0.000269468	Down
NEG_t48	Quinic Acid	Organic Acid	Organic Acids	2531.65	2336.94	2328.81	165.94	179.198	179.02	163.452	148.847	151.002	160.985	125.344	152.585	0.0660596	2.52756e-14	5.05511e-12	Down
NEG_t5	beta2-Tomatine	Alkaloids	Steroid Alkaloids	109304	108264	102867	2544.37	2728.01	2794.51	1672.53	1749.03	1631.63	1360.06	1394.31	1243.93	0.0178075	3.70399e-16	2.08535e-13	Down
NEG_t50	Verbasoside	Polyphenols	Phenolic Acids	457.698	435.443	448.986	418.834	403.504	380.914	565.276	441.601	437.546	516.915	575.721	630.622	1.08557	0.486412	0.646351	NotSig
NEG_t52	Glabrene	Flavonoids	Other Flavonoids	372.738	373.902	367.75	83.2087	94.2203	89.7326	137.405	133.727	138.275	36.1419	32.5209	26.9623	0.230976	9.98019e-07	2.44298e-05	Down
NEG_t53	Cis-Zeatin-7-N-glucoside	Alkaloids	Alkaloids	1788.2	1688.24	1686.1	1813.41	1837.92	1756	4137.27	3981.61	4036.06	5463.35	6287.68	6797.01	2.33156	0.0741377	0.205614	NotSig
NEG_t54	Vogeloside	Others	Other	1.0973	0.710162	0.000167923	3.75163	9.78461	1.49207	39.5571	41.7798	49.9115	406.428	335.668	404.335	238.379	0.214156	0.410102	NotSig
NEG_t55	Cimifugin-7-O-glucoside	Others	Other	9.7853	10.7215	9.74891	1.05187	4.31489	0.000167923	0.000167923	0.000167923	0.000167923	2.5088	0.000167923	2.54339	0.114797	3.28398e-06	6.33722e-05	Down
NEG_t56	Gentiopicroside	Terpenoids	Monoterpenoid	146.534	151.882	165.394	424.429	441.479	436.391	310.709	316.33	339.683	1830.42	1760.77	1916.69	5.58915	0.134935	0.297916	NotSig
NEG_t57	D-Glucosyl Indole-3-Carboxylate	Alkaloids	Plumerane	1.16123	0.814331	0.525244	3.39607	3.49836	2.8628	1.26112	1.17594	0.678957	1.65593	0.176124	1.50106	2.16015	0.204982	0.398217	NotSig
NEG_t58	N-Feruloyltryptamine	Alkaloids	Plumerane	150.372	170.118	216.446	2.65476	2.77572	0.826833	10.2801	10.512	10.0902	0.000167923	0.000167923	0.000167923	0.0230569	1.27622e-08	6.53194e-07	Down
NEG_t59	5-Hydroxy-6-methoxy-2-(2-phenylethyl)chromone	Others	Other	3523.12	3281.5	3412.7	841.867	962.677	953.228	512.442	493.025	499.64	398.621	259.462	402.083	0.173661	7.02706e-09	3.95623e-07	Down
NEG_t60	Bis(Caffeoyl)Spermidine	Alkaloids	Phenolamine	1.44655	3.02834	0.000167923	6.32054	1.36832	0.000167923	190.969	20.3899	0.000167923	0.000167923	0.000167923	176.333	29.4508	0.392106	0.567495	NotSig
NEG_t8	Succinyladenosine	Nucleosides	Other	154.919	158.311	159.693	573.237	579.47	591.304	407.697	411.211	416.908	259.944	284.956	371	2.74585	0.00398726	0.0241379	Up
NEG_t9	Crocin 2	Terpenoids	Tetraterpenes	1699.58	1606.24	1615.77	1510.25	1569.56	1494.52	695.876	727.724	686.871	913.301	925.795	901.158	0.638347	0.0230567	0.0947514	Down
POS_t1	Gingerglycolipid A	Lipid	Glycerol Ester	39711.8	42735.6	40783.2	42727.6	44743.6	45779.3	37581.8	36998	34614.8	51089	39518.8	47536.5	1.02948	0.721203	0.794594	NotSig
POS_t11	Acetylsaikosaponin A	Terpenoids	Triterpene Saponin	3817.45	3896.71	3722.52	1587.73	1577.87	1595.38	360.66	341.982	318.316	1113.3	1118.77	1041.25	0.263924	6.0821e-06	0.000110459	Down
POS_t12	Crocin 3	Terpenoids	Tetraterpenes	18899.7	18129.1	19330.4	16452.4	16203.9	16253.7	9368.93	11221.1	10619.9	17806.5	18559.1	19784.6	0.805963	0.136885	0.301041	NotSig
POS_t13	9-Hydroperoxy-10E,12,15Z-octadecatrienoic acid	Lipid	Free Fatty Acids	182.629	213.955	238.434	431.193	468.151	482.348	283.656	71.3877	68.4103	103.65	107.73	103.766	1.11298	0.829436	0.861011	NotSig
POS_t15	Blumenol C glucoside	Others	Other	68.1594	21.0254	49.5445	151.013	0.00167923	315.774	28.4268	0.213772	0.137524	533.638	0.000167923	0.000167923	2.47293	0.562889	0.694971	NotSig
POS_t16	Capsianoside IV	Terpenoids	Diterpene	232.359	64.2189	102.797	15294.8	43.3386	8949.68	1018.19	62.1719	68.5629	68048.3	169.06	115.74	78.2636	0.456577	0.616434	NotSig
POS_t17	Rubuside J	Terpenoids	Triterpenoids	425.267	390.929	452.105	1664.15	166.291	898.065	260.242	136.588	140.201	8392.46	145.847	136.654	3.13819	0.586909	0.7019	NotSig
POS_t19	5-Acetamidopentanoic Acid	Organic Acid	Organic Acids	8831.84	9378.49	9181.84	8734.25	9365.71	10081.6	8176.38	8521.95	7971.37	5157.88	5235.91	6283.12	0.846083	0.213549	0.410102	NotSig
POS_t2	myricanol-11-sulfate	Others	Other	6363.06	6696.05	6750.41	16278.2	15814.9	16375.8	10684.1	11751.5	10598.5	49315.4	53026.3	57862.1	4.06718	0.122776	0.282482	NotSig
POS_t21	Soyasaponin βc	Terpenoids	Triterpene Saponin	24378.5	26209.1	25758.1	19333.5	20961.4	21197.2	16521.8	16768.2	16796.9	59119.1	59205.7	66249.4	1.29304	0.576017	0.7019	NotSig
POS_t22	Euonymoside A	Steroids	Cardiac Glycoside	176.034	135.898	192.442	165.365	63.1305	68.3083	31.2214	7.25437	31.5948	7382.87	120.572	66.4783	5.2453	0.634099	0.730057	NotSig
POS_t23	Artemisinin B	Terpenoids	Sesquiterpenoid	462.417	438.874	396.329	22.4103	20.9722	22.6015	10.922	1.05918	4.67621	64.2269	53.6504	50.9393	0.0645947	3.63449e-10	3.41036e-08	Down
POS_t24	Atractylenolide 鈪?66.6875758906142	Terpenoids	Sesquiterpenoid	69.8144	67.1752	0.000167923	2.50152	0.000167923	29.428	21.8938	24.1082	0.000167923	0.000167923	0.000167923	-1.43307	0.186143	0.0241971	0.0980068	Down
POS_t26	Soyasaponin gamma-A	Terpenoids	Triterpene Saponin	13908	14660.8	14152.9	10175.5	10234.1	9509.02	4835.27	4225.37	4064.25	5891.81	5205.31	6085.78	0.469913	0.000588327	0.00517544	Down
POS_t27	Lactuside B	Others	Other	86.2689	78.7386	74.5052	29.2373	27.2568	25.0078	63.5759	70.4746	70.9001	40.43	39.0152	44.8986	0.571711	0.0114066	0.0568312	Down
POS_t28	Tuberonic Acid	Organic Acid	Organic Acids	8.05745	9.17929	8.91333	15.646	7.05472	3.18895	7.62112	5.43156	3.29297	1667.45	6.93068	8.09261	21.9848	0.591566	0.704127	NotSig
POS_t30	lanceotoxin B	Others	Other	932.263	881.96	921.78	1191.9	1204.61	1112.08	946.459	1042.41	1024.37	900.754	959.205	1094.01	1.15446	0.0533666	0.165085	NotSig
POS_t31	3-(4-Hydroxyphenyl)-1-propanol	Polyphenols	Phenolic Acids	1203.96	1223.84	951.176	1989.86	1070.81	1211.72	1774.08	1754.2	1772.65	2169.96	2037.71	1604.53	1.51777	0.0259434	0.103045	Up
POS_t33	Robinlin	Terpenoids	Other	42.4882	26.6002	37.1273	74.2896	61.1804	46.85	25.3276	28.3536	27.882	9.42817	8.55491	6.3841	0.904606	0.82145	0.857048	NotSig
POS_t34	kalanchoside C	Others	Other	573.282	189.766	112.486	269.676	86.5193	56.2395	274.514	132.684	90.3406	1496.79	471.087	359.584	1.23256	0.811766	0.856035	NotSig
POS_t35	6'-O-Glucosylaucubin	Others	Other	3796.18	3007.6	3108.3	8034.99	7585.27	8446.73	7002.76	7657.47	10095.6	5230.14	6829.45	7821.51	2.31044	0.000274126	0.00266091	Up
POS_t36	1-Stearidonoyl-Glycerol	Lipid	Glycerol Ester	3776.95	4027.13	3504.94	3937.69	4089.26	3174.8	2513.46	2133.59	1939.17	1947.85	3077.48	3290.77	0.769418	0.107936	0.260807	NotSig
POS_t37	Cistanoside F	Polyphenols	Phenolic Acids	472.487	471.113	413.869	461.208	470.174	454.802	643.056	670.278	631.908	404.236	365.527	351.617	1.09341	0.579503	0.7019	NotSig
POS_t38	Kadsuralignan J	Lignans	Lignan	31.4417	31.1729	30.9159	52.0993	47.768	36.3337	100.918	48.0512	33.3619	82.9625	93.1087	89.7841	2.0827	0.0578956	0.175243	NotSig
POS_t4	thesiuside	Others	Other	279480	232143	225473	502473	487727	545169	519298	540436	657836	373836	439945	512618	2.07089	0.000230615	0.00227783	Up
POS_t40	Dihydrosphingosine	Lipid	Sphingolipids	91676.6	63737.9	61828.2	100340	100563	96737.3	150051	137499	129316	194162	192434	246186	2.06725	0.0326722	0.118674	Up
POS_t41	N-Lauryldiethanolamine	Lipid	Free Fatty Acids	24353.5	18132.2	17660	23323	23501.4	23328.3	31243.9	29086.9	29988.9	31055.2	30040.2	37831.6	1.43762	0.0169253	0.0765098	Up
POS_t42	Vitamin D3 (Cholecalciferol)	Vitamin	Other	10606.9	11005.8	10811.1	3798.49	4057.15	3952.59	1802.31	1846.08	1844.09	3742.57	3654.21	3748.16	0.292436	1.70429e-07	4.79758e-06	Down
POS_t44	Soyasaponin beta-A	Terpenoids	Triterpene Saponin	21.8169	23.9411	19.4011	278.157	272.424	243.909	64.072	78.621	46.9673	68.3548	41.5998	45.7706	5.83125	0.123748	0.282482	NotSig
POS_t46	Trans dehydrorosinone	Others	Other	12205.6	13103.1	11847.5	21596.8	16273.3	18259.2	25738.6	27894.5	22643	31326.5	32361.6	33586.4	2.06049	0.00557615	0.0317108	Up
POS_t48	Jasminoside C	Terpenoids	Monoterpenoid	227.359	209.072	218.363	379.619	393.734	387.506	31.9798	24.3755	21.5312	1.55145	3.8864	3.43288	0.635118	0.490564	0.649853	NotSig
POS_t49	4-Methylphenol	Polyphenols	Phenolic Acids	108.278	101.694	101.331	69.829	80.3295	76.0614	55.4089	39.4341	38.2178	110.035	110.811	137.976	0.768921	0.266919	0.456763	NotSig
POS_t5	30-Norhederagenin	Steroids	Steroidal Saponins	244550	257332	240687	134469	142309	148732	66177.6	66311.3	61255.3	55009.8	53847	62803.1	0.355035	6.74558e-05	0.0008256	Down
POS_t50	Nicotianamine	Alkaloids	Alkaloids	260.394	228.317	250.172	507.44	561.613	571.688	2890.92	3033.17	2730.37	0.93679	0.596174	0.000167923	4.64518	0.283725	0.470319	NotSig
POS_t51	Gentiolactone	Terpenoids	Monoterpenoid	2336.26	2263.16	2238.62	1634.81	1740.42	1801.92	1781.24	1848.97	1861.26	5144.66	4901.04	5474.76	1.27664	0.549044	0.688444	NotSig
POS_t52	Umckalin (7-hydroxy-5,6-dimethoxycoumarin)	Coumarins	Coumarin	13177.1	13496.7	13241.2	9939.55	10592.3	11250.4	13176.7	13940.8	12768	54439.3	51460.7	60409.5	1.98737	0.338158	0.518755	NotSig
POS_t53	4,4'-Dihydroxy-3,5-dimethoxybibenzyl	Polyphenols	Phenolic Acids	270.657	260.391	239.671	249.438	258.886	264.102	429.948	452.215	468.511	336.565	306.118	352.137	1.34849	0.111433	0.265834	NotSig
POS_t54	3-Hydroxyphloretin	Flavonoids	Chalcones	38.5801	32.123	36.7833	0.149274	0.885132	0.000167923	253.601	229.412	240.245	0.000167923	0.000167923	0.000167923	2.24615	0.54864	0.688444	NotSig
POS_t57	Piperidine	Alkaloids	Piperidine alkaloids	73.825	66.3884	59.0877	74.3367	91.0236	92.856	920.436	811.546	681.895	86.6822	98.5068	123.192	4.98488	0.246093	0.435692	NotSig
POS_t58	Glyasperin D	Others	Other	259.429	289.386	308.528	336.946	353.201	331.624	190.26	245.809	218.013	278.703	252.221	251.394	0.955732	0.7212	0.794594	NotSig
POS_t59	illicinolide A	Terpenoids	Sesquiterpenoid	333.876	312.618	287.291	626.473	705.059	714.478	144.132	147.03	165.061	221.657	214.439	246.424	1.13686	0.780817	0.834527	NotSig
POS_t6	Gentianamine	Alkaloids	Pyridine Alkaloids	54242.5	56411.9	51601.1	80174.2	82624.7	88929	19417.7	18922	17472.1	18853.9	18067.4	21719.8	0.752272	0.505552	0.665014	NotSig
POS_t60	Choline	Others	Choline	9164.63	8859.15	8220.99	18412.2	19610.6	20148.4	14205.4	12564.7	11461.7	21488.1	23510.2	24716.5	2.10985	0.00643864	0.0355388	Up
POS_t61	Diethanolamine	Alkaloids	Alkaloids	163.215	149.732	119.862	60.7529	69.1749	80.3235	151.444	117.079	120.034	86.9771	94.5048	123.127	0.695778	0.0415427	0.144374	Down
POS_t62	N-Methyl-4-aminobutyric acid	Organic Acid	Organic Acids	943.623	895.363	811.038	690.74	744.375	756.545	2892.16	2597.75	2411.06	712.5	719.277	984.03	1.57337	0.389973	0.567495	NotSig
POS_t63	Verbascose	Saccharides And Alcohols	Other	172.016	143.625	141.327	616.047	626.428	630.98	185.584	174.548	228.146	597.88	631.101	741.158	3.23281	0.030458	0.115086	Up
POS_t66	Argininosuccinic acid	Organic Acid	Organic Acids	6790.98	7075.84	6793.24	23765.1	25918.4	27199.5	61983.3	63163.7	58162.9	15693.2	15600.1	19106.6	5.01116	0.0464376	0.150255	Up
POS_t68	Phe-His	Amino Acids	Other	8541.43	8649.7	8375.63	30398.7	31991.3	34452.3	223.918	237.266	283.132	688.698	581.822	708.995	1.29812	0.79476	0.843704	NotSig
POS_t7	4-O-Sinapoylquinic acid	Polyphenols	Phenolic Acids	351.855	321.013	316.269	191.223	211.693	225.466	380.953	360.719	408.867	138.603	136.746	180.762	0.753192	0.2294	0.42345	NotSig
POS_t70	Tripterygiumine H	Alkaloids	Terpenoid Alkaloids	139.56	143.923	142.431	135.502	136.808	119.237	550.644	523.576	432.763	15.2797	66.2929	91.3672	1.6212	0.496921	0.656729	NotSig
POS_t72	Caffeoylagmatine	Alkaloids	Phenolamine	68.1756	69.5262	60.746	59.819	67.565	74.295	199.207	184.063	169.766	119.656	113.505	163.424	1.93384	0.0805658	0.218641	NotSig
POS_t73	1-Indanone	Others	Other	3497	3362.16	3165.9	2800.28	2992.5	3141.8	3784.93	3531.62	3456.76	3624.54	3612.54	4357.1	1.04079	0.637732	0.731249	NotSig
POS_t74	Tryptophol	Alkaloids	Plumerane	6621.58	6710.68	6210.75	9627.04	10280.6	10919	2542.86	2508.61	2448.31	1971.99	1923.38	2237.53	0.758317	0.526411	0.681309	NotSig
POS_t75	Grandidentatin	Polyphenols	Phenolic Acids	92.6307	84.0369	84.2006	142.254	147.45	137.841	310.987	323.819	305.357	52.7361	56.4834	65.8972	1.9714	0.237476	0.429743	NotSig
POS_t76	Catalpin	Terpenoids	Iridoid	59.4487	51.76	50.9156	57.1114	62.1733	68.1775	81.6507	64.0378	92.7518	62.2182	67.7592	70.2859	1.28742	0.0443987	0.146178	Up
POS_t77	3-Hydroxyphenylacetic Acid Methyl Ester	Polyphenols	Phenolic Acids	14449.8	15055.3	13536.6	18123.4	18762.3	20444.3	20138.3	19335.7	17808.3	20689.8	20423.1	25326.8	1.40214	0.00157222	0.0112045	Up
POS_t78	3-Methylbutyl 6-O-(alpha-L-arabinopyranosyl)-beta-D-glucopyranoside	Others	Other	46.8239	53.7174	53.9042	89.5666	92.2647	90.3244	407.449	420.872	370.272	7.59044	6.69863	11.3548	3.2296	0.307524	0.496091	NotSig
POS_t79	Vincoside lactam	Alkaloids	Terpenoid Alkaloids	764.52	734.445	760.455	1289.54	1364.16	1366.82	2190.46	2189.54	2087.53	1348.43	1449.53	1678.76	2.20776	0.00276205	0.0185123	Up
POS_t8	Sarcaglaboside B	Terpenoids	Sesquiterpenoid	61.0821	52.7658	57.0426	2.16142	5.06977	0.000167923	285.462	323.432	390.373	85.3317	71.4899	55.2566	2.37691	0.412161	0.57723	NotSig
POS_t81	Vanillic acid-4-O-glucoside	Polyphenols	Phenolic Acids	3498.41	3371.3	3077.22	3545.75	3806.37	4008.49	4568.84	4194.11	3960.77	4632.94	4764.2	5915.54	1.32024	0.0316634	0.117279	Up
POS_t82	Eucommin A	Lignans	Lignan	1710.41	1683.08	1586.32	616.316	666.364	667.199	1868.95	1870.37	1813.66	364.206	330.689	368.401	0.573391	0.114853	0.270553	NotSig
POS_t83	Medioresinol-4,4'-di-O-glucoside	Lignans	Lignan	71.9827	73.1329	78.6535	0.000167923	0.000167923	0.000167923	31.176	9.76026	23.7807	0.000167923	0.000167923	0.000167923	0.0964058	3.21076e-06	6.33722e-05	Down
POS_t84	Broussonetine B	Alkaloids	Alkaloids	175.761	124.589	113.411	245.1	269.897	236.236	293.101	190.136	193.587	53.3226	60.2819	60.2083	1.29049	0.504802	0.665014	NotSig
POS_t85	Bersaldegenin-3-acetate	Others	Other	76.2013	71.717	72.9376	40.6409	48.0969	39.4022	74.4608	66.2785	71.2481	52.3426	53.6041	51.6606	0.751221	0.0365506	0.13024	Down
POS_t86	Norephedrine	Alkaloids	Alkaloids	144.74	145.09	138.593	56.389	57.2231	68.055	65.255	74.8683	71.0095	180.334	188.312	204.077	0.751223	0.368835	0.549668	NotSig
POS_t88	Grevilloside L	Polyphenols	Phenolic Acids	470.356	469.273	456.765	280.338	297.472	315.35	269.881	275.66	254.266	189.549	192.324	210.133	0.545446	1.67553e-05	0.000248242	Down
POS_t90	Trans-5-O-(p-Coumaroyl)shikimate	Polyphenols	Phenolic Acids	1540.9	1412.59	1389.6	350.903	372.665	387.85	495.036	496.478	469.237	216.767	198.657	284.171	0.251109	3.18609e-08	1.19584e-06	Down
POS_t91	Nigaichigoside F1	Terpenoids	Triterpenoids	12.4973	11.7754	5.0677	2.96312	9.16319	0.919535	9.452	7.68808	4.57846	2.49554	4.97794	8.03795	0.571177	0.0887352	0.234544	NotSig
