# Supplementary material for: Integrated Metabolome, Transcriptome, and Physiological Analysis of the Flavonoid and Phenylethanol Glycosides Accumulation in Wild Phlomoides rotata Roots from Different Habitats
Source: Int J Mol Sci. 2025 Jan 14;26(2):668. doi: 10.3390/ijms26020668 (PMC11766294; doi:10.3390/ijms26020668)
Supplement: Supplementary file 1 [file ijms-26-00668-s001.zip › Table S11 plsda_vip .csv]

	Comp. 1	Comp. 2	Comp. 3	Comp. 4	Comp. 5	Comp. 6	Comp. 7	Comp. 8
(S)-Malic Acid	8.3228	8.6199	8.5332	8.3157	8.2997	8.3228	8.325	8.3229
Forsythiaside A	7.989	8.1554	8.2852	8.2164	8.2083	8.1925	8.1946	8.1925
Forsythoside B	7.9824	8.1552	7.9757	8.0036	7.9878	7.9731	7.969	7.9669
N-Acetylneuraminic Acid	7.3308	6.9745	6.9149	6.8218	6.8101	6.7951	6.7909	6.7892
L-Arginine (Hydrochloride)	6.4606	6.1424	6.1925	6.1292	6.1202	6.1068	6.1031	6.1017
4-Methyl-5-Thiazoleethanol	6.453	6.1402	5.9977	5.8975	5.887	5.8741	5.8708	5.8693
Cyclo(Ile-Leu)	6.453	6.1402	5.9977	5.8975	5.887	5.8741	5.8708	5.8693
Dl-Arginine	6.3517	6.0424	5.9478	5.8287	5.818	5.8057	5.8028	5.8019
L-Ornithine (Hydrochloride)	5.5184	5.2467	5.1724	5.0827	5.0737	5.0626	5.0594	5.0582
D-Phenylalanine	5.5037	5.2368	5.1119	5.0522	5.0425	5.0328	5.0295	5.0285
Forsythoside I	4.2836	4.4513	4.3757	4.4715	4.4727	4.6066	4.6053	4.6041
Feretoside	3.0758	2.9374	3.0838	3.2942	3.5124	3.523	3.522	3.5215
Malic Acid	2.9111	4.52	4.5533	4.8603	4.8651	4.8565	4.859	4.8579
Isomaltose	2.0925	2.1483	2.3429	2.5114	2.5076	2.5083	2.509	2.5094
L-Tyrosine	2.0706	1.9686	1.9203	1.8934	1.8896	1.8858	1.8846	1.8841
Betulinic Acid	2.0366	1.989	2.0151	1.9728	1.9692	1.965	1.9638	1.9633
2'-Deoxyadenosine	1.8468	1.829	1.817	1.7698	1.7664	1.7726	1.7774	1.7776
Dl-Tryptophan	1.781	1.705	1.6682	1.6771	1.6738	1.6701	1.6694	1.669
Inulin	1.4909	1.4936	1.4579	1.412	1.4092	1.4074	1.4099	1.4102
D(+)-Raffinose (Pentahydrate)	1.4416	1.447	1.4129	1.3718	1.3691	1.3669	1.3676	1.3673
Atanine	1.4019	1.3329	1.3164	1.3171	1.3146	1.3117	1.3109	1.3106
Lactose	1.3098	1.2454	1.2177	1.198	1.1957	1.1931	1.1925	1.1922
Aurantiamide Acetate	1.2566	1.1999	1.6617	1.635	1.6326	1.6323	1.6332	1.6329
Turanose	1.2371	1.1857	1.2261	1.2552	1.2527	1.2597	1.2589	1.262
Stachydrine Hydrochloride	1.0701	1.0322	1.4891	1.7075	1.7172	1.7134	1.7131	1.7241
Heptanal Oxime	1.0356	1.0155	1.0123	1.0323	1.0425	1.0494	1.0612	1.0913
Trans-Aconitic Acid	1.0207	0.97069	0.96927	0.93831	0.93647	0.9344	0.93379	0.93429
D-(+)-Malic Acid	0.92991	1.4322	1.5222	1.6164	1.6211	1.6189	1.6195	1.6195
2-(Methylamino)Benzoic Acid	0.92439	0.90873	0.9226	0.8962	0.89473	0.89286	0.89268	0.89275
Haplopine	0.91627	0.90579	0.89024	0.8896	0.8884	0.88666	0.88643	0.88646
Venoterpine	0.89496	0.85149	0.83133	0.82004	0.81842	0.81678	0.81628	0.81607
3-O-Methyldopa	0.88311	0.85419	0.83355	0.831	0.82937	0.82768	0.82778	0.82759
N-Carbamoyl-Dl-Aspartic Acid	0.87708	0.885	1.0104	0.97972	0.98135	0.97954	0.98021	0.98045
L-Lysine	0.8653	0.82285	0.80271	0.79221	0.79065	0.78909	0.78864	0.78844
3-(Carboxymethylamino)Propanoic Acid	0.82315	0.87676	0.90723	0.90552	0.9041	0.90211	0.90183	0.90231
Aconitic Acid	0.80429	0.76615	0.75622	0.73367	0.73231	0.73071	0.73025	0.73085
Verbascoside	0.79031	1.1603	1.1386	1.7964	1.7929	1.7904	1.7979	1.7992
Thiamine Monochloride	0.78505	0.74692	1.0166	0.98806	0.98971	0.98962	0.99008	0.99015
4-Hydroxyisoleucine	0.76828	0.79031	0.77291	0.7549	0.75348	0.75199	0.75171	0.75153
L-Glutamic Acid	0.75227	0.77548	0.80093	0.79411	0.79266	0.79173	0.79123	0.79104
Nsc 16590	0.7476	0.71122	0.69373	0.68475	0.68343	0.6821	0.68166	0.6815
Guanosine	0.64445	0.61278	0.60478	0.60484	0.60365	0.60232	0.602	0.6019
Ikarisoside A	0.64445	0.61278	0.60478	0.60484	0.60365	0.60232	0.602	0.6019
Kaempferol-3-O-¦¢-D-Glucosyl(1-2)Rhamnoside	0.63088	0.67459	0.72101	0.73403	0.73257	0.73108	0.73092	0.73151
Rutin	0.55278	0.60765	0.65944	0.67719	0.67617	0.67503	0.6748	0.67466
L-Glutamic Acid (Monosodium Salt)	0.52262	0.55558	0.59175	0.60252	0.60292	0.60194	0.60294	0.60469
L-Aspartic Acid	0.51869	0.4943	0.48446	0.47063	0.46973	0.46882	0.46853	0.46842
Stachydrine	0.51863	0.49893	1.1534	1.2313	1.237	1.2346	1.2389	1.2391
Uridine 5'-Monophosphate Disodium Salt	0.51685	0.50295	0.53785	0.54469	0.54487	0.54387	0.54354	0.5434
Cyanidin-3-O-Galactoside (Chloride)	0.50695	0.482	0.47018	0.46359	0.46267	0.46176	0.46152	0.4614
Tricarballylic Acid	0.48094	0.45732	0.44637	0.4398	0.43898	0.43809	0.4378	0.43769
Succinic Acid	0.46555	0.44269	0.43953	0.42933	0.42866	0.4288	0.42859	0.4286
Methylmalonic Acid	0.45063	0.42845	0.42664	0.41761	0.41689	0.41726	0.41704	0.41712
L-Allothreonine	0.38607	0.36826	0.36049	0.35781	0.35714	0.35659	0.35647	0.35649
L-Threonine	0.38567	0.36894	0.36415	0.35958	0.35901	0.35822	0.35799	0.35792
Aminomalonic Acid	0.3533	0.3377	0.33172	0.32932	0.32887	0.32818	0.32801	0.32794
L-Proline	0.35056	0.33448	0.33004	0.32552	0.32492	0.32432	0.32413	0.32406
(-)-Aspartic Acid	0.34552	0.32954	0.32325	0.31407	0.31354	0.31303	0.31289	0.31282
Allantoic Acid	0.34157	0.33717	0.38429	0.379	0.3788	0.37799	0.37775	0.37782
Azelaic Acid	0.3179	0.30409	0.49703	0.48938	0.49085	0.49009	0.4898	0.49021
Spermine	0.31701	0.30172	0.29796	0.29336	0.29281	0.29218	0.29199	0.29192
Uridine 5'-Monophosphate	0.31399	0.30628	0.32418	0.32189	0.3216	0.32105	0.32085	0.32114
Angoroside C	0.30201	1.4157	1.3831	1.5247	1.5217	1.52	1.5329	1.5341
H-Hoarg-Oh	0.29946	0.28472	0.27961	0.27786	0.27737	0.27686	0.27668	0.27661
2'-Deoxyuridine	0.29003	0.27798	0.27346	0.27114	0.27068	0.27008	0.26991	0.26985
L-Nmma (Acetate)	0.29003	0.27798	0.27346	0.27114	0.27068	0.27008	0.26991	0.26985
1-Phenylpentan-1-One	0.2833	0.3113	0.48144	0.59199	0.59134	0.59008	0.59082	0.59073
Luteolin 7-Diglucuronide	0.281	0.2676	0.26471	0.26119	0.26071	0.26016	0.25999	0.25992
Oxohydrastinine	0.26336	0.25043	0.24518	0.24392	0.24344	0.24291	0.24275	0.24269
L-Citrulline	0.25287	0.24462	0.25064	0.24673	0.24627	0.24834	0.24828	0.24825
Cinnamyl Acetate	0.24996	0.24144	0.23554	0.22866	0.22821	0.22777	0.22785	0.22786
D-Glucose 6-Phosphate	0.22913	0.21785	0.21715	0.21506	0.21485	0.21517	0.21503	0.21563
D-Gluconic Acid	0.22837	0.28403	0.37414	0.3676	0.36722	0.3679	0.36766	0.3684
Methyl 4-Hydroxyphenylacetate	0.22634	0.21971	0.22004	0.21308	0.2127	0.21226	0.21213	0.21208
Glycylglycine	0.22538	0.21939	0.21995	0.21302	0.21267	0.21251	0.21358	0.21394
6-(4-Hydroxy-3-Methylphenyl)-2-Methylhept-2-En-4-One	0.21944	0.21992	0.21504	0.21041	0.21197	0.21239	0.21296	0.21638
6-Methoxymellein	0.21777	0.20704	0.20265	0.19897	0.19859	0.19816	0.19804	0.19799
Sulfate	0.20625	0.19672	0.25706	0.26307	0.26256	0.26299	0.26287	0.26377
Dl-Asparagine	0.19244	0.2304	0.23023	0.23376	0.23428	0.23377	0.23411	0.23407
3-Ethoxy-4-Hydroxybenzaldehyde	0.1879	0.18269	0.18666	0.18179	0.18198	0.18182	0.18202	0.18229
Sn-Glycerol 3-Phosphate	0.179	0.1705	0.16707	0.1634	0.16334	0.16316	0.16307	0.16324
Sucrose	0.17541	1.0517	1.9687	2.6574	2.6619	2.6643	2.6822	2.697
1-Methylhistamine (Dihydrochloride)	0.15559	0.14815	0.1462	0.14458	0.14436	0.14408	0.14398	0.14396
Procurcumenol	0.15013	0.14531	0.16852	0.16426	0.16409	0.16378	0.16367	0.16379
Asperuloside	0.1467	0.1453	0.15771	0.15737	0.15745	0.15741	0.15832	0.16014
Nimbolide	0.14038	0.13988	0.13882	0.13463	0.13493	0.13502	0.13509	0.13596
D(-)-2-Aminobutyric Acid	0.13662	0.12998	0.13217	0.13079	0.13056	0.13027	0.13019	0.13016
Cryptochlorogenic Acid	0.13054	0.12498	0.14406	0.13946	0.13945	0.13915	0.13906	0.13908
Shanzhiside Methyl Ester	0.12642	0.58755	0.62312	0.62274	0.62266	0.6213	0.62425	0.625
Galactose 1-Phosphate	0.12302	0.11736	0.12723	0.1264	0.12615	0.12591	0.12618	0.12643
Myristoleic Acid	0.1206	0.11995	0.11755	0.11952	0.11945	0.11918	0.11917	0.11915
D-Glucose 6-Phosphate (Disodium Salt)	0.11906	0.11321	0.11918	0.11941	0.11959	0.11936	0.11928	0.11929
Vasicine (Hydrochloride)	0.11783	0.1121	0.11604	0.11247	0.11242	0.11222	0.11241	0.11248
Maltose	0.11621	0.11425	0.17347	0.17804	0.17998	0.17978	0.17994	0.18004
D-Fructose-6-Phosphate (Disodium) Salt	0.11226	0.10738	0.1553	0.1603	0.16011	0.15995	0.15999	0.16018
Shanzhiside	0.10958	0.10427	0.10962	0.10628	0.10619	0.10596	0.1059	0.10589
Cyclo(Phe-Hpro)	0.10847	0.10515	0.10265	0.10251	0.10234	0.10211	0.10208	0.10207
Cytidine	0.10616	0.10105	0.1007	0.099848	0.099687	0.099469	0.099434	0.099409
Gluconate (Sodium)	0.10106	0.1962	0.27266	0.2658	0.26582	0.26772	0.26824	0.27031
Lactulose	0.10098	0.098154	0.095816	0.10958	0.10976	0.10953	0.10956	0.10966
D(+)-Glucose	0.10015	0.096255	0.1093	0.11646	0.11659	0.11722	0.1218	0.12265
3-Butylidenephthalide	0.099162	0.094858	0.15931	0.15621	0.15697	0.15669	0.15666	0.15663
Boldione	0.099117	0.09537	0.096862	0.094103	0.093955	0.093753	0.093707	0.093683
1-Methyl-L-Histidine	0.098426	0.093981	0.11131	0.10839	0.10853	0.10844	0.10839	0.10843
L-Pipecolic Acid	0.098426	0.093981	0.11131	0.10839	0.10853	0.10844	0.10839	0.10843
N6-Isopentenyladenosine	0.098426	0.093981	0.11131	0.10839	0.10853	0.10844	0.10839	0.10843
Chrysosplenol D	0.09725	0.094565	0.098927	0.09692	0.096892	0.096683	0.096637	0.096744
2-C-Methyl-D-Erythrono-1,4-Lactone	0.095648	0.10327	0.12386	0.12006	0.12024	0.12009	0.12004	0.12013
Pc(16:0/0:0)[U]	0.093123	0.10766	0.13125	0.12711	0.12886	0.12986	0.13227	0.13224
Citicoline	0.091391	0.088392	0.09181	0.088877	0.088866	0.088692	0.088636	0.088623
Saikosaponin F	0.091391	0.088392	0.09181	0.088877	0.088866	0.088692	0.088636	0.088623
Maltopentaose	0.090482	0.090497	0.08902	0.086266	0.086108	0.085963	0.086029	0.086043
Melezitose	0.09033	0.087378	0.091965	0.089638	0.089471	0.089519	0.089759	0.089822
L-Serine	0.088989	0.084762	0.08317	0.082832	0.08271	0.082533	0.082481	0.082511
2-Isopropyl-3-Oxosuccinate	0.085805	0.083121	0.082911	0.080261	0.080145	0.079968	0.079919	0.079905
Candicine	0.08573	0.08251	0.083265	0.081919	0.081768	0.081588	0.081535	0.081522
6-(Methylthio)Purine	0.084222	0.086601	0.087909	0.087948	0.087857	0.08767	0.087623	0.087613
Malonic Acid	0.083246	0.079779	0.11655	0.12526	0.12502	0.12492	0.12484	0.12481
Fraxetin	0.082918	0.081513	0.1072	0.11453	0.11469	0.11451	0.11449	0.11448
Lactitol (Monohydrate)	0.081972	0.08615	0.097796	0.095315	0.095354	0.095189	0.095162	0.095152
D-Fructose	0.081707	0.079273	0.077488	0.076334	0.076905	0.077346	0.078377	0.078656
Sdma	0.078992	0.075122	0.074525	0.073537	0.073425	0.073274	0.073225	0.073206
Vitexin	0.075286	0.10357	0.21449	0.20771	0.20796	0.20775	0.20762	0.2082
Sesamoside	0.074547	0.07388	0.082087	0.081782	0.082882	0.082915	0.08286	0.082929
Isogentisin	0.066487	0.063222	0.062477	0.06235	0.062229	0.0621	0.062063	0.062048
1F-Fructofuranosylnystose	0.065655	0.08057	0.081813	0.081861	0.081758	0.081801	0.081901	0.082009
Chlorogenic Acid	0.065215	0.37665	0.65044	0.686	0.68702	0.69702	0.73191	0.74999
Cynaroside	0.062786	0.065827	0.073783	0.083105	0.083178	0.083221	0.085236	0.08622
Eleutheroside E	0.059028	0.057415	0.056026	0.055799	0.055703	0.055649	0.055844	0.055958
Narcissin	0.058423	0.14604	0.17994	0.19564	0.19532	0.19532	0.19641	0.19641
Hederagenin	0.057753	0.055344	0.054377	0.05264	0.052538	0.052425	0.052418	0.052418
3''-Oxogentamicin A2	0.055265	0.052758	0.051784	0.050679	0.05124	0.051171	0.052004	0.052496
Protogracillin	0.053671	0.051035	0.050327	0.050711	0.050624	0.050513	0.050488	0.050483
Trigonelline (Chloride)	0.051763	0.068085	0.14119	0.13694	0.1374	0.13717	0.13708	0.13729
5-Hydroxytryptamine	0.051101	0.052324	0.055786	0.057666	0.057619	0.057551	0.057859	0.057992
Schizandriside	0.051101	0.052324	0.055786	0.057666	0.057619	0.057551	0.057859	0.057992
Dihydrozeatin	0.050293	0.048751	0.048588	0.047077	0.047036	0.046962	0.046941	0.046957
Kadsurin A	0.050293	0.048751	0.048588	0.047077	0.047036	0.046962	0.046941	0.046957
D-Tagatose	0.048217	0.046502	0.046526	0.045099	0.045093	0.04512	0.045184	0.045172
Daphnin	0.04762	0.045715	0.044866	0.043529	0.043444	0.043359	0.043331	0.043319
N-Acetyl-D-Mannosamine	0.047541	0.075191	0.077105	0.15879	0.15872	0.15838	0.16206	0.1644
Incensole	0.046515	0.045155	0.044176	0.04277	0.042687	0.042602	0.042651	0.042643
Indole-3-Methanamine	0.045976	0.044339	0.048593	0.05236	0.052286	0.052175	0.052149	0.052152
(3S,4R,5S)-1,3,4,5,6-Pentahydroxyhexan-2-One	0.044648	0.044388	0.047477	0.046146	0.04607	0.046134	0.04651	0.046615
Betaine Hydrochloride	0.044224	0.042467	0.042643	0.042138	0.042068	0.041978	0.041955	0.041955
Meloside A	0.043268	0.041142	0.041211	0.042005	0.041924	0.041833	0.041809	0.0418
Arachidic Acid	0.040865	0.042201	0.042461	0.041205	0.041136	0.0411	0.041166	0.041186
Cichoriin	0.040722	0.03919	0.038471	0.037268	0.037195	0.037122	0.037109	0.037109
D-(+)-Maltose Monohydrate	0.038854	0.043391	0.042623	0.047314	0.052539	0.05636	0.059027	0.061788
Piperlongumine	0.038673	0.03801	0.039087	0.038633	0.039098	0.040305	0.041231	0.041834
Beta-Glucogallin	0.038467	0.037666	0.037892	0.036717	0.036658	0.036583	0.036584	0.036608
Oroxylin A-7-O-Glucuronide	0.037465	0.036268	0.036924	0.035838	0.035777	0.035763	0.03604	0.036642
Gondoic Acid	0.035022	0.035429	0.034568	0.033467	0.034148	0.034143	0.034139	0.034139
Hydroxytyrosol	0.034685	0.033054	0.032628	0.031642	0.031594	0.031569	0.031589	0.031608
Capillin	0.033931	0.032788	0.033455	0.032504	0.032457	0.032393	0.032398	0.032409
(R)-2-Hydroxy-2-Phenylacetamide	0.033281	0.031864	0.031138	0.03083	0.030769	0.030718	0.030707	0.030713
Coniferyl Ferulate	0.031668	0.032335	0.033636	0.033537	0.033481	0.033426	0.033494	0.033535
Caryophyllene Oxide	0.030564	0.029064	0.028351	0.027877	0.027822	0.027766	0.027748	0.027742
Calceolarioside B	0.030479	0.036325	0.035978	0.034906	0.034923	0.034926	0.035245	0.037053
Papain	0.030264	0.028779	0.028503	0.028981	0.029038	0.029012	0.029081	0.029145
Arenarioside	0.029781	0.032089	0.032775	0.031727	0.031691	0.031649	0.03168	0.031717
8-Epideoxyloganic Acid	0.029732	0.032234	0.054136	0.052917	0.053033	0.052929	0.052895	0.052924
Dulcite	0.029373	0.028158	0.027515	0.026638	0.026586	0.026531	0.026553	0.026553
Morellic Acid	0.028079	0.02732	0.026887	0.027524	0.027478	0.027438	0.027465	0.027476
Oxypurinol	0.027842	0.027924	0.029234	0.028458	0.028449	0.0284	0.028396	0.02839
N-((-)-Jasmonoyl)-S-Isoleucine	0.027772	0.026867	0.026435	0.025699	0.025649	0.025599	0.025598	0.025594
2-Hydroxypalmitic Acid	0.027217	0.025879	0.025789	0.026458	0.026493	0.026454	0.02651	0.026561
Esculin	0.026348	0.025477	0.024968	0.024172	0.024126	0.024076	0.024063	0.024059
3-Amino-2-Piperidinone	0.025147	0.023993	0.023732	0.023279	0.023237	0.023196	0.023186	0.023181
L-Norleucine	0.024466	0.031547	0.032757	0.034191	0.034148	0.034088	0.034068	0.034102
Paraxanthine	0.023986	0.023438	0.022966	0.022237	0.022205	0.022201	0.022228	0.022224
Allitol	0.023654	0.02318	0.023534	0.023125	0.02308	0.023029	0.023018	0.023046
5,7-Dimethoxyflavone	0.023095	0.021981	0.0215	0.021003	0.02097	0.020924	0.020925	0.02093
Ng,Ng-Dimethylarginine Dihydrochloride	0.022959	0.0225	0.023214	0.022975	0.02297	0.022958	0.02299	0.023009
L-Phenylalanyl-L-Tryptophan	0.022848	0.024587	0.023984	0.024481	0.024659	0.024897	0.025078	0.025114
Barlerin	0.022827	0.024578	0.081347	0.087504	0.087664	0.089022	0.088963	0.089078
I-Inositol	0.022721	0.02358	0.023607	0.022904	0.022882	0.022891	0.022972	0.02297
Fapy-Adenine	0.02264	0.021587	0.021301	0.020822	0.02079	0.020745	0.020762	0.020777
1-Linoleoyl Glycerol	0.022336	0.02141	0.022044	0.021836	0.021812	0.021767	0.021757	0.021767
Agmatine (Sulfate)	0.022165	0.021074	0.021127	0.020972	0.02095	0.020908	0.020895	0.020889
Dehp	0.02198	0.020959	0.021515	0.020846	0.020827	0.020783	0.020769	0.020766
Homoferreirin	0.021527	0.020516	0.020067	0.019787	0.019751	0.01971	0.019699	0.019694
Acanthoside B	0.021153	0.020995	0.021223	0.021586	0.021589	0.021772	0.02199	0.021995
Gallic Acid	0.020803	0.020313	0.020188	0.019594	0.019556	0.019513	0.019509	0.019517
D-Sorbitol	0.020754	0.020223	0.020477	0.020269	0.020233	0.020201	0.020241	0.020248
(-)-Hydroxycitric Acid Lactone	0.020718	0.02307	0.024498	0.023925	0.023937	0.023902	0.023923	0.02392
Arjunolic Acid	0.020566	0.019553	0.019845	0.019215	0.019242	0.019221	0.019218	0.019257
Alpha-D-Glucose	0.020564	0.020162	0.019697	0.019071	0.01904	0.019022	0.019011	0.019014
Sodium 5-Hydroxyhexanoate	0.020418	0.019474	0.019487	0.021057	0.021029	0.020994	0.021267	0.021288
Cyclo(L-Leu-Trans-4-Hydroxy-L-Pro)	0.020238	0.019242	0.019032	0.019338	0.019346	0.019308	0.019349	0.019398
¦£-Glu-Phe	0.019523	0.018561	0.018105	0.017831	0.017796	0.017764	0.017753	0.017749
Yibeinoside A	0.019359	0.020219	0.021434	0.022098	0.022141	0.022199	0.022486	0.022758
Mannitol	0.019333	0.018743	0.018376	0.017812	0.017778	0.017757	0.017747	0.017764
Theophylline	0.018898	0.018932	0.018856	0.018291	0.01829	0.018262	0.018252	0.018247
Phenylpyruvic Acid	0.018112	0.017241	0.016984	0.016959	0.016926	0.016892	0.016925	0.016922
Malonic Acid, (P-Hydroxybenzyl)- (7Ci)	0.018003	0.019884	0.030615	0.032926	0.035527	0.036289	0.036401	0.036936
Imidazol-1-Yl-Acetic Acid	0.017645	0.018309	0.018038	0.017508	0.017496	0.017459	0.017447	0.017444
Chorismate	0.017268	0.01727	0.0173	0.016748	0.01672	0.016692	0.0167	0.016708
D-Galacturonic Acid (Hydrate)	0.017226	0.017365	0.018057	0.017491	0.017468	0.017474	0.017493	0.017489
Eugenol	0.017212	0.016542	0.016224	0.015761	0.01573	0.015699	0.015692	0.015691
L-Phenylalanyl-L-Leucine	0.017171	0.016367	0.01657	0.016049	0.016035	0.016005	0.015998	0.016008
Ganoderic Acid L	0.017046	0.016274	0.016524	0.016573	0.016543	0.016513	0.016521	0.016517
Oleocanthal	0.017046	0.016274	0.016524	0.016573	0.016543	0.016513	0.016521	0.016517
(-)-Vibo-Quercitol	0.016942	0.016196	0.016058	0.01577	0.01574	0.015705	0.015697	0.015702
D-Serine	0.016832	0.016162	0.015767	0.015588	0.01556	0.015526	0.015516	0.015517
4-Acetamidobutanoic Acid	0.016725	0.015983	0.01649	0.01598	0.015956	0.015921	0.015913	0.015909
Verbenalin	0.016514	0.019258	0.0191	0.019479	0.019457	0.020029	0.021804	0.025258
Dibenzyl Disulfide	0.016338	0.016251	0.016814	0.016488	0.01646	0.016424	0.016415	0.016414
L-Histidine	0.015759	0.015119	0.020147	0.019979	0.019969	0.020006	0.020201	0.020197
Saponins	0.015512	0.01576	0.016356	0.015898	0.015871	0.015849	0.015909	0.01608
N-Acetyl-D-Glucosamine	0.015485	0.015597	0.021828	0.022303	0.022601	0.022594	0.022648	0.023079
Methyl 3-Phenylpropanoate	0.015371	0.015089	0.01502	0.014618	0.014598	0.014578	0.014576	0.014578
Se-Methylselenocysteine	0.015069	0.016917	0.019027	0.018442	0.018438	0.018408	0.01846	0.018482
D-Pantothenic Acid (Hemicalcium Salt)	0.0147	0.076229	0.074717	0.1058	0.10679	0.13035	0.13332	0.1344
3-O-Feruloylquinic Acid	0.014692	0.014359	0.015986	0.015626	0.015603	0.015571	0.01557	0.015584
N,N-Dimethylaniline	0.013998	0.01407	0.0152	0.014984	0.014965	0.014937	0.014943	0.014945
Phenylacetylglutamine	0.013777	0.022668	0.025247	0.024651	0.02462	0.024819	0.024822	0.02496
Salidroside	0.012878	0.016659	0.018424	0.017868	0.018006	0.017977	0.018053	0.018055
Olivetol	0.012554	0.012527	0.012219	0.011875	0.011853	0.011827	0.011902	0.011982
¦¢-Nicotinamide Mononucleotide	0.012539	0.012856	0.012672	0.01261	0.012602	0.012577	0.012616	0.012649
Benzoyleneurea	0.01224	0.013186	0.013202	0.013254	0.013238	0.01321	0.013226	0.013352
2-Hydroxyeupatolide	0.012143	0.0136	0.027875	0.027252	0.027742	0.027699	0.027697	0.027866
Crucigasterin 225	0.012143	0.0136	0.027875	0.027252	0.027742	0.027699	0.027697	0.027866
Norlichexanthone	0.012008	0.011417	0.011354	0.010994	0.010976	0.010952	0.010945	0.011004
¦¡-L-Rhamnose Monohydrate	0.010719	0.010492	0.012015	0.012282	0.012277	0.012256	0.012392	0.012428
3-Nitro-L-Tyrosine	0.010696	0.010282	0.010036	0.0099441	0.0099245	0.0099026	0.009897	0.0098971
Malvidin Chloride	0.010584	0.010134	0.0099341	0.0098249	0.0098147	0.0097944	0.0097964	0.0098018
Dl-Glyceric Acid	0.0105	0.010839	0.012743	0.012348	0.012366	0.012354	0.012346	0.012362
Glucose 1-Phosphate	0.010419	0.01031	0.011593	0.011258	0.011286	0.011264	0.011271	0.011287
Betulonic Acid	0.010391	0.0099532	0.013366	0.012992	0.013024	0.013098	0.013099	0.013142
2'''-N-Acetyl-6'''-Deamino-6'''-Hydroxyparomomycin Ii	0.010194	0.01015	0.0099176	0.0096173	0.0095984	0.0095786	0.009579	0.0095786
D-Mannitol	0.0099131	0.0094404	0.0092454	0.0090116	0.0089944	0.0089947	0.0089892	0.0089869
Acetylpyrazine	0.0095471	0.009085	0.0089368	0.0089305	0.0089148	0.0088996	0.0088948	0.0088929
Retrorsine	0.0095167	0.0090489	0.0089126	0.0090582	0.0090448	0.009025	0.0090194	0.0090357
1H-Indole-5-Carboxylic Acid	0.0093115	0.0091756	0.0096458	0.0093636	0.0093464	0.0093318	0.0093718	0.0093895
3-O-Methylgallic Acid	0.0092578	0.0091996	0.0094412	0.02101	0.021084	0.02104	0.021646	0.021877
4-Methoxybenzaldehyde	0.0090784	0.008633	0.020789	0.024888	0.024932	0.024879	0.0249	0.024968
Dl-Xylose	0.009009	0.036684	0.043547	0.042686	0.042649	0.042631	0.042645	0.042691
Indolelactic Acid	0.0088402	0.00845	0.0082425	0.0079933	0.0082495	0.0083198	0.0083392	0.0086458
Pimelic Acid	0.0088172	0.0085285	0.013335	0.012987	0.013031	0.013019	0.013035	0.013039
(-)-Fucose	0.0082944	0.0082505	0.00827	0.0080112	0.0079993	0.0079894	0.0079842	0.0079893
Raspberry Ketone	0.0082063	0.0082065	0.0083042	0.0080536	0.0080443	0.0080267	0.0080278	0.0080401
Chamazulene	0.0081226	0.0078268	0.0077182	0.0074718	0.0074646	0.0074532	0.0074483	0.0074474
Dihydrosphingosine	0.0077608	0.0081976	0.0088497	0.008694	0.0086856	0.0086791	0.0087082	0.008732
N-Ethylmaleimide	0.00768	0.0081642	0.0166	0.018117	0.018095	0.018145	0.019041	0.019675
8-Demethyl-8-(2-O-Methyl-Alpha-L-Rhamnosyl)Tetracenomycin C	0.0075197	0.007499	0.0074809	0.0072417	0.0072283	0.0072125	0.0072095	0.0072081
Ureidopropionic Acid	0.0074071	0.0070605	0.0072804	0.0072174	0.0072043	0.0071884	0.0071838	0.007183
3,4-Dimethoxycinnamic Acid	0.0070901	0.0072004	0.0076245	0.0080737	0.0080588	0.008041	0.0080444	0.0081583
Decanedioic Acid	0.0067754	0.0066693	0.006522	0.0065571	0.0065442	0.0065344	0.0065716	0.0065758
Fisetin	0.0067117	0.0071487	0.0073596	0.0074553	0.0074413	0.0074336	0.0074629	0.0075136
Dichotomitin	0.0066937	0.0063959	0.0062704	0.0061507	0.0061388	0.0061293	0.0061253	0.0061272
2-Amino-5-Ureidopentanoic Acid	0.0066475	0.0063795	0.0062236	0.0061896	0.0061775	0.0061639	0.0061667	0.0061751
Pyridoxylamine (Dihydrochloride)	0.0063599	0.0060561	0.0059148	0.0058219	0.0058108	0.00581	0.0058065	0.005805
Rhamnocitrin 3-Glucoside	0.0063444	0.0068024	0.0070389	0.0070578	0.0070492	0.0070365	0.0070743	0.0070865
Roemerine	0.0062276	0.0063713	0.0068418	0.0069024	0.0068891	0.006874	0.0068708	0.0068715
L-(+)-Abrine	0.0061652	0.0083325	0.0081668	0.0079061	0.0079019	0.0078983	0.0078953	0.0079156
2-Tert-Butyl-1,4-Benzoquinone	0.0060939	0.0060554	0.0059066	0.0057363	0.005725	0.0057171	0.0057134	0.005712
Dl-Tartaric Acid	0.0060333	0.0062648	0.0064732	0.0068718	0.0068595	0.0068471	0.0068452	0.0068442
2,3-Dehydrosilybin A	0.0058806	0.0058457	0.0059199	0.0057333	0.0057225	0.0057098	0.0057126	0.0057118
¦£-Cyclodextrin	0.0057718	0.0056913	0.0056347	0.0056458	0.0056346	0.005626	0.0056237	0.0056236
Indole-3-Carboxaldehyde	0.0057359	0.0070442	0.0081833	0.0082749	0.0083069	0.008289	0.0083005	0.0082991
N-Acetyl-L-Methionine	0.0057199	0.0055101	0.0053986	0.0053738	0.0053652	0.0053554	0.005352	0.0053585
Pyruvic Acid	0.0053719	0.0052551	0.0052237	0.0053267	0.0053168	0.005307	0.0053178	0.0053179
Agrocybenine	0.0053578	0.0051677	0.0051224	0.0049595	0.0049501	0.0049395	0.0049394	0.0049461
5-Methoxy-7-Hydroxycoumarin	0.0053524	0.0054383	0.0078662	0.0086859	0.0086708	0.0086547	0.00865	0.0086659
Nepsilon-Acetyl-L-Lysine	0.0052647	0.0050119	0.004932	0.0047998	0.0047953	0.0047847	0.0047816	0.0047807
13(S)-Hydroxyoctadeca-9(Z),11(E)-Dienoic Acid (13-Hode)	0.0051961	0.0097495	0.012684	0.012436	0.012628	0.012612	0.012616	0.012626
Thymoquinone	0.005023	0.0049953	0.0049026	0.0047573	0.0047504	0.0047402	0.0047414	0.0047562
Acarbose	0.0050175	0.0052866	0.0058303	0.0061638	0.0061585	0.0061453	0.0061475	0.006146
Luvangetin-1	0.0049329	0.00487	0.0048669	0.004719	0.0047117	0.0047051	0.0047043	0.0047038
Hypaphorine	0.0049258	0.13578	0.23735	0.22979	0.22936	0.23035	0.23041	0.23317
(¡À)-Jasmonic Acid	0.0048166	0.0046112	0.0045315	0.0044286	0.0044199	0.0044151	0.0044174	0.0044163
Cyanidin-3-O-Arabinoside Chloride	0.0047868	0.0062433	0.012559	0.012169	0.012272	0.012246	0.012238	0.012242
Geniposide	0.0047649	0.020609	0.030928	0.029987	0.030068	0.030005	0.030092	0.03018
Isoforsythiaside	0.0047432	0.0053087	0.005708	0.0056577	0.0056548	0.0056692	0.0057716	0.0063234
Vicine	0.0047156	0.0045948	0.0049405	0.0047972	0.0048035	0.0047939	0.004791	0.0047902
Safflower Yellow	0.004682	0.0045932	0.0044874	0.0043615	0.0043528	0.0043443	0.0043518	0.0043584
(2S,3R,4S,5R)-2-Amino-3,4,5,6-Tetrahydroxyhexanal Hydrochloride	0.0046744	0.0044975	0.0044617	0.0049582	0.004968	0.0049602	0.0049702	0.0050118
Glycolic Acid	0.0046292	0.005147	0.0050589	0.0049436	0.0049581	0.0050307	0.005198	0.0052001
L-Methionine	0.0046015	0.004774	0.004844	0.004689	0.0046879	0.0046785	0.0047314	0.0047402
5-Hydroxymethyluracil	0.0045219	0.0042993	0.0044908	0.0044617	0.0044529	0.0044439	0.0044486	0.0044474
Valechlorine-1	0.0044548	0.0043099	0.0042916	0.0041551	0.0041476	0.0041387	0.0041361	0.0041352
1D-Myo-Inositol 1,4-Bisphosphate	0.0043773	0.0041912	0.0043002	0.0042325	0.0042267	0.0042177	0.0042151	0.0042147
Euscaphic Acid	0.0042978	0.0040993	0.0043372	0.0042008	0.0041947	0.0041856	0.0041852	0.0041865
6-Amino-2-Oxohexanoate	0.0042661	0.0041618	0.0041192	0.0039889	0.0039819	0.003977	0.0040071	0.0040137
Histamine (Phosphate)	0.0042643	0.0040698	0.0041273	0.0041318	0.0041368	0.0041381	0.004138	0.0041429
Phthalic Acid	0.004187	0.0039809	0.0040076	0.0042477	0.004243	0.0042336	0.0042418	0.0042409
Norswertianolin	0.0040493	0.003859	0.0037716	0.0036892	0.0036836	0.0036781	0.0036769	0.003676
D-Ornithine (Hydrochloride)	0.0040237	0.0041433	0.0046359	0.00481	0.0048074	0.0048064	0.0049028	0.0049778
L(+)-Arabinose	0.0039848	0.012665	0.015668	0.016376	0.016449	0.016426	0.01651	0.016505
Nad+	0.0039559	0.004875	0.0047724	0.0046319	0.0046724	0.0046656	0.0046888	0.0047108
Cupressuflavone	0.0039059	0.0037346	0.0037929	0.0036757	0.0036796	0.0036864	0.0037043	0.0037567
Orcinol Gentiobioside	0.0038297	0.0036473	0.0039927	0.0040532	0.0040458	0.0040688	0.0041638	0.0041876
Taurine	0.0038066	0.0036195	0.0035389	0.0035168	0.0035449	0.0035695	0.0036033	0.0036226
Allantoin	0.0036636	0.0036029	0.0036507	0.0035907	0.0035847	0.003581	0.0035786	0.0035863
Indole-3-Carboxylic Acid	0.0036187	0.0035475	0.0035022	0.0035195	0.003555	0.0035502	0.0035933	0.0035925
Soyasaponin ¦Âc	0.0035994	0.0035649	0.0036387	0.0035467	0.0035406	0.0035335	0.0035344	0.003535
Dl-Tyrosine	0.0035884	0.0035505	0.0034838	0.0034224	0.0034175	0.00341	0.0034273	0.003469
O-Acetylserine	0.00357	0.0034144	0.0035718	0.003856	0.0038775	0.003877	0.0038816	0.0039545
L-Glucose	0.0035447	0.0039955	0.0047335	0.0051459	0.0051405	0.0051355	0.0051485	0.00515
D-Galactosamine Hcl	0.0034577	0.0035091	0.0039273	0.0039637	0.0039785	0.0039838	0.0039901	0.004019
Marein	0.0034189	0.0032538	0.0033226	0.0033066	0.003348	0.0033451	0.0033473	0.0033718
Formononetin	0.0034109	0.0032705	0.0038717	0.0041115	0.0041107	0.0041159	0.0041397	0.0042133
7-Hydroxy-4H-Chromen-4-One	0.0033577	0.0047443	0.0047274	0.0059501	0.0060397	0.0060479	0.0060502	0.0061029
Umckalin (7-hydroxy-5,6-dimethoxycoumarin)	0.0032943	0.0033064	0.0034338	0.0033582	0.0033528	0.003346	0.003347	0.0033479
Abscisic Acid	0.0032604	0.0036018	0.0037229	0.0036163	0.0036158	0.0036238	0.0036657	0.0037007
Aminophylline	0.0032474	0.0032521	0.0031895	0.0031106	0.0031277	0.0031212	0.0031233	0.0031226
Vicenin 2	0.0032361	0.0030826	0.0033097	0.0033015	0.0032952	0.003317	0.0033377	0.0033409
myricanol-11-sulfate	0.0030812	0.0030902	0.0031176	0.0030359	0.0030305	0.0030248	0.0030277	0.0030287
Methylsyringol	0.0030519	0.0043231	0.012984	0.018185	0.01818	0.018249	0.01878	0.019045
Ethyl 3-Hydroxybutyrate	0.0029939	0.0032236	0.0033741	0.0036202	0.0039868	0.0040996	0.0041691	0.0047341
Terpentecin	0.002983	0.0028361	0.0027938	0.0028064	0.0028009	0.0027947	0.002793	0.0027924
2,5-Furandicarboxylic Acid	0.0029208	0.0045472	0.0044434	0.0043415	0.0043449	0.0043441	0.0043517	0.0043556
¦¡-Terpineol-1	0.0028922	0.0030905	0.0033645	0.003263	0.0032703	0.0032634	0.0032662	0.0032671
Jasmonic Acid	0.0027824	0.0027101	0.0026606	0.0025755	0.0025752	0.0025729	0.002572	0.0025783
N'-Formylkynurenine	0.0027824	0.0027101	0.0026606	0.0025755	0.0025752	0.0025729	0.002572	0.0025783
Sodium (3S,4R,5R)-6-((Hydrogenphosphonato)Oxy)-3,4,5-Trihydroxy-2-Oxohexyl Phosphate Octahydrate	0.0027584	0.0026359	0.0026575	0.0026131	0.0026115	0.0026057	0.0026044	0.002604
Cyclo(Leu-Leu)	0.0026468	0.0041403	0.010591	0.011852	0.012005	0.012172	0.012343	0.012427
¦£-L-Glutamyl-L-Alanine	0.0026459	0.0028081	0.0031049	0.0030382	0.0030989	0.0031126	0.0031383	0.0034671
Leucosceptoside A	0.0026447	0.0025153	0.0024626	0.0024584	0.0024541	0.002449	0.0024475	0.0024473
30-Norhederagenin	0.0025533	0.0030267	0.0029937	0.0029	0.0028978	0.0028919	0.0028953	0.0028963
Ethylamine	0.002546	0.002484	0.0025817	0.0025072	0.0025033	0.0024983	0.0025007	0.0025108
Ac-Ala-Oh	0.0025296	0.0024058	0.0023531	0.0023143	0.0023105	0.0023054	0.002304	0.0023034
N-Trans-Sinapoyltyramine	0.0025013	0.0023801	0.0030193	0.0031507	0.0031489	0.0031483	0.003165	0.0032786
6-Hydroxyluteolin 7-Glucoside	0.0024468	0.0025115	0.002692	0.0027825	0.0027818	0.0027849	0.0028358	0.002848
Oxoadipic Acid	0.0024305	0.00233	0.0023826	0.0023287	0.0023245	0.0023195	0.0023203	0.0023198
N-Acetyl-L-Glutamic Acid	0.0024037	0.0022901	0.0032761	0.0037338	0.0037325	0.0037258	0.0037236	0.0037231
Benzoic Acid	0.0023987	0.0022828	0.0023499	0.0023261	0.0023301	0.0023249	0.0023281	0.0023301
1-Phenylethanol	0.002395	0.0022942	0.002244	0.0023793	0.0024463	0.002447	0.0024593	0.0025074
2,4-Dihydroxybenzoic Acid	0.0023734	0.0025729	0.0038332	0.0042454	0.0042371	0.0042354	0.0042925	0.0043075
Quinoline-2-Carboxylic Acid	0.0023465	0.0023647	0.0043429	0.0042616	0.0042747	0.0042686	0.0042674	0.0042796
Terminolic Acid	0.0022501	0.0022728	0.0025026	0.0024933	0.0024891	0.0024865	0.0024974	0.0024984
Pseudobufarenogin	0.0022253	0.0029184	0.0077893	0.0087573	0.0087839	0.0087646	0.0087592	0.0088173
Magnolioside	0.0022046	0.0021062	0.00273	0.0026481	0.0026501	0.0026539	0.0026843	0.002714
3',4'-Dihydroxyacetophenone	0.0021643	0.0020756	0.0021628	0.0020938	0.0020969	0.0021037	0.0021122	0.0021227
Isoquercetin	0.0021183	0.002055	0.0020476	0.0020802	0.0020769	0.0020732	0.0020788	0.0020788
H-Gly-Pro-Oh	0.0021057	0.0024506	0.0025019	0.0026588	0.0026536	0.002648	0.0026606	0.0026727
2-Chloro-Dl-Phenylalanine	0.002104	0.0020195	0.0020182	0.0019728	0.0019711	0.0019668	0.001973	0.0019726
D-Arabinose	0.0020776	0.0078369	0.012526	0.012772	0.012759	0.01274	0.012757	0.012778
Methyl Paraben	0.00201	0.001913	0.0018935	0.0018753	0.0020402	0.0022052	0.002249	0.0022531
Kukoamine A	0.0020074	0.0089463	0.023308	0.024794	0.024745	0.024909	0.024996	0.02506
9(S)-Hpotre	0.0019992	0.0019099	0.0050356	0.0048791	0.0049846	0.0049746	0.0049837	0.0049838
Argininosuccinic acid	0.0019855	0.0018944	0.0018503	0.0018223	0.0018192	0.0018153	0.0018143	0.0018143
(S)-3-(4-Hydroxyphenyl)-2-Hydroxypropionic Acid	0.0019762	0.0024164	0.0065421	0.011211	0.011215	0.011257	0.011403	0.011421
Sulcatone	0.0018816	0.0018356	0.0018305	0.0018718	0.0018682	0.0018665	0.0018652	0.0018853
5-Oxopyrrolidine-2-Carboxylic Acid	0.0018468	0.0018952	0.0021465	0.0021178	0.0021214	0.0021248	0.0021322	0.0021318
Oxysanguinarine	0.001799	0.0019934	0.0020655	0.002002	0.0019988	0.0019986	0.0020165	0.0020314
Liensinine (Perchlorate)	0.0017936	0.0033799	0.0041887	0.0041521	0.004151	0.004144	0.0041433	0.0041445
Glycyl-L-Leucine	0.001772	0.0016879	0.0017283	0.0018315	0.001828	0.0018247	0.0018244	0.0018315
Rubinaphthin A	0.0017488	0.0021162	0.0022108	0.0021406	0.0021416	0.0021376	0.002142	0.0021609
Isoswertisin 2''-Rhamnoside	0.0017452	0.0017093	0.0016678	0.0016191	0.0016159	0.0016137	0.0016129	0.0016149
beta2-Tomatine	0.0016432	0.0017619	0.0018946	0.0018353	0.0018361	0.001832	0.0018356	0.0018351
Adenosine 2',3'-Cyclic Phosphate	0.001591	0.0041894	0.0044884	0.0052894	0.0052938	0.0053231	0.0053837	0.0053851
Tripdiolide	0.0015303	0.0015529	0.0015871	0.0015375	0.0015366	0.0015341	0.0015405	0.0015438
Ribitol	0.0015102	0.0014738	0.0014385	0.0013948	0.0014309	0.0014634	0.0014953	0.0015074
Biochanin A	0.001502	0.0014359	0.0014114	0.0014534	0.0014535	0.0014513	0.0014521	0.0014593
D-Arabitol	0.0014895	0.0014353	0.0014405	0.0013947	0.0013951	0.0013923	0.0013966	0.0014105
N-Acetylhistamine	0.0014859	0.0015226	0.0015193	0.0014731	0.0014711	0.0014699	0.0014691	0.0014833
Gingerglycolipid A	0.0014219	0.0014068	0.0014207	0.0013963	0.0013936	0.0013907	0.0013898	0.0013895
Stearic Acid	0.0013738	0.0015872	0.0025522	0.0029137	0.0029096	0.0029032	0.0029019	0.0029017
Cyromazine	0.0013714	0.0013046	0.0013261	0.001327	0.0013375	0.0013351	0.0013426	0.0013754
Nicotinamide Riboside (Chloride)	0.0013714	0.0013046	0.0013261	0.001327	0.0013375	0.0013351	0.0013426	0.0013754
¦¡-Terpinene	0.0013515	0.007316	0.011718	0.011389	0.011385	0.011362	0.011404	0.011444
L-Xylose	0.0013209	0.02195	0.02211	0.024447	0.024407	0.024368	0.024608	0.024713
Capsianoside IV	0.0013201	0.0013817	0.0015263	0.0017007	0.0016989	0.0017028	0.0017469	0.0017621
Adenosine	0.0013091	0.0012863	0.0015262	0.0014833	0.0015132	0.0015538	0.0015731	0.0015847
4-Methylcatechol	0.0012919	0.0022706	0.0042147	0.0040885	0.0040975	0.0040937	0.0040924	0.0040921
1,4-Anthraquinone	0.0012918	0.0021764	0.002356	0.0024675	0.0025669	0.0026501	0.0026493	0.0027508
¦¢-Amyrin	0.0012493	0.0012422	0.0012314	0.0011921	0.00119	0.001188	0.0011995	0.0011996
5-Methyluridine	0.0012477	0.0013659	0.0013351	0.0013536	0.0013514	0.001349	0.0013554	0.001362
Irisolidone	0.0012309	0.0016032	0.002472	0.002617	0.0026215	0.0026161	0.0026176	0.0026353
Sulfinpyrazone	0.0012307	0.0011927	0.0012266	0.001188	0.0011866	0.0011845	0.0011839	0.0011836
6-(¦£,¦£-Dimethylallylamino)Purine	0.0012106	0.0014108	0.0015345	0.0014874	0.0014856	0.0014876	0.0014987	0.0015283
Epiandrosterone	0.0011692	0.0014807	0.0028244	0.0027422	0.0027607	0.0027546	0.0027563	0.0027876
Marilactone	0.0011277	0.0011808	0.0019891	0.0020101	0.0020394	0.0020808	0.0020841	0.0020838
Luteolin	0.001122	0.0011763	0.0013528	0.0014709	0.0014704	0.0014726	0.0015011	0.0015083
6-Hydroxyhexanoic Acid	0.0011218	0.0016092	0.0057347	0.0056752	0.0064844	0.0066696	0.0066672	0.0084594
Kaempferol 3-Neohesperidoside	0.0011189	0.0010637	0.0012926	0.0015097	0.0015067	0.0015034	0.0015031	0.0015071
Isethionic Acid Sodium Salt	0.0011125	0.0012911	0.0012849	0.0015758	0.0016989	0.001737	0.0018176	0.0018326
Sakuranetin	0.0010969	0.0010504	0.0010296	0.001052	0.0010514	0.0010568	0.0010582	0.0010787
Atractylenolide	0.0010938	0.0012484	0.0013671	0.0013253	0.0013327	0.0013329	0.0013368	0.0013364
Gingerglycolipid B	0.0010876	0.0010958	0.001086	0.0010519	0.0010501	0.0010482	0.0010486	0.0010488
12,13-Dihome	0.0010627	0.0010328	0.0011834	0.001147	0.0011449	0.0011438	0.0011433	0.0011443
Cycloeucalenol	0.0010194	0.0010216	0.0011127	0.0010872	0.001089	0.0010884	0.0010922	0.0010982
Maslinic Acid	0.0010035	0.00097059	0.00099937	0.00097178	0.00097048	0.00096853	0.00096817	0.00096963
Gallic Acid (Hydrate)	0.0010033	0.0011446	0.005617	0.0066193	0.0066181	0.006656	0.0068518	0.0069694
Trans dehydrorosinone	0.000985	0.0010477	0.001072	0.0010384	0.0010365	0.0010345	0.0010352	0.0010356
Isethionic Acid	0.0009648	0.00094842	0.00093907	0.0009755	0.00097816	0.00097712	0.00098197	0.00098543
Diacetoxy-6-Gingerdiol	0.00096274	0.00091569	0.005462	0.005754	0.0058117	0.0058011	0.0057977	0.0057969
L-Methionine Sulfoxide	0.00094735	0.001262	0.0016394	0.0017248	0.0017224	0.0017191	0.0017837	0.0017833
Tombozine	0.00090145	0.00086771	0.00097812	0.0011082	0.0011111	0.001109	0.0011083	0.0011112
Bryodulcosigenin	0.00088145	0.00087676	0.00089001	0.0011657	0.0013279	0.0014321	0.0014427	0.0014972
Crocin 3	0.00086084	0.00082837	0.00081615	0.00079178	0.00079025	0.00078881	0.00078912	0.00078927
Choline	0.00085844	0.000864	0.00084514	0.00081928	0.00081769	0.00081702	0.00081889	0.00081965
Wogonoside	0.00084061	0.00080117	0.00079119	0.00076902	0.00076858	0.00076701	0.00077292	0.00079908
N-Lauryldiethanolamine	0.00082867	0.00089734	0.00098795	0.0009697	0.00096979	0.00097063	0.00097715	0.00098271
Albanin A	0.00080956	0.00088939	0.001082	0.0010737	0.0010741	0.0010723	0.0010818	0.0010815
Nudifloramide	0.00079026	0.00084787	0.00091068	0.00088157	0.00088023	0.00087881	0.0008831	0.00088419
¦¢-Cyano-L-Alanine	0.00072605	0.0014518	0.0014358	0.0015353	0.0015322	0.0015334	0.0015979	0.0016103
Methyl Isoferulate	0.00065644	0.0012267	0.0053799	0.0057592	0.005888	0.0059198	0.005916	0.0063198
Menadione	0.00063595	0.00061036	0.00059651	0.00094851	0.00095107	0.00094908	0.00095407	0.001007
Diphylline	0.0006272	0.00076992	0.00079176	0.00077616	0.00079254	0.00079128	0.0007934	0.00079392
Phosphonoacetic Acid	0.00059327	0.0019535	0.0022257	0.0023493	0.002345	0.0023429	0.0023495	0.0023511
Uridine 5'-Diphospho-D-Glucose	0.00057137	0.00056589	0.00066643	0.00067284	0.00067198	0.00067114	0.00068725	0.00068717
3-Hydroxyphenylacetic Acid Methyl Ester	0.00056938	0.00059358	0.00060922	0.00059377	0.00059264	0.00059202	0.00059416	0.00059531
N6-Methyladenosine	0.00056376	0.00055795	0.00064908	0.0007172	0.00071641	0.000715	0.00072284	0.00073582
6'''-Deamino-6'''-Oxoparomomycin Ii	0.0005538	0.00053067	0.0005399	0.0005374	0.00053641	0.00053735	0.00053701	0.00054044
Keracyanin (Chloride)	0.00054022	0.002283	0.0022794	0.0031032	0.0031723	0.0031817	0.0031797	0.0032091
Imidazoleacetic Acid (Hydrochloride)	0.00053707	0.00051414	0.00054824	0.00053294	0.00053914	0.00056397	0.00057079	0.00057151
Rgx-202	0.00050258	0.00047867	0.00070381	0.00084181	0.00084187	0.00084074	0.00084037	0.00084301
L-(+)-Arabinose	0.0005005	0.00051965	0.00051629	0.00085326	0.00085163	0.00090926	0.00098957	0.0010473
6-Hydroxynicotinic Acid	0.0004851	0.00049483	0.00062895	0.00098266	0.0010456	0.0010952	0.0010946	0.0011281
Azetidine-2-Carboxylic Acid	0.00047151	0.00045061	0.00044133	0.00046059	0.00050466	0.00053446	0.00055319	0.00058298
Miquelianin	0.00044133	0.00044114	0.00057814	0.00061502	0.00061395	0.00061292	0.0006129	0.00061772
Apiin	0.00040527	0.00038546	0.00045823	0.0004477	0.00046413	0.00048443	0.00054973	0.00060973
Leucyl-Phenylalanine	0.00040475	0.00053719	0.0006291	0.00064155	0.00079998	0.00088565	0.00093686	0.0010204
2,3-Dihydroxy-3-Methylbutanoic Acid	0.0003952	0.00068905	0.0011324	0.0011024	0.0011005	0.0011067	0.001106	0.0011065
P-Cresyl Sulfate (Potassium)	0.00036642	0.00034838	0.00034655	0.00033547	0.00033579	0.00033791	0.00034322	0.00037252
Dl-Panthenol	0.00036188	0.00072351	0.0010654	0.0010313	0.0010317	0.0010307	0.00103	0.0010357
Phe-His	0.00035898	0.00047717	0.00094209	0.00091478	0.00091983	0.00091797	0.00091737	0.00091772
D-Mannoheptulose	0.00033311	0.00037791	0.0010129	0.0011864	0.0012133	0.0012122	0.0012263	0.0012304
Tyrosylleucine (Tfa)	0.00032889	0.00032073	0.00056513	0.00060061	0.00061149	0.00062384	0.00062356	0.00062683
Tiliroside	0.00032073	0.00033624	0.00038668	0.00042046	0.0004203	0.00042094	0.00042909	0.00043116
Nicotiflorin	0.00030455	0.00029231	0.0002992	0.00028967	0.0002891	0.00028957	0.00028987	0.0002898
Ethionamide	0.00030263	0.0028701	0.0080568	0.010372	0.010352	0.010329	0.010323	0.010321
L-Arabinitol	0.00030108	0.00048797	0.00051024	0.00052731	0.00055762	0.0005588	0.00057222	0.00058264
Luteolin 7-O-Glucuronide	0.00029876	0.00028405	0.00046024	0.00058479	0.00059036	0.00058907	0.00059977	0.00059985
Leucoside	0.00029782	0.00028332	0.00044843	0.0005084	0.0005228	0.00053987	0.00054655	0.00055444
Baicalin	0.00029681	0.00028233	0.00027568	0.00027343	0.00027726	0.00027665	0.00028495	0.00028559
O-Toluic Acid	0.00029596	0.00051007	0.00068976	0.00067261	0.00068607	0.00069787	0.00071121	0.00071834
Gentiolactone	0.00028449	0.00028316	0.00029166	0.00028448	0.00028404	0.00028347	0.00028353	0.00028362
Vitamin D3 (Cholecalciferol)	0.0002804	0.0002689	0.00026859	0.00026034	0.00025988	0.00025932	0.00025923	0.00025917
Nmda	0.00026141	0.00026249	0.00028291	0.00030102	0.00030179	0.00030236	0.00030322	0.00030327
Soyasaponin gamma-A	0.00025557	0.00025047	0.00024442	0.00023769	0.00023724	0.00023694	0.00023693	0.00023716
Hypotaurine	0.00025234	0.00024975	0.00026053	0.00025496	0.00025449	0.000254	0.00025451	0.00025493
7,3',4'-Trihydroxyflavone	0.00024841	0.00027742	0.00027251	0.00030249	0.0003359	0.00036033	0.00037738	0.00039504
Cis-Zeatin-7-N-glucoside	0.00024352	0.00025604	0.0002717	0.0002634	0.0002631	0.00026268	0.00026332	0.00026368
Oxytetracycline	0.00024073	0.00027483	0.00028266	0.00027529	0.00027712	0.00027704	0.00027712	0.00027722
Nsc 12465	0.00023138	0.00034105	0.000361	0.00035695	0.00036595	0.00036538	0.00042998	0.0004408
2-Acetamidoethyl Phosphate	0.00022425	0.00024597	0.00028356	0.00030109	0.00030443	0.00030671	0.00031124	0.00031142
D-(+)-Melezitose	0.00021692	0.0092021	0.011916	0.016025	0.016008	0.016017	0.016085	0.016083
Methoxamine	0.0002035	0.00020069	0.00024595	0.00024088	0.00024168	0.00024159	0.0002424	0.00025661
Koumidine	0.00018985	0.00018668	0.00021941	0.00023567	0.00023562	0.00023678	0.00024037	0.00024628
6-Hydroxymethylherniarin	0.00018466	0.00019359	0.00022264	0.00024208	0.00024199	0.00024236	0.00024705	0.00024824
Citrostadienol	0.0001831	0.0001749	0.00017547	0.00018689	0.00018779	0.00018868	0.00019189	0.00019944
Rubuside J	0.00017057	0.00017691	0.00019728	0.00021727	0.00021711	0.00021749	0.00022262	0.00022432
4,6-Dinitro-O-Cresol	0.00016803	0.0016583	0.0017372	0.0016837	0.0017216	0.0017314	0.0017302	0.0017671
Methacycline	0.00016713	0.00016246	0.00017973	0.00020538	0.00020835	0.00021038	0.00021138	0.00021168
Euonymoside A	0.00016331	0.00016987	0.00019336	0.00020904	0.00020898	0.00020924	0.00021317	0.00021419
Saikosaponin B3	0.00015957	0.00021549	0.00040022	0.00042261	0.00042344	0.00042463	0.00042648	0.00042698
Kukoamine B	0.00015125	0.011176	0.029253	0.031618	0.031557	0.031697	0.031896	0.031989
Vanillic acid-4-O-glucoside	0.00014894	0.00015441	0.00016275	0.00015865	0.00015836	0.00015825	0.00015886	0.0001593
Azukisaponin IV	0.00014137	0.00013445	0.00013135	0.00012929	0.00012904	0.0001288	0.00012872	0.0001287
Demethylwedelolactone	0.00014054	0.00044904	0.00078262	0.00075768	0.00075618	0.00076035	0.00077079	0.00083406
Nicotianamine	0.00013949	0.00013268	0.00012959	0.00012751	0.00012726	0.00012701	0.00012694	0.00012691
Paederosidic Acid	0.00013517	0.00012853	0.00036605	0.00042408	0.00042446	0.00042375	0.00042375	0.00042375
Ergothioneine-1	0.00013322	0.00014341	0.00014432	0.00015171	0.00017016	0.00017611	0.00017916	0.00019275
thesiuside	0.00012717	0.0037708	0.0038255	0.0039918	0.003984	0.0040503	0.0046562	0.0047912
Capsidiol	0.0001224	0.00044976	0.00059304	0.00065966	0.00065849	0.00065992	0.00065988	0.00066178
1-O-Galloyl-6-O-Cinnamoylglucose	0.00010942	0.00057448	0.00096448	0.00093696	0.00094345	0.00094141	0.00094576	0.00096735
Gentiopicroside	0.00010899	0.00010963	0.00011143	0.00010875	0.00010857	0.00010835	0.00010839	0.0001084
1-Indanone	0.00010622	0.00010832	0.00011644	0.00011321	0.00011303	0.00011293	0.00011323	0.00011353
Acuminatin	0.00010361	0.00010597	0.00014977	0.00016056	0.00017106	0.00017366	0.00021652	0.00021656
2-Acetoxyacetic Acid	0.00010041	0.00011213	0.00011015	0.00012227	0.00013577	0.00014565	0.00015254	0.00015968
Acetylsaikosaponin A	9.47E-05	9.21E-05	9.02E-05	8.74E-05	8.72E-05	8.70E-05	8.70E-05	8.70E-05
Indigo	9.45E-05	9.03E-05	9.31E-05	9.20E-05	9.33E-05	9.62E-05	9.68E-05	9.78E-05
Pheophorbide A	9.40E-05	9.10E-05	9.26E-05	9.15E-05	9.24E-05	9.23E-05	9.23E-05	9.23E-05
Clorobiocin	9.23E-05	8.87E-05	9.84E-05	9.55E-05	9.78E-05	9.90E-05	9.93E-05	0.00010141
1-Stearidonoyl-Glycerol	9.21E-05	8.76E-05	8.59E-05	8.32E-05	8.30E-05	8.36E-05	8.40E-05	8.40E-05
Sodium Barbital	8.98E-05	8.75E-05	0.00016338	0.0001603	0.0001726	0.0001789	0.00018099	0.00020707
Isorhoifolin	8.56E-05	8.32E-05	9.67E-05	9.38E-05	9.51E-05	9.56E-05	9.57E-05	0.00010095
Dihydrolipoic Acid	7.57E-05	0.0010024	0.0057722	0.0057005	0.0056895	0.0057221	0.0058231	0.0060276
Eriodictyol	7.25E-05	0.00030711	0.0013691	0.0014736	0.0014881	0.001485	0.0014844	0.0014843
Lonicerin	6.93E-05	6.59E-05	6.82E-05	0.00010749	0.00010808	0.00010797	0.00010825	0.00010825
N-Methyl-4-aminobutyric acid	6.53E-05	6.27E-05	6.36E-05	6.23E-05	6.22E-05	6.21E-05	6.20E-05	6.21E-05
Rhein	5.92E-05	6.00E-05	8.34E-05	9.94E-05	0.00011964	0.00012943	0.00013792	0.00016906
Roburic Acid	5.21E-05	5.76E-05	5.75E-05	6.04E-05	6.51E-05	6.90E-05	7.42E-05	8.51E-05
Arbutin	4.84E-05	5.60E-05	8.48E-05	0.0001331	0.0001457	0.0001502	0.00015175	0.00015672
3-(4-Hydroxyphenyl)-1-propanol	4.84E-05	5.08E-05	5.01E-05	4.87E-05	4.88E-05	4.87E-05	4.87E-05	4.87E-05
kalanchoside C	4.71E-05	4.76E-05	5.15E-05	5.24E-05	5.26E-05	5.25E-05	5.26E-05	5.26E-05
Eucommin A	4.63E-05	4.48E-05	4.45E-05	4.43E-05	4.42E-05	4.41E-05	4.41E-05	4.41E-05
Cevadine	4.48E-05	4.76E-05	5.28E-05	6.70E-05	6.77E-05	6.77E-05	6.94E-05	7.12E-05
Palmitoylglycine	4.42E-05	4.50E-05	9.60E-05	0.00013777	0.0001375	0.00013745	0.00014066	0.00014399
Rutinose	4.33E-05	4.62E-05	0.00010256	9.96E-05	0.00010022	0.00010004	0.00010003	0.00010004
S-(5'-Adenosy)-L-homocysteine	4.11E-05	4.37E-05	4.42E-05	4.29E-05	4.28E-05	4.27E-05	4.28E-05	4.28E-05
3-(3,4-Dihydroxy-5-Methoxy)-2-Propenoic Acid	4.06E-05	5.10E-05	9.07E-05	0.00010637	0.0001062	0.00010671	0.00010789	0.00010789
Tryptophol	3.93E-05	9.93E-05	0.00020487	0.00019922	0.00020047	0.00020013	2.00E-04	0.00020002
5-Hydroxy-6-methoxy-2-(2-phenylethyl)chromone	3.92E-05	4.50E-05	4.60E-05	4.46E-05	4.46E-05	4.45E-05	4.45E-05	4.45E-05
Ganoderic Acid S	3.83E-05	3.72E-05	4.42E-05	4.38E-05	4.74E-05	5.06E-05	5.56E-05	5.89E-05
Quinic Acid	3.76E-05	3.93E-05	4.27E-05	4.14E-05	4.14E-05	4.13E-05	4.14E-05	4.14E-05
Cinncassiol A	3.67E-05	3.51E-05	3.42E-05	3.40E-05	3.39E-05	3.39E-05	3.39E-05	3.39E-05
Tuberonic Acid	3.60E-05	3.77E-05	4.33E-05	4.70E-05	4.70E-05	4.71E-05	4.80E-05	4.82E-05
Chlortetracycline	3.49E-05	0.00064222	0.0019424	0.0019222	0.0020246	0.0021242	0.0021368	0.0021372
daigremontianin	3.32E-05	3.19E-05	3.27E-05	3.18E-05	3.17E-05	3.17E-05	3.17E-05	3.16E-05
Crocin 2	3.23E-05	3.12E-05	3.18E-05	3.08E-05	3.07E-05	3.07E-05	3.07E-05	3.07E-05
Piperidine	3.09E-05	2.94E-05	2.89E-05	2.85E-05	2.84E-05	2.83E-05	2.83E-05	2.83E-05
Verbascose	2.91E-05	2.89E-05	2.81E-05	2.75E-05	2.75E-05	2.75E-05	2.76E-05	2.76E-05
Atractyloside A	2.69E-05	2.82E-05	7.43E-05	7.98E-05	7.97E-05	8.00E-05	7.99E-05	8.03E-05
Vogeloside	2.45E-05	2.49E-05	2.61E-05	2.57E-05	2.57E-05	2.56E-05	2.56E-05	2.56E-05
Gentianamine	2.45E-05	0.00069165	0.0015418	0.0014958	0.0015075	0.0015052	0.0015042	0.0015048
Protocatechuic acid-4-O-glucoside	2.40E-05	2.35E-05	2.44E-05	2.37E-05	2.36E-05	2.36E-05	2.36E-05	2.36E-05
Tripterygiumine H	1.93E-05	1.83E-05	1.79E-05	1.77E-05	1.76E-05	1.76E-05	1.76E-05	1.76E-05
3-Methylbutyl 6-O-(alpha-L-arabinopyranosyl)-beta-D-glucopyranoside	1.87E-05	1.78E-05	1.74E-05	1.71E-05	1.71E-05	1.70E-05	1.70E-05	1.70E-05
Verbasoside	1.82E-05	1.85E-05	1.94E-05	1.87E-05	1.87E-05	1.87E-05	1.88E-05	1.88E-05
Totarol	1.81E-05	2.13E-05	0.00025947	0.00028092	0.00028164	0.00028102	0.00028569	0.00028588
lanceotoxin B	1.76E-05	1.76E-05	1.72E-05	1.66E-05	1.66E-05	1.67E-05	1.69E-05	1.69E-05
2-Dimethylaminoethylphosphonic Acid	1.70E-05	1.70E-05	3.67E-05	0.00010496	0.00010501	0.00010528	0.00011935	0.00012106
Grandidentatin	1.15E-05	1.09E-05	1.07E-05	1.05E-05	1.05E-05	1.05E-05	1.05E-05	1.05E-05
6''-O-p-Coumaroylgenipin gentiobioside	1.15E-05	1.09E-05	1.32E-05	1.28E-05	1.28E-05	1.28E-05	1.28E-05	1.28E-05
Norephedrine	1.14E-05	1.11E-05	1.15E-05	1.12E-05	1.11E-05	1.11E-05	1.11E-05	1.11E-05
3-Hydroxyphloretin	1.07E-05	1.02E-05	1.00E-05	9.86E-06	9.84E-06	9.82E-06	9.81E-06	9.81E-06
Acacetin-7-O-rutinoside (Linarin)	1.07E-05	1.02E-05	1.06E-05	1.03E-05	1.03E-05	1.03E-05	1.03E-05	1.03E-05
Trans-5-O-(p-Coumaroyl)shikimate	1.01E-05	1.28E-05	1.55E-05	1.50E-05	1.50E-05	1.50E-05	1.50E-05	1.51E-05
Artemisinin B	1.01E-05	9.83E-06	1.05E-05	1.02E-05	1.02E-05	1.01E-05	1.01E-05	1.01E-05
Sarcaglaboside B	9.69E-06	9.29E-06	9.30E-06	9.25E-06	9.25E-06	9.24E-06	9.23E-06	9.23E-06
Blumenol C glucoside	9.08E-06	9.20E-06	9.40E-06	1.05E-05	1.05E-05	1.06E-05	1.10E-05	1.10E-05
Octadecanedioic Acid	8.95E-06	2.00E-05	3.35E-05	3.29E-05	3.28E-05	3.28E-05	3.51E-05	5.01E-05
Broussonetine B	8.53E-06	8.24E-06	8.66E-06	8.48E-06	8.46E-06	8.47E-06	8.47E-06	8.47E-06
Euryalin A	8.17E-06	7.96E-06	8.34E-06	8.10E-06	8.08E-06	8.07E-06	8.06E-06	8.06E-06
Benzyl glucoside	7.72E-06	7.35E-06	7.17E-06	7.09E-06	7.08E-06	7.06E-06	7.06E-06	7.06E-06
Glyasperin D	7.12E-06	6.80E-06	6.80E-06	6.58E-06	6.58E-06	6.56E-06	6.56E-06	6.57E-06
Alnusonol	6.73E-06	6.49E-06	7.20E-06	6.97E-06	6.98E-06	6.97E-06	6.97E-06	6.97E-06
4-Methylphenol	6.67E-06	6.48E-06	6.62E-06	6.48E-06	6.47E-06	6.46E-06	6.46E-06	6.47E-06
Vincoside lactam	5.96E-06	1.86E-05	2.02E-05	2.00E-05	2.00E-05	2.00E-05	2.04E-05	2.07E-05
Breviscapin	5.75E-06	1.95E-05	8.75E-05	9.63E-05	9.61E-05	9.60E-05	0.00010069	0.00010074
Indole-3-lactic acid	5.72E-06	5.67E-06	5.72E-06	5.58E-06	5.57E-06	5.56E-06	5.56E-06	5.56E-06
4-O-Sinapoylquinic acid	5.59E-06	5.33E-06	5.51E-06	5.48E-06	5.47E-06	5.47E-06	5.48E-06	5.50E-06
Velutin	5.41E-06	5.48E-06	7.62E-06	9.08E-06	1.09E-05	1.18E-05	1.26E-05	1.54E-05
5-Geranoxy-7-Methoxycoumarin	4.93E-06	1.61E-05	2.74E-05	2.69E-05	2.68E-05	2.68E-05	2.73E-05	3.04E-05
Succinyladenosine	4.84E-06	4.72E-06	7.61E-06	7.41E-06	7.47E-06	7.48E-06	7.58E-06	7.58E-06
Cistanoside F	4.46E-06	4.42E-06	4.31E-06	4.78E-06	4.78E-06	4.77E-06	4.76E-06	4.77E-06
5-Acetamidopentanoic Acid	4.38E-06	2.18E-05	4.47E-05	5.01E-05	5.24E-05	5.23E-05	5.26E-05	5.26E-05
Jasminoside C	3.90E-06	6.16E-06	1.07E-05	1.03E-05	1.04E-05	1.04E-05	1.03E-05	1.04E-05
Grevilloside L	3.84E-06	3.99E-06	3.91E-06	3.85E-06	3.84E-06	3.83E-06	3.83E-06	3.84E-06
Gymnoside I	3.77E-06	5.70E-06	5.83E-06	6.70E-06	6.69E-06	6.69E-06	6.70E-06	6.70E-06
9-Hydroperoxy-10E,12,15Z-octadecatrienoic acid	3.73E-06	4.52E-06	8.69E-06	8.53E-06	8.63E-06	8.64E-06	8.65E-06	8.68E-06
Riboprine	3.64E-06	3.46E-06	3.38E-06	3.34E-06	3.33E-06	3.33E-06	3.33E-06	3.33E-06
Citrusin I	3.60E-06	3.85E-06	4.62E-06	4.59E-06	4.60E-06	4.59E-06	4.59E-06	4.59E-06
6'-O-Glucosylaucubin	3.60E-06	5.31E-05	6.45E-05	6.88E-05	6.87E-05	6.98E-05	8.12E-05	8.30E-05
Soyasaponin beta-A	3.29E-06	3.34E-06	6.47E-06	6.26E-06	6.28E-06	6.27E-06	6.26E-06	6.28E-06
Kadsuralignan J	3.08E-06	3.27E-06	3.43E-06	3.32E-06	3.32E-06	3.33E-06	3.32E-06	3.32E-06
illicinolide A	2.58E-06	3.98E-06	1.15E-05	1.11E-05	1.12E-05	1.12E-05	1.12E-05	1.12E-05
N-Feruloyltryptamine	2.29E-06	2.60E-06	2.82E-06	2.74E-06	2.73E-06	2.74E-06	2.77E-06	2.79E-06
Diethanolamine	2.12E-06	2.17E-06	3.19E-06	3.09E-06	3.10E-06	3.11E-06	3.12E-06	3.15E-06
4,4'-Dihydroxy-3,5-dimethoxybibenzyl	2.02E-06	4.07E-06	5.51E-06	5.33E-06	5.34E-06	5.33E-06	5.37E-06	5.40E-06
Eupatorin	1.41E-06	7.74E-06	9.96E-06	1.06E-05	1.23E-05	1.25E-05	1.33E-05	2.11E-05
Robinlin	1.12E-06	1.21E-06	1.64E-06	1.59E-06	1.58E-06	1.58E-06	1.58E-06	1.58E-06
1,6-anhydro-Î²-D-glucose	1.11E-06	1.06E-06	1.10E-06	1.07E-06	1.07E-06	1.07E-06	1.07E-06	1.07E-06
Bersaldegenin-3-acetate	8.41E-07	8.47E-07	1.07E-06	1.05E-06	1.05E-06	1.06E-06	1.05E-06	1.06E-06
Catalpin	7.79E-07	9.37E-07	9.77E-07	9.71E-07	9.74E-07	9.82E-07	1.01E-06	1.02E-06
Lactuside B	5.31E-07	5.22E-07	1.13E-06	1.10E-06	1.11E-06	1.11E-06	1.11E-06	1.12E-06
Caffeoylagmatine	5.20E-07	2.26E-06	3.71E-06	3.61E-06	3.61E-06	3.60E-06	3.62E-06	3.64E-06
Bis(Caffeoyl)Spermidine	3.34E-07	2.52E-06	6.55E-06	7.03E-06	7.02E-06	7.06E-06	7.09E-06	7.10E-06
Citrusin B	2.90E-07	5.71E-07	8.62E-07	9.81E-07	9.81E-07	9.80E-07	9.80E-07	9.82E-07
Cimifugin-7-O-glucoside	2.40E-07	2.31E-07	2.66E-07	2.76E-07	2.76E-07	2.76E-07	2.76E-07	2.76E-07
Glabrene	2.24E-07	2.84E-06	3.08E-06	3.09E-06	3.10E-06	3.09E-06	3.13E-06	3.13E-06
Atractylenolide.1	2.11E-07	4.75E-07	4.78E-07	4.67E-07	4.70E-07	4.75E-07	4.75E-07	5.53E-07
Icariside B1	1.49E-07	1.46E-07	1.55E-07	1.52E-07	1.55E-07	1.57E-07	1.57E-07	1.60E-07
Medioresinol-4,4'-di-O-glucoside	1.24E-07	5.32E-07	9.06E-07	8.88E-07	8.91E-07	8.89E-07	8.97E-07	8.98E-07
Nigaichigoside F1	1.08E-07	1.07E-07	2.03E-07	2.08E-07	2.14E-07	2.21E-07	2.24E-07	2.28E-07
Jasminoside E	2.00E-08	2.15E-08	2.30E-08	2.22E-08	2.22E-08	2.22E-08	2.25E-08	2.29E-08
D-Glucosyl Indole-3-Carboxylate	1.47E-08	1.40E-08	2.11E-08	4.37E-08	4.37E-08	4.39E-08	4.39E-08	4.39E-08
5-hydroxy-1-(4-hydroxyphenyl)-7-(4-hydroxy-3-methoxyphenyl)-3-heptanone	1.18E-08	1.24E-08	2.04E-08	2.03E-08	2.05E-08	2.07E-08	2.08E-08	2.28E-08
