# Supplementary material for: Integrated Metabolome, Transcriptome, and Physiological Analysis of the Flavonoid and Phenylethanol Glycosides Accumulation in Wild Phlomoides rotata Roots from Different Habitats
Source: Int J Mol Sci. 2025 Jan 14;26(2):668. doi: 10.3390/ijms26020668 (PMC11766294; doi:10.3390/ijms26020668)
Supplement: Supplementary file 1 [file ijms-26-00668-s001.zip › Table S7.xlsx]

## Sheet: All.DEG.Expression
#ID	CD1	CD2	CD3	GL1	GL2	GL3	HN1	HN2	HN3	YS1	YS2	YS3	FC	p	FDR	sig
TRINITY_DN0_c0_g1	59.51	44.15	52.01	55.45	56.86	70.92	25.5	25.08	21.02	97.02	84.73	107.48	2.92426	0.00562673	0.0211672	Up
TRINITY_DN0_c0_g2	13.58	15.01	14.96	19.24	24.33	22.27	14.67	12.94	13.96	27.89	29.87	34.54	1.61727	0.0807673	0.177271	NotSig
TRINITY_DN100004_c0_g2	51.17	28.26	52.04	35.47	23.49	41.01	11.56	16.45	16.73	14.5	41.73	31.7	2.37945	0.0204069	0.0608502	Up
TRINITY_DN10000_c1_g1	1	1.42	3.65	28.78	18.36	17.34	0	0	0	12.82	12.79	11.33	Inf	0.0512352	0.125723	NotSig
TRINITY_DN100018_c0_g1	7.82	6.18	3.04	22.27	20.49	21.14	3.35	2.93	3.85	20.73	14.48	17.23	4.38894	0.0258748	0.0733672	Up
TRINITY_DN10002_c0_g1	3.27	1.81	3.02	0.1	0.16	0.1	0.1	0.17	0.03	0.36	2.08	0.35	12.5	0.170756	0.304408	NotSig
TRINITY_DN10004_c1_g1	24.31	15.3	15.54	62.34	64.87	52.59	11.44	12.12	18.3	0.39	0	0	1.87402	0.465086	0.543462	NotSig
TRINITY_DN1000_c0_g1	4.28	3	2.98	4.92	3.88	5.05	3.19	2.37	2.94	2.15	4.74	3.29	1.34471	0.144923	0.27145	NotSig
TRINITY_DN1000_c1_g1	21.17	22.3	18.38	28.09	26.92	25.34	53.41	48.4	56.75	38.25	26.39	40.14	0.519215	0.000235817	0.00146143	NotSig
TRINITY_DN10012_c0_g1	0	0	0	8.07	2.01	0.54	0	0	0	0	0	0	Inf	0.475235	0.550677	NotSig
TRINITY_DN10014_c0_g2	12.98	10.86	12.9	0	0	0	1.28	2.56	1.55	1.2	10.99	1.79	3.13667	0.312687	0.436673	NotSig
TRINITY_DN10017_c0_g1	0	0	0	48.75	21.2	3.5	0	0	0	0	0	0	Inf	0.432336	0.524071	NotSig
TRINITY_DN1001_c0_g1	22.39	28.41	22.8	35.3	57.61	43.49	25.79	31.96	28.69	2.31	18.55	3.42	0.90344	0.799753	0.834629	NotSig
TRINITY_DN10020_c0_g1	42.9	33.98	43.21	0.44	0.41	6.54	20.46	10.11	20	34.13	37.36	35.63	1.54637	0.41918	0.518441	NotSig
TRINITY_DN10021_c0_g1	0.74	1.03	1.28	26.27	18.86	12.17	5.35	8.04	5.6	5.54	4.17	12.14	1.44286	0.612323	0.672348	NotSig
TRINITY_DN100269_c0_g2	0	0	0	84.05	33.96	7.2	0	0	0	0	0	0	Inf	0.433074	0.524285	NotSig
TRINITY_DN10030_c1_g1	249.78	424.29	447.05	126.81	120.56	133.58	930.17	720.52	780.12	557.51	415.74	764.62	0.444288	0.00785995	0.0279674	Down
TRINITY_DN10031_c1_g1	231.36	175.68	197.62	193.88	232.34	144.52	283.74	253.83	275.47	102.15	108.1	142.3	0.626435	0.00619775	0.0229558	NotSig
TRINITY_DN10031_c2_g1	0.62	0.75	0.74	5.62	6.6	3.08	2.78	2.9	3.08	5.58	7.06	5.35	1.34703	0.537009	0.605647	NotSig
TRINITY_DN100322_c0_g1	0	0	0	7.17	2.69	0.36	0	0	0	0	0	0	Inf	0.451055	0.533901	NotSig
TRINITY_DN100348_c0_g1	0	0	0.06	99.07	43.5	7.71	0	0	0	0	0	0	Inf	0.429357	0.522684	NotSig
TRINITY_DN10035_c0_g1	1.34	0	0	41.64	35.7	25.91	8.44	0.71	1.52	0	0	0	3.26742	0.462096	0.541548	NotSig
TRINITY_DN10035_c1_g1	0.79	1.32	0.33	20.28	18.16	15.7	6.22	4.31	5.76	4.31	8.93	8.55	1.60364	0.494573	0.567068	NotSig
TRINITY_DN1003_c0_g1	9.29	10.41	12.01	9.74	16.02	13.79	8.06	6.3	5.83	14.85	11.44	21.29	1.96203	0.0182315	0.055564	NotSig
TRINITY_DN1003_c0_g2	122.97	100.72	87.75	58.77	50.11	30.8	84.56	85.55	80.6	44.22	49.58	63.19	0.808517	0.39241	0.501226	NotSig
TRINITY_DN1003_c1_g1	1.11	1.96	2.24	6.37	8.04	4.3	2.22	2.03	1.53	1.22	1.63	1.19	1.61822	0.452039	0.534663	NotSig
TRINITY_DN10042_c0_g2	3.08	1.69	2.58	13.23	14.48	28.34	19.96	24.31	17.89	2.91	8.59	5.74	0.432432	0.0491312	0.121804	Down
TRINITY_DN10042_c1_g1	1.29	1.84	1.32	47.39	47.76	49.56	11.64	8.97	13.57	0.1	0.21	0.79	1.46538	0.71532	0.763656	NotSig
TRINITY_DN10045_c0_g1	0.2	0.6	0.6	1.04	0.39	1.01	31.34	27.41	26.35	0	0.21	0	0.0158637	1.10511e-11	2.65452e-09	Down
TRINITY_DN10046_c0_g1	3.55	9.49	4.41	3.29	4.06	5.58	9.58	10.99	10.69	7.5	5.09	7.47	0.537855	0.00372926	0.014962	NotSig
TRINITY_DN10046_c0_g3	74.28	74.11	79.03	56.69	55.91	64.62	30.26	37.7	34.75	74.61	57.35	94.66	2.04868	0.000901589	0.00450308	Up
TRINITY_DN10048_c0_g1	25.05	30.38	30.8	24.49	20.96	22.68	46.21	55.27	53.68	23.61	25.65	26.24	0.493813	7.93021e-07	1.4669e-05	Down
TRINITY_DN100521_c0_g1	8.88	6.44	7.38	16.97	20.74	23.01	5.13	3.92	3.84	9.64	8.4	11.36	2.91751	0.0481851	0.120056	Up
TRINITY_DN10052_c1_g1	9.21	12.01	11.24	0.22	1.04	0.21	0.43	0	0.32	21.55	17.92	14.22	38.9422	0.0698331	0.159253	NotSig
TRINITY_DN10059_c0_g2	14.32	15.59	14.36	12.39	8.95	11.35	7.03	7.14	5.7	11.42	12.4	14.82	1.93927	0.000672244	0.00350047	NotSig
TRINITY_DN10059_c0_g3	30.89	31.55	26.03	24.82	20.37	22.58	1.84	1.63	3.44	46.55	23.44	7.81	11.2899	0.00331356	0.0135371	Up
TRINITY_DN1005_c0_g1	82.33	113.67	95.89	345.65	309.7	215.67	167.23	192.27	159.73	147.31	233.06	220.83	1.13252	0.690374	0.742093	NotSig
TRINITY_DN1005_c0_g3	8.48	16.75	12.91	20.85	14.86	10.32	7.56	6.13	5.7	11.05	12.39	17.26	2.14664	0.0102347	0.0348589	Up
TRINITY_DN1005_c1_g1	12.64	16.79	9.86	39.33	34.29	39.68	37.22	43.83	37.86	37.57	31.93	42.34	0.741261	0.209764	0.351939	NotSig
TRINITY_DN10063_c0_g1	23.63	25.76	24.81	41.41	49.19	38.31	52.51	47.91	49.9	19.62	24.46	24.1	0.601583	0.00837754	0.0294965	NotSig
TRINITY_DN100680_c0_g1	17.65	16.11	16.03	7.61	12.59	10.41	6.87	17.92	16.13	1.69	5.77	0.59	0.720512	0.381619	0.491361	NotSig
TRINITY_DN10070_c0_g1	3.87	21.79	12.84	13.95	14.69	9.72	8.76	8.22	6.38	24.9	27.6	35.4	2.35103	0.104544	0.214123	NotSig
TRINITY_DN10071_c1_g2	13.46	9.12	18.99	11.1	5.45	8.68	4.22	5.14	6.71	2.53	5.25	1.79	1.58411	0.365865	0.477379	NotSig
TRINITY_DN10073_c0_g1	1.25	1.31	3.12	0.11	0.17	0.04	0.11	0	0.09	0	0.74	0.05	11.3167	0.289028	0.428881	NotSig
TRINITY_DN100751_c0_g1	30.61	58.36	59.3	233.84	202.25	91.26	29.31	32.57	24.6	68.94	92.08	135.92	3.74869	0.0841394	0.182707	NotSig
TRINITY_DN100774_c0_g1	0	0.28	0.7	124.76	207.8	194.22	1044.19	773.59	1009.66	0.28	0.15	1.11	0.0624004	1.69563e-07	4.22961e-06	Down
TRINITY_DN10078_c0_g1	105.34	84.54	88.84	49.76	67.94	57.77	52.99	56.4	64.47	47.74	42.79	53.1	1.14617	0.532079	0.60108	NotSig
TRINITY_DN10079_c0_g1	102.87	67.54	90.35	97.38	101.55	71.51	21.08	24.93	22.45	80.49	64.65	86.1	3.71234	3.25118e-05	0.000274016	Up
TRINITY_DN1007_c0_g1	48.33	45.79	45.25	33.57	38.66	38.96	26.09	23.19	28.81	37.91	36.07	44.65	1.57592	0.000760864	0.00388856	NotSig
TRINITY_DN1007_c2_g1	211.86	143.44	189.26	798.87	695.84	514.73	2389.57	2730.32	2149.91	168.92	213.77	241.16	0.14571	2.90984e-07	6.61008e-06	Down
TRINITY_DN10082_c0_g1	30.59	28.39	34.26	133.22	148.84	70.13	38.26	34.29	31	16.24	16.64	27.47	1.62813	0.490389	0.563588	NotSig
TRINITY_DN100874_c0_g2	20.34	39.92	31.81	45.46	55.64	52.42	37.44	46.8	48.97	23.18	27.51	29.17	0.814378	0.31752	0.4388	NotSig
TRINITY_DN1008_c0_g1	7.18	10.36	13.95	7.89	6.38	6.48	3.52	3.94	3.4	5.26	5.37	6.73	2.13628	0.0328256	0.0888339	Up
TRINITY_DN1008_c0_g2	16.19	21.9	18.73	28.5	27.14	32.76	11.71	18.75	9.37	30.22	26.45	31.12	1.95004	0.00685107	0.0249621	NotSig
TRINITY_DN100914_c0_g1	0	0	0	34	14.51	4.5	0	0	0	0	0	0	Inf	0.413995	0.515605	NotSig
TRINITY_DN10091_c0_g1	2.87	3.86	2.73	5.12	4.86	4.73	15.2	14.73	17.21	4.99	5.18	6.46	0.288502	7.77814e-08	2.41364e-06	Down
TRINITY_DN10095_c0_g1	0	0	0	20.64	29.15	11.57	1.93	2.33	2.42	0	0	0	3.06188	0.504898	0.576018	NotSig
TRINITY_DN10099_c0_g1	0	0.32	0.03	2.47	2.11	1.64	1.37	1.11	0.65	0.19	0.94	0.36	0.85836	0.802435	0.836822	NotSig
TRINITY_DN1009_c0_g1	779.29	1156.85	806.53	567.2	522.37	438.85	954.03	816.65	938.46	620.68	562.38	792.96	0.768646	0.142984	0.268983	NotSig
TRINITY_DN100_c0_g1	3.19	7.05	4.77	7.27	7.82	6.28	5.65	4.56	4.8	14.61	10.17	21.87	1.84388	0.2475	0.392843	NotSig
TRINITY_DN100_c0_g2	45.9	20.66	43.97	5.47	7.45	4.3	11.14	20.75	9.26	2.25	21.07	18.09	1.37027	0.622063	0.681369	NotSig
TRINITY_DN101002_c0_g2	1.84	1.9	0.62	30.16	24.06	32.48	0.09	0.28	0.35	0	0.28	0	42.287	0.270535	0.415083	NotSig
TRINITY_DN10100_c0_g1	18.84	14.94	16.78	10.09	12.6	9.53	10.95	7.98	10.45	12.79	12.83	16.27	1.41445	0.0595533	0.141141	NotSig
TRINITY_DN10101_c0_g1	0.45	1.06	1.26	8.75	9.57	6.6	0.87	0.69	0.7	0.53	1.04	0.72	4.42183	0.28401	0.425342	NotSig
TRINITY_DN1010_c0_g1	1.64	2.51	1.36	7.33	7.64	4.93	3.44	2.22	2.43	2.41	5.29	4.3	1.54141	0.325577	0.443645	NotSig
TRINITY_DN1010_c0_g2	35.61	51.65	36.83	21.11	18.22	17.58	19.47	16.23	23.29	22.99	19.66	36.04	1.46742	0.22275	0.367221	NotSig
TRINITY_DN10110_c0_g1	29.02	29.15	31.72	33.39	56.99	44	85.87	75.78	91.79	46.85	44.38	47.65	0.477628	3.99547e-05	0.000325331	Down
TRINITY_DN10111_c0_g1	0.61	1.19	1.05	1.97	2.32	2.29	2.76	2.83	2.39	2.19	3.31	2.47	0.726817	0.180199	0.316154	NotSig
TRINITY_DN101163_c0_g1	0	15.22	3.17	212.12	100.21	14.42	0	0	0	4.55	3.6	11.3	Inf	0.364313	0.476073	NotSig
TRINITY_DN10118_c0_g1	0.43	14	14.28	507.66	387.06	332.37	1205.6	1281.42	1533.06	275.24	126.57	314.26	0.163502	3.47158e-06	4.59958e-05	Down
TRINITY_DN1011_c1_g1	89.13	61.61	48.55	19.68	20.22	14.39	65.95	81.31	76.06	14	16.73	21.28	0.456132	0.0300193	0.0827554	Down
TRINITY_DN10120_c1_g1	0.28	0.96	0	0.29	1.78	0.57	18.1	11.46	17.5	1.31	0.91	1.42	0.0532653	1.47825e-07	3.84256e-06	Down
TRINITY_DN10122_c0_g1	470.3	382.35	387.08	253.94	248.81	214	267.62	225.56	215.1	402.02	297.93	570.52	1.51868	0.110138	0.222213	NotSig
TRINITY_DN10124_c0_g1	0.12	0.5	0.37	2.64	1.89	4.89	0.06	0	0	0.31	3.62	0.54	82.6667	0.142956	0.26897	NotSig
TRINITY_DN101266_c0_g2	247.56	191.05	168.09	8226.7	85.39	183.04	3.6	6.89	4.73	169.73	159.63	51.15	207.673	0.528137	0.597512	NotSig
TRINITY_DN10127_c0_g1	5.55	3.66	3.74	0.9	0.41	1.78	0	1.79	0	10.09	8.7	21.28	10.4488	0.180491	0.316371	NotSig
TRINITY_DN10134_c0_g1	8.45	9.48	8.28	10.66	17	14.62	12.49	11.58	13.55	20.62	22.06	27.64	1.22993	0.500595	0.572109	NotSig
TRINITY_DN10135_c0_g3	3.49	2.4	3.65	5.74	7.47	5.49	1.18	0.97	1.25	3.16	4.88	3.3	3.88039	0.00684398	0.0249433	Up
TRINITY_DN101365_c0_g1	0.14	0.3	0.3	0.07	0.19	0.19	0.41	0.83	0.75	0.22	0.2	0.44	0.343384	0.000810767	0.00410158	Down
TRINITY_DN10136_c0_g1	3.1	1.89	2.34	4.28	5.56	4.33	3.41	2.55	2.24	1.25	1.55	2.21	1.07764	0.817908	0.84982	NotSig
TRINITY_DN10140_c0_g1	64.05	177.75	147.93	49.83	43.76	128.93	31.51	37.15	31.45	78.23	114.61	103.01	3.02367	0.0332879	0.0898788	Up
TRINITY_DN10140_c1_g1	0	2.63	0	3.93	2.7	1.22	0.44	0.39	0.25	0	0.13	0	3.27469	0.389784	0.49915	NotSig
TRINITY_DN10140_c3_g1	0	0	0	10.8	8.12	9.06	0.98	0.11	0.44	6.87	9.29	12.15	12.2636	0.0789867	0.174478	NotSig
TRINITY_DN101427_c0_g1	0	0	0	31.69	10.93	1.96	0	0	0	0	0	0	Inf	0.453303	0.535407	NotSig
TRINITY_DN10143_c0_g2	25.59	28.27	67.47	0	0	0	0	0	0	0	5.18	0	Inf	0.330779	0.447443	NotSig
TRINITY_DN10144_c0_g1	0.36	1.09	1.68	1.03	2.71	1.85	26.7	16.34	19.33	1.74	1.69	3.38	0.0829993	4.87277e-07	9.90668e-06	Down
TRINITY_DN10145_c0_g1	24.4	40.79	25.44	5.3	4.15	12.3	3.12	3.09	3.62	10.13	4.42	11.13	4.68159	0.134011	0.25589	NotSig
TRINITY_DN10146_c0_g3	1.23	1.4	1.24	18.43	18.26	12.02	4.57	5.05	4.38	2.47	2.46	5.18	1.49262	0.608436	0.668759	NotSig
TRINITY_DN10147_c0_g1	7.16	3.87	5.19	6.21	6.52	4.49	10.99	10.04	8.41	4.71	4.4	4.54	0.533175	0.000152113	0.00101079	NotSig
TRINITY_DN10147_c2_g1	0.33	0.29	0.07	1.66	1.84	1.35	0.77	0.39	0.93	30.57	22.03	50.63	17.3477	0.321016	0.44076	NotSig
TRINITY_DN10147_c4_g1	0.05	0.14	0.22	1.38	0.86	0.53	0.08	0.25	0.19	0.39	0.34	0.26	2.67308	0.274149	0.417847	NotSig
TRINITY_DN10148_c0_g1	12.05	6.99	3.65	20.36	14	37.41	184.41	204.08	187.36	0	36.66	1.57	0.0768082	2.56895e-09	1.81097e-07	Down
TRINITY_DN10151_c0_g1	4.55	6.95	6.64	9.28	7.81	14.15	10.44	9.46	11.17	21.85	20.18	28.53	1.28677	0.565577	0.630954	NotSig
TRINITY_DN10152_c0_g1	45.77	21.18	19.62	6.18	13.14	10.95	38.85	22.19	32.2	26.83	22.16	40.4	0.737273	0.343497	0.458338	NotSig
TRINITY_DN101530_c0_g1	19.79	18.18	16.87	15.51	24.34	16.62	32.99	22.81	28.93	10.15	10.89	16.77	0.586648	0.00291353	0.0121633	NotSig
TRINITY_DN101532_c0_g2	0	0	0	0	0	0	0	0	0	18.07	20.34	11.41	Inf	0.306874	0.43442	NotSig
TRINITY_DN10154_c0_g1	16.91	15.5	16.42	15.23	14.94	17.51	6.1	6.88	6.57	41.09	33.25	43.84	3.66053	0.0359054	0.0952995	Up
TRINITY_DN10155_c0_g1	9.46	13.4	10.65	23	19.03	126.51	14.58	15.33	15.18	10.57	24.31	15.59	1.86678	0.571182	0.635567	NotSig
TRINITY_DN10157_c0_g1	0.77	0.96	1.43	4.9	6.89	2.32	25.81	24.43	19.76	3.01	2.73	5	0.133381	1.4237e-07	3.73067e-06	Down
TRINITY_DN1015_c0_g2	7.9	7.65	6.15	5.12	4.26	5.67	15.29	17.04	16.24	5.65	9.34	5.93	0.395786	1.60882e-06	2.4938e-05	Down
TRINITY_DN101604_c0_g2	90.94	81.36	75.48	0.14	0.28	0	0	0.27	0	0.83	0	0.78	308.407	0.28764	0.427963	NotSig
TRINITY_DN10162_c0_g1	0.14	0.03	0	0.47	0.47	0.29	5.27	3.44	5.82	0.31	0.27	0.91	0.0662996	5.95624e-07	1.16704e-05	Down
TRINITY_DN10162_c0_g2	0	0.06	0.06	0	0.22	0.23	3.13	4.95	1.16	0.19	0.06	0	0.0295815	0.000366983	0.00212198	Down
TRINITY_DN10163_c0_g2	0.3	0.46	0.52	22.75	21.96	14.7	2.19	3.13	10.12	0.31	0	0	1.31693	0.795008	0.830545	NotSig
TRINITY_DN10163_c1_g1	61.77	46.09	51.32	53.25	70.73	37.72	18.5	10.1	16.74	37.74	76.52	73.68	3.74077	0.000963913	0.00476483	Up
TRINITY_DN10166_c0_g1	0	0.43	0	25.6	8.05	2.78	0	0.26	0	0.26	0.85	0.33	49.1026	0.425277	0.520991	NotSig
TRINITY_DN101681_c0_g1	5.53	12.15	10.77	22.31	24.36	24.98	13.85	11.93	14.69	17.92	19.67	20.64	1.30409	0.330554	0.447279	NotSig
TRINITY_DN101681_c1_g1	4.74	6.86	6.27	10.15	14.06	11.23	22	22.06	24.5	15.19	15.79	17.46	0.494701	0.00198324	0.0088305	Down
TRINITY_DN1016_c0_g1	17.09	27.54	14.52	30.93	31.55	30.09	84.49	78.15	86.75	9.84	15.22	13.1	0.253793	4.29133e-07	9.03275e-06	Down
TRINITY_DN101715_c0_g1	0	0	0	30.08	34.98	11.01	1.5	0.96	1	0	0	0	7.32852	0.407994	0.512352	NotSig
TRINITY_DN10171_c1_g1	0.12	0.58	0.1	1.09	0.83	0.91	7.67	8.16	6.69	2.79	2.64	3.23	0.181912	9.38173e-06	9.9583e-05	Down
TRINITY_DN10177_c0_g1	0	0	0	1.89	0.75	26.74	0	0	0.04	0	0	0	244.833	0.550568	0.617772	NotSig
TRINITY_DN10183_c0_g1	7.83	2.85	2.15	8.86	6.69	2.41	48.56	39.28	33.56	3.37	3.48	6.73	0.121829	1.35666e-07	3.5986e-06	Down
TRINITY_DN10186_c0_g1	56.26	59.64	52.17	7.67	6.85	13.3	23.07	15.8	20.96	34.54	26.83	37.98	1.64488	0.321739	0.441243	NotSig
TRINITY_DN1018_c0_g1	1.08	3.41	2.07	7.88	8.14	6.3	4.89	4.83	3.52	4.29	3.5	4.93	1.04733	0.890243	0.911177	NotSig
TRINITY_DN101908_c0_g1	0	0	0	24.89	19.22	3.8	0	0	0	0	0	0	Inf	0.377708	0.488168	NotSig
TRINITY_DN10192_c0_g1	0.36	0	0	50.77	60.35	54.27	0.09	0	0	0	0	0	613.889	0.29071	0.429568	NotSig
TRINITY_DN10193_c0_g1	0.11	1.4	0.98	5.36	2.52	31.86	0.07	0	0	0	0	0	201.095	0.466266	0.543977	NotSig
TRINITY_DN10197_c0_g1	2.28	2.51	3.26	0.93	1.07	1.8	2.22	2.04	1.89	2.77	1.23	3.12	1.02818	0.915652	0.931962	NotSig
TRINITY_DN10199_c0_g1	10.3	9.07	5.75	0	0	0	0	0	0	8.5	8.75	15.23	Inf	0.0750569	0.167914	NotSig
TRINITY_DN101_c0_g1	104.75	78.3	139.61	141.37	227.61	130.01	70.84	69.96	69.08	72.94	56.22	115.02	1.69276	0.141839	0.267296	NotSig
TRINITY_DN10200_c0_g1	8.21	3.67	5.51	25.32	27.82	32.11	10.46	11.22	11.74	9.21	11.34	10.49	1.33333	0.569297	0.633849	NotSig
TRINITY_DN10200_c2_g1	49.68	39.02	50.45	25.97	49.34	30.58	12.15	20.8	12.47	0	0.85	0	1.80456	0.377267	0.487743	NotSig
TRINITY_DN10200_c3_g1	7.73	3.36	1.41	16.17	12.28	6.45	0	0.3	0.3	3.06	0.31	2.84	29.7833	0.0988066	0.205557	NotSig
TRINITY_DN10210_c0_g2	5.1	2.32	8.05	3.46	1.07	2.98	76.59	34.72	67.73	0.68	0.43	1.54	0.0477175	7.40158e-06	8.17072e-05	Down
TRINITY_DN102149_c0_g1	0	0	0	12.33	6.5	1.36	0	0	0	0	0	0	Inf	0.406563	0.511509	NotSig
TRINITY_DN10214_c0_g1	1.79	1.67	1.34	2.68	3.31	3.45	4.78	4.26	5.19	5.84	4.53	6.21	0.721949	0.247221	0.392545	NotSig
TRINITY_DN10216_c0_g1	0	0.45	0.11	0.67	1.85	0.55	66.67	64.49	74.67	97.79	29.75	105.29	0.382937	0.136486	0.25928	NotSig
TRINITY_DN1021_c1_g1	161.91	235.46	205.42	32.42	27.42	70.95	13.63	14.43	13.56	40.01	37.58	40.88	6.82404	0.132342	0.253568	NotSig
TRINITY_DN10220_c1_g3	25.25	8.43	14.63	6.39	4.79	0	0	0	0.22	0	0	0	90.1364	0.231813	0.376279	NotSig
TRINITY_DN10222_c0_g1	201.77	247.27	198.37	157.83	112.22	89.39	232.72	240.26	205.72	612.64	410.45	962.7	1.46979	0.549617	0.616863	NotSig
TRINITY_DN10224_c0_g1	22.48	23.47	19.26	95.06	135.03	82.26	12.49	14.8	18.23	10.39	17.49	9.3	3.03705	0.28531	0.426354	NotSig
TRINITY_DN102263_c0_g2	28.01	7.53	6.93	0	0	0	0	0	0	2.22	4.07	2.12	Inf	0.309597	0.435499	NotSig
TRINITY_DN10226_c0_g1	0.92	0.78	0.62	3.14	5.19	4.98	15.07	9.98	13.82	1.5	1.93	2.39	0.183946	1.02402e-05	0.000106601	Down
TRINITY_DN1022_c0_g1	294.33	416.66	307.58	1004.58	822.89	1064.63	1869.34	1769.61	1689.85	482.5	375.12	752.45	0.34534	7.88353e-05	0.000581007	Down
TRINITY_DN10234_c0_g1	74.73	103.8	93.11	247.86	222.92	202.93	82.23	77.86	76.73	140.85	165.91	233.18	2.0906	0.0510694	0.125478	NotSig
TRINITY_DN10234_c0_g2	38.48	28.36	23.26	34.23	29.08	32.23	151.54	146.89	155.61	7.04	17.84	6.99	0.159685	4.95753e-09	3.07675e-07	Down
TRINITY_DN102374_c0_g3	14.43	15.97	14.7	10.85	13.34	14.2	30.32	23.22	28.11	20.81	20.23	25	0.610451	0.004196	0.0164778	NotSig
TRINITY_DN102387_c0_g1	0	0	0	4.39	4.22	2.09	0.29	0	0.2	0.47	1.45	1.4	9.53741	0.20617	0.348026	NotSig
TRINITY_DN10247_c1_g1	0.7	7.41	2.3	0.02	0	0	0	0	0	0	1.34	0.06	Inf	0.3842	0.4939	NotSig
TRINITY_DN102484_c0_g1	0	0	0	7.34	3.35	1.29	0	0	0	0	0	0	Inf	0.396556	0.504435	NotSig
TRINITY_DN10248_c0_g4	243.8	106.56	145.78	0	0	0	0	0	0	0	0	0	Inf	0.328146	0.445508	NotSig
TRINITY_DN1024_c1_g1	1622.73	1109.73	1397.79	460.26	527.21	595.93	164.48	152.85	146.9	1509.74	1303.99	1781.58	7.40219	0.00780819	0.0278333	Up
TRINITY_DN1024_c1_g2	12.34	8.05	10.03	7.16	5.08	6.17	2.6	2.29	1.74	5.6	23.45	5.41	4.18753	0.0706703	0.160621	NotSig
TRINITY_DN10256_c0_g1	172.26	134.31	193.69	616.82	569.55	343.5	86.42	69.15	56.9	155.15	347.43	230.94	4.33575	0.0518859	0.126959	NotSig
TRINITY_DN10256_c1_g1	34.57	53.09	55.52	64.78	65.79	114.21	68.6	61.17	63.7	152.29	101.96	237.81	1.5162	0.403617	0.509478	NotSig
TRINITY_DN102589_c0_g1	40.77	79.37	61.61	10.53	22.12	15.31	242.9	239.41	206.25	80.49	66.19	104.55	0.232824	6.41861e-06	7.3224e-05	Down
TRINITY_DN10259_c0_g1	6.19	7.58	15.46	2.24	3.05	3.4	2.34	3.04	2.64	0.66	1.27	0.9	1.69368	0.526017	0.595684	NotSig
TRINITY_DN1025_c0_g1	0.31	0.74	0.11	1.91	5.06	0.42	0.32	0.54	1.17	3.79	2.66	2.11	2.80952	0.261677	0.406249	NotSig
TRINITY_DN1025_c2_g1	54.35	75.14	65.42	38.59	29.13	57.76	24.61	18.5	17.34	60.44	78.06	64.23	2.88459	0.00260773	0.0110358	Up
TRINITY_DN10262_c0_g1	15.89	10.79	9.48	3.75	4.24	5.01	1.86	1.85	2.64	2.35	3.74	3.23	3.06982	0.138138	0.26169	NotSig
TRINITY_DN10264_c0_g1	822.05	657.18	541.3	427.21	496.38	255.89	128.75	177.31	159.94	63.63	33.68	77.87	2.4143	0.222491	0.366934	NotSig
TRINITY_DN1026_c0_g1	122.77	1587.69	978.57	7290.47	8267.41	6305.6	90409.6	99290.2	93387.4	9897.86	8052.67	11811.1	0.0639545	2.67332e-11	5.41808e-09	Down
TRINITY_DN10271_c1_g1	0.54	2.91	0.8	0	0	0	0	0	0	72.47	38.91	108.46	Inf	0.323947	0.442213	NotSig
TRINITY_DN10271_c3_g1	6.54	9.9	10.99	3.67	2.95	16.93	0	0	0.27	4.43	9.15	2.76	83.1111	0.0252166	0.072045	Up
TRINITY_DN102728_c0_g1	0	0	0	32.1	12.46	10.59	0	0	0	0	0	0	Inf	0.370254	0.481872	NotSig
TRINITY_DN10277_c0_g1	6.55	7.38	8.31	0	0	0	6.88	4.3	5.84	8.1	4.39	6.01	0.797885	0.609448	0.669815	NotSig
TRINITY_DN10278_c0_g2	0.14	0	0.21	27.04	28.74	47.33	0	0	0	0	3.27	0.15	Inf	0.289717	0.429309	NotSig
TRINITY_DN1027_c0_g1	0	0	0	0	0	0	0.27	0	0.19	6.47	4.3	21.27	23.2174	0.437209	0.526112	NotSig
TRINITY_DN1027_c0_g2	0	0	0	0	0	0	0.08	0.86	0.29	21.54	6.46	41.15	18.7398	0.41801	0.51783	NotSig
TRINITY_DN10282_c0_g1	9.54	5.71	9.03	0.13	0	0.53	6.55	4.79	7.69	1.98	1.26	2.55	0.538273	0.227603	0.372194	NotSig
TRINITY_DN10283_c0_g1	2.57	2.83	3.67	4.53	5.52	4.44	2.16	2.34	1.7	4.75	4.95	5.28	2.07204	0.00553521	0.0208652	Up
TRINITY_DN10285_c0_g1	0	0	0	0	0.16	0	24.76	27.67	21.85	0	0	0	0.000718004	6.58319e-11	1.08089e-08	Down
TRINITY_DN10286_c0_g1	0	0	0	3.14	3.01	4.19	1.66	2.1	2	0	0	0.02	0.599537	0.479521	0.554355	NotSig
TRINITY_DN10286_c0_g2	1.86	2.24	1.01	1.02	0.83	1.04	0.61	0.48	0.44	0.13	0.72	0.57	2.05229	0.192893	0.331745	NotSig
TRINITY_DN1028_c0_g1	0.48	0.39	0.26	0.16	0.16	0.72	1.38	0.98	1.33	0.49	0.37	0.35	0.30533	4.18398e-05	0.000337925	Down
TRINITY_DN102909_c0_g1	34.53	22.89	25.74	0.12	0	0	0	0	0	0.48	0	0	Inf	0.295535	0.42999	NotSig
TRINITY_DN10290_c0_g1	0.59	0.48	0.39	1.77	1.75	1.6	0.2	0.23	0.18	1.99	2.02	2.19	6.98361	0.0180357	0.0551099	Up
TRINITY_DN10295_c0_g1	6.45	8.16	22.68	3.15	4.03	2.87	0.35	0.56	0.36	0.13	1.38	0.64	12.9895	0.249179	0.394447	NotSig
TRINITY_DN10297_c0_g1	7.22	9.11	7.49	8.77	8.65	9.13	21.07	17.03	19.17	13.7	12.79	15.16	0.535592	0.000656844	0.00343407	NotSig
TRINITY_DN102_c2_g1	8.66	7.85	9.51	1.4	2.04	1.66	0	0.05	0.05	0	0	0.02	103.8	0.181651	0.317878	NotSig
TRINITY_DN102_c3_g2	4	4.38	3.86	10.93	11.65	8.02	4.89	5.65	4.06	4.28	6.44	5.34	1.34475	0.375734	0.48644	NotSig
TRINITY_DN10301_c0_g1	24.96	47.34	34.18	68.37	93.43	59.49	113.7	88.71	192.18	45.68	37.92	43.99	0.384669	0.00253066	0.0107412	Down
TRINITY_DN10301_c0_g2	0.95	0.98	0.84	14.01	16.06	19.51	0.07	0	0.14	0.49	3.92	0.23	90.4603	0.210246	0.352499	NotSig
TRINITY_DN10303_c0_g1	3.24	3.77	4.17	15.67	14.66	12.54	24.73	21.88	19.8	11.45	43.47	14.23	0.618381	0.275911	0.419413	NotSig
TRINITY_DN10303_c0_g2	0	0	0	14.67	11.86	12.38	32.84	31.24	26.5	0	0	0	0.143188	7.40616e-05	0.000551465	Down
TRINITY_DN10303_c0_g4	8.61	9.22	11.89	0	0	0	0	0	0	16.04	10.32	22.05	Inf	0.0873557	0.187474	NotSig
TRINITY_DN10305_c0_g1	50.13	43.08	59.4	56.29	63.83	58.78	25.96	23.71	23.15	88.49	100.28	86.63	2.77813	0.00411904	0.0162593	Up
TRINITY_DN10310_c1_g1	3.12	3.24	3.23	7.98	9.34	9.89	9.36	8.25	10.23	5.45	6.34	8.91	0.688458	0.115457	0.230292	NotSig
TRINITY_DN10317_c0_g2	266.23	257.65	199.34	349.64	389.58	301.57	720.9	751.01	722.45	321.21	353.91	408.47	0.432563	1.2577e-06	2.0572e-05	Down
TRINITY_DN10317_c0_g3	1.42	1.87	1.18	1.96	1.36	1.79	4.46	3.43	5.15	3.51	2.88	2.69	0.476994	0.0017107	0.007794	Down
TRINITY_DN10317_c0_g5	161.5	127.03	155.13	250.43	305.41	159.37	108.08	105.63	100.04	218.5	210.24	242.39	1.94422	0.0161578	0.050417	NotSig
TRINITY_DN10319_c0_g1	6.04	9.07	6.82	16.99	18.39	15.55	11	11.37	11.27	19.8	18.08	25.45	1.34948	0.337001	0.452652	NotSig
TRINITY_DN10321_c0_g1	63.28	38.87	45.45	18.05	17.92	21.98	63.28	55.39	66.53	16.81	15.38	18.24	0.460727	0.00858818	0.0300589	Down
TRINITY_DN10321_c0_g2	1.48	0.77	1.07	0.52	1.04	1.6	11.98	7.8	13.65	1.57	1.89	2.03	0.119354	1.16185e-06	1.92716e-05	Down
TRINITY_DN103221_c0_g1	0	0	0	49.92	23.22	3.72	0	0	0	0	0	0	Inf	0.426531	0.52141	NotSig
TRINITY_DN10323_c1_g1	2.65	1.31	2.87	4.37	8.67	19.77	1.15	0.23	1.16	1.31	8.51	1.86	6.73491	0.204294	0.346166	NotSig
TRINITY_DN10324_c0_g1	5.73	3.73	4.12	7.58	12.54	9.85	4.6	4.38	4.34	7.86	8.06	8.14	1.69194	0.0906883	0.192618	NotSig
TRINITY_DN10327_c0_g1	2.06	3.04	0.51	8.6	15.35	7.36	0.81	2.69	3.26	0.76	0	0	1.85799	0.553388	0.620451	NotSig
TRINITY_DN10328_c0_g1	7.66	8.19	7.86	32.4	27.54	8.33	25.13	23.55	23.63	16.71	25.92	20.06	0.712995	0.262041	0.406483	NotSig
TRINITY_DN10331_c0_g1	10.85	14.73	9.97	18.12	14.31	15.18	6.74	5.36	7.41	16.49	24.82	28.55	2.61439	0.0166828	0.0515588	Up
TRINITY_DN10333_c0_g1	0.59	0.26	0.19	0.1	0.28	0.22	3.73	4.05	4.99	1.44	0.81	2.05	0.155051	1.07916e-05	0.000110567	Down
TRINITY_DN10335_c0_g1	2.57	3.53	2.68	4.39	7.23	4.64	9.08	6.7	7.38	6.46	4.96	7.81	0.637162	0.0404651	0.104639	NotSig
TRINITY_DN10337_c0_g1	0.68	1.35	1.48	0	0	0	0	0	0	8.03	8.96	10.65	Inf	0.216465	0.359452	NotSig
TRINITY_DN10337_c1_g1	36.62	34.27	34.59	285.15	362.19	200.82	0	0	0	0	0.19	0	Inf	0.231114	0.375614	NotSig
TRINITY_DN10338_c0_g1	375.99	461.61	449.09	53.68	64.59	70.2	1.5	1.45	2.05	130.43	100.59	107.69	120.925	0.0824125	0.179931	NotSig
TRINITY_DN10338_c0_g2	10.82	9.85	19.59	0.35	1	0.17	0.87	0.35	0.7	6.58	1.63	2.77	9.15972	0.210978	0.353155	NotSig
TRINITY_DN10339_c1_g1	2.29	1.88	2.64	14.16	15.96	14.77	20.2	19.87	19.29	4.17	5.77	5.26	0.375674	0.00516347	0.0196697	Down
TRINITY_DN1033_c0_g1	30.26	43.55	36.04	28.7	12.07	37.31	19.3	22.73	20.34	56.58	69.31	69	2.04596	0.0872769	0.187367	NotSig
TRINITY_DN1033_c1_g1	11.47	12.92	11.98	18.14	17.63	22.04	39.71	41.86	43.7	16.1	23.24	20.28	0.409249	3.04683e-06	4.12962e-05	Down
TRINITY_DN1033_c5_g2	2.62	21.49	10.32	0.39	1.28	0.19	4.21	2.55	3.77	130.12	80.76	116.25	11.5043	0.274383	0.417938	NotSig
TRINITY_DN10342_c0_g1	8	13.98	9.82	7.36	7.6	7.38	14.4	18.73	13.72	9.29	6.12	8.04	0.552046	0.0013071	0.00616521	NotSig
TRINITY_DN10347_c0_g1	50.02	38.08	71.28	282.01	232.85	180.61	0	0	0	0	26.45	3.35	Inf	0.149467	0.277813	NotSig
TRINITY_DN10347_c0_g2	3.18	7.65	2.95	191.79	93.27	139.73	0	0	0	7.16	176.55	43.32	Inf	0.143947	0.270091	NotSig
TRINITY_DN10348_c0_g1	0	0	0	0	0	0	58.4	84.44	50.1	0	0	0	0	2.83292e-07	6.48074e-06	Down
TRINITY_DN10349_c0_g1	0.91	0.49	0.59	3.3	4.39	3.61	3.75	3.85	4.71	1.91	2.73	2.47	0.552396	0.055239	0.133378	NotSig
TRINITY_DN10349_c1_g1	0	0.38	2.32	4.6	9.49	6.45	1	2.82	0.8	0.19	0	0	1.69048	0.624692	0.683614	NotSig
TRINITY_DN10350_c1_g1	11.26	8.43	9.42	9.26	11.39	22.4	4.08	4.25	4.48	22.29	26.42	23.07	3.74551	0.0228922	0.0666821	Up
TRINITY_DN10351_c0_g2	3.24	2.37	1.58	4.4	6.95	8.36	20.28	21.56	19.27	9.29	4.57	8.02	0.266078	5.41332e-06	6.41244e-05	Down
TRINITY_DN10352_c0_g1	21.92	23.77	23.26	16.84	19.8	20.2	63.85	59.24	69.73	26.09	25.83	28.71	0.356844	2.80791e-08	1.14894e-06	Down
TRINITY_DN10359_c0_g2	2.5	1.33	2.99	5.71	3.41	5.03	1.27	2.08	1.46	2.07	2.24	2.02	1.89189	0.135223	0.257673	NotSig
TRINITY_DN1035_c0_g1	2.53	4.65	3.81	9.08	13.74	11.19	3.64	4.17	3.86	2.35	1.17	2.03	1.44387	0.539518	0.607631	NotSig
TRINITY_DN10360_c0_g2	1.34	5.26	5.61	7.64	12.43	9.76	13.69	10.16	15.51	5.53	8.41	10.92	0.566565	0.0262158	0.0740838	NotSig
TRINITY_DN10362_c0_g1	103.5	46.5	37.69	24.55	19.78	21.09	9.78	14.62	11.46	53.4	40.19	28.49	3.48754	0.0834922	0.181734	NotSig
TRINITY_DN10364_c0_g1	25.88	21.24	17.99	14.99	11.26	15.92	30.76	38.57	37.23	24.43	23.21	29.41	0.576608	0.00230704	0.00998153	NotSig
TRINITY_DN10365_c0_g1	14.07	21.64	18.75	33.83	34.48	27.45	42.09	48.67	45.15	31.18	37.74	38.52	0.631938	0.0103173	0.0350605	NotSig
TRINITY_DN103684_c0_g1	0	0	0	0	0	0	0.79	0.52	0.29	4.3	1.07	4.43	2.04167	0.633489	0.691375	NotSig
TRINITY_DN10368_c0_g1	0	0	0	0	0	0	44.26	72.36	64.84	0	5.95	17.71	0.0434623	1.21248e-06	1.99583e-05	Down
TRINITY_DN1036_c0_g1	21.65	23.71	26.26	50.39	64.79	77.25	16.31	19.56	20.22	22.31	31.17	22.51	2.0208	0.160268	0.291071	NotSig
TRINITY_DN1036_c0_g2	11.86	9	8.71	0	0	0	0	0	0	14.14	13.98	20.14	Inf	0.0747859	0.167596	NotSig
TRINITY_DN103737_c0_g1	67.64	47.89	37.58	2.63	0.39	1.24	5.18	0.7	2.16	13.7	7.55	16.67	8.0966	0.212318	0.354619	NotSig
TRINITY_DN103752_c0_g1	144	130.55	147.2	106.02	114.38	100.57	31.39	36.57	32.48	60.23	59.43	71.42	3.09903	0.00610542	0.022672	Up
TRINITY_DN10379_c0_g1	0	0	0	1.95	1.9	2.75	0	0	0	22.22	15.63	26.8	Inf	0.240893	0.385423	NotSig
TRINITY_DN1037_c0_g1	465.19	530	518.16	577.15	629.97	655.48	523.2	573.06	550.16	319.72	480.03	367.94	0.919903	0.526237	0.595758	NotSig
TRINITY_DN1037_c0_g3	144.76	152.07	161.6	90.1	115.06	67.46	335.92	346.89	311.79	266.91	183.95	468.98	0.553284	0.0689977	0.157704	NotSig
TRINITY_DN10381_c0_g1	0	0	0	90.27	88.21	37.28	0	1.09	0	4.38	3.19	5.49	69.9755	0.294816	0.42999	NotSig
TRINITY_DN10384_c1_g1	7.63	5.68	9.64	0.27	0	1.61	0.28	0.27	1.39	1.54	2.53	4.84	5.79725	0.157241	0.287143	NotSig
TRINITY_DN10385_c0_g1	44.75	63.07	59.32	141.8	172.01	100.48	35.21	28.61	23.75	25.17	78.71	50.42	2.80054	0.0973639	0.203183	NotSig
TRINITY_DN10386_c1_g1	1.07	1.15	0.85	5.5	6.77	6.7	7.87	7	7.21	1.17	0.92	1.27	0.383454	0.0170134	0.0524308	Down
TRINITY_DN103874_c0_g1	9.17	12.59	11.05	9.65	14.72	5.1	4.15	8.13	7.19	35.48	41.93	31.95	2.93854	0.151087	0.279924	NotSig
TRINITY_DN103888_c0_g1	3.89	8.11	7.19	0	0	0	0	0	0	0	0	0	Inf	0.31569	0.437721	NotSig
TRINITY_DN1038_c0_g1	2.2	1.8	1.6	6.32	6.65	5.44	8.22	7.09	8.53	5.19	4.71	5.51	0.551174	0.0139575	0.0448459	NotSig
TRINITY_DN10399_c0_g2	22.19	28.92	22.04	0	0	0	0.14	0.69	2.32	6.37	10.9	12.95	10.9386	0.140642	0.265464	NotSig
TRINITY_DN1039_c0_g1	3.37	3.96	3.09	2.42	3	2.4	2.82	2.74	2.9	5.8	6.29	6.53	1.45232	0.227057	0.371581	NotSig
TRINITY_DN1039_c0_g2	12.77	12.51	14.8	11.12	14.86	12.05	36.18	32.03	33.03	14.19	27.84	19.81	0.460786	0.000201715	0.00128006	Down
TRINITY_DN1039_c0_g4	35.43	42.46	40.24	19.22	17.73	18.27	83.08	76.35	76.62	61.51	68.32	99.79	0.569046	0.0662734	0.153205	NotSig
TRINITY_DN1039_c3_g1	2.26	2.81	3.19	2.07	0.25	1.64	466.03	436.02	478.22	6.72	6.3	9.33	0.00834861	1.15137e-14	1.8668e-11	Down
TRINITY_DN1039_c4_g1	43.34	47.15	42.84	46.79	50.77	47.34	48.39	46.56	57.41	16.41	32.01	15.68	0.74895	0.153209	0.282536	NotSig
TRINITY_DN1039_c4_g2	18.14	19.96	19.32	9.66	12.86	16.04	62.35	63.91	70.01	13.17	9.6	19.04	0.234014	5.00454e-09	3.08678e-07	Down
TRINITY_DN104038_c0_g1	25.55	0	9.41	47.92	114.27	47.94	0	0	0	0	0	0	Inf	0.260319	0.405159	NotSig
TRINITY_DN10403_c0_g1	2.86	10.06	3.47	14.03	7.95	8.06	43.15	19.35	15.56	27.5	23.16	79.26	0.753053	0.675979	0.72861	NotSig
TRINITY_DN1040_c1_g1	1.48	2.27	3.6	17.7	19.74	11.59	12.14	9.44	11.72	3.66	3.04	4.7	0.678478	0.414886	0.516088	NotSig
TRINITY_DN10410_c0_g1	47.83	49.72	45	67.22	79.21	57.8	15.02	14.53	14.71	40.97	25.9	52.42	3.51009	0.00231887	0.0100227	Up
TRINITY_DN10416_c0_g1	16.53	43.47	32.65	39.48	29.12	33.29	10.85	10.81	17.36	5.56	1.68	7.54	1.78814	0.301785	0.432204	NotSig
TRINITY_DN10419_c0_g2	1227.17	799.23	792.52	489.77	460.56	409.25	388.66	381.99	375.69	375.18	371.64	513.03	1.58137	0.219893	0.363544	NotSig
TRINITY_DN1041_c0_g1	41.21	48.19	54.4	87.41	87.18	72.44	5.94	7.19	5.37	44.67	37.56	89.86	10.1427	0.0013954	0.00653894	Up
TRINITY_DN104201_c0_g1	13.19	13.45	12.1	10.32	12.48	12.74	5.73	6.28	5.61	12.96	11.35	12.86	2.1084	7.68628e-07	1.43866e-05	Up
TRINITY_DN10423_c0_g2	4.73	2.62	3.58	7.39	5.22	6.3	1.01	0.52	0.77	1.25	2.15	0.83	4.93768	0.0507332	0.124893	NotSig
TRINITY_DN10423_c1_g1	12.54	12.85	17.06	0.24	0	0.7	0.12	0.55	0.95	0.18	0	0	8.96502	0.333684	0.449779	NotSig
TRINITY_DN104242_c0_g1	2.39	0	2.33	63.25	75.09	89.43	0	0	0	0	0	0	Inf	0.282597	0.4243	NotSig
TRINITY_DN10424_c0_g1	1.5	3.25	2.24	4.67	5.8	4.76	8.31	7.24	10.25	7.32	8.3	12.17	0.646124	0.16588	0.297928	NotSig
TRINITY_DN104273_c0_g2	0	0	0	9.77	16.61	4.43	1.91	1.68	4.57	0	0	0	1.25858	0.848774	0.875712	NotSig
TRINITY_DN104285_c0_g1	73.4	62.87	64.3	63.81	81.27	93.52	42.36	25.21	31.46	75.91	97.92	76.03	2.31926	0.000274219	0.00166521	Up
TRINITY_DN1042_c0_g1	12.42	10.25	11.41	39	29.45	37.74	68.07	71.29	68.12	16.14	16.8	15.49	0.303162	3.27555e-05	0.000275711	Down
TRINITY_DN1042_c0_g2	18.4	18.59	12.42	38.4	48.2	35.73	8.58	22.19	19.15	0.75	16.94	0.62	1.26903	0.66665	0.720533	NotSig
TRINITY_DN10433_c0_g1	1.17	1.54	0.6	3.25	3.06	2.79	4.78	5.63	7.08	1.33	1.04	2.51	0.329522	0.000188848	0.00120965	Down
TRINITY_DN10434_c0_g1	0.43	3.31	1.73	0	0.6	0	0	0	0	89.99	53.63	73.08	Inf	0.285266	0.426342	NotSig
TRINITY_DN10435_c0_g1	0.97	1.24	1.24	3.56	2.69	3.33	2.63	2.73	2.25	1.36	2.95	1.1	0.807709	0.461372	0.541057	NotSig
TRINITY_DN104430_c0_g1	53.03	75.4	48.41	21.94	23.55	15.83	23.24	32.4	25.23	48.7	34.08	51.62	1.53563	0.235882	0.380219	NotSig
TRINITY_DN104430_c1_g1	5.04	6.16	5.5	11.6	8.58	11.93	23.3	26.65	24.74	6.12	10.02	5.68	0.315214	1.60921e-06	2.4938e-05	Down
TRINITY_DN10445_c0_g1	27.43	34.74	14.14	89.59	94.17	52.38	2.46	0	15.72	14.75	80.69	36.19	8.14228	0.0453282	0.114651	Up
TRINITY_DN10447_c0_g1	5.97	4.96	5.66	5.11	7.73	6.17	2.51	2.36	2.64	5.44	4.44	7.61	2.35641	0.000522537	0.00285502	Up
TRINITY_DN10447_c1_g1	0.46	0.24	0.31	0.98	0.85	1.81	3.98	2.59	4.17	0.64	1.45	0.99	0.239913	5.094e-05	0.000399	Down
TRINITY_DN104492_c0_g1	0	0	0	26.52	27.72	33.56	0	0	0	0	0	0	Inf	0.293433	0.429764	NotSig
TRINITY_DN1044_c0_g1	26.35	34.93	26.7	20.94	13.6	14.29	22.96	23.25	13.9	15.87	22.87	26.71	1.12161	0.59953	0.661323	NotSig
TRINITY_DN10452_c0_g1	102.92	78.76	71.63	167.95	372.18	216.83	4851.43	4463.2	4562.23	519.2	463.85	549.98	0.0610921	1.46105e-11	3.32478e-09	Down
TRINITY_DN10456_c0_g1	0	0	0	12.06	4.56	51.02	0	0	0	0	7.91	3.91	Inf	0.387196	0.496572	NotSig
TRINITY_DN10458_c0_g1	0	0	0	0	0	0	55.15	37.44	26.97	0	0	0	0	2.83683e-06	3.89794e-05	Down
TRINITY_DN10459_c0_g1	25.83	20.24	20.38	49.96	36.76	57.85	62.07	61.09	76.53	14.47	25.77	18.99	0.451116	0.00286708	0.0119925	Down
TRINITY_DN1045_c0_g1	13.44	58.59	19.99	64.86	87.21	28.24	12.27	13.73	12.65	22.02	12.71	20.77	2.82734	0.171959	0.30597	NotSig
TRINITY_DN104628_c0_g1	7.31	6.43	16.65	499.92	201.86	49.32	0	0	0	2.1	0	0	Inf	0.404613	0.51028	NotSig
TRINITY_DN10462_c0_g1	1.18	1.63	1.11	3.22	3.04	3.91	3.15	3.2	3.59	2.03	1.91	1.89	0.668008	0.0867217	0.186545	NotSig
TRINITY_DN104673_c0_g1	0	1.15	1.37	4.62	9.19	9.94	26.57	23.94	23.22	0	0	0	0.118767	5.24076e-06	6.2651e-05	Down
TRINITY_DN10468_c0_g1	0.16	0	0	34.32	46.38	26.07	20.24	12.82	15.06	0	0.34	0	0.743073	0.717548	0.765589	NotSig
TRINITY_DN10469_c0_g1	23.62	35.78	32.17	20.17	23.99	23.43	38.88	42.89	41.18	23.58	24.42	36.48	0.66054	0.00342808	0.0139042	NotSig
TRINITY_DN1046_c0_g1	5.61	15.66	9.93	14.06	17.37	26.91	18.55	28.28	25.91	33.12	37.6	27.85	0.86202	0.62749	0.685808	NotSig
TRINITY_DN1046_c1_g2	11.56	39.98	27.83	19.27	6.88	24.6	44.49	48.61	52.76	30.93	26.83	24.8	0.486037	0.00209812	0.00925355	Down
TRINITY_DN1046_c1_g4	3.14	6.2	5.41	10.31	11.78	13.01	41.88	44	40.94	11.71	12.03	13.42	0.228697	5.66162e-08	1.8927e-06	Down
TRINITY_DN1046_c1_g5	7.59	38.56	22.46	5.66	3.82	11.57	7.76	11.32	12.71	15.1	15.49	10.98	1.37601	0.546622	0.614086	NotSig
TRINITY_DN10470_c0_g1	1.53	1.41	1.49	21.31	13.59	20.39	15.95	16.15	17.43	8.89	13.66	12.65	0.638805	0.228818	0.373286	NotSig
TRINITY_DN10472_c0_g1	545.45	436.74	468.01	279.49	265.61	290.3	192.19	202.33	221.87	321.26	207.6	193.11	1.62644	0.107475	0.21823	NotSig
TRINITY_DN10472_c0_g2	42.71	6.05	41.76	45709.7	36.49	4.06	26.99	19.65	26.22	29.95	24.22	90.78	210.384	0.587711	0.650111	NotSig
TRINITY_DN10472_c1_g1	32.91	87.23	79.84	214.6	12.92	19.71	4.17	5.98	4.21	30.56	179.93	47.56	16.3709	0.119334	0.235456	NotSig
TRINITY_DN10473_c0_g1	6.22	5.69	4.71	20.67	24.52	16.06	16.51	23.42	17.32	7.71	15.83	8.92	0.642387	0.156017	0.285511	NotSig
TRINITY_DN10474_c0_g1	23.62	25.51	19.61	21.48	18.61	22.15	10.57	8.66	13.45	16.53	22.82	18.56	1.92666	0.000282077	0.00170178	NotSig
TRINITY_DN10474_c2_g1	34.12	47.79	51.33	4.35	5.5	4.41	40.84	22.5	11.21	0	59.04	3.56	0.939414	0.923012	0.937614	NotSig
TRINITY_DN10478_c0_g1	48.29	13.23	60.4	0	0	0	0	0	0	0	1.25	0	Inf	0.354522	0.467849	NotSig
TRINITY_DN10479_c0_g1	2.2	0.99	1.96	1.08	0.3	3.21	0	0	0.04	0.07	0.15	0.06	83.5	0.131639	0.252773	NotSig
TRINITY_DN104802_c0_g1	0.58	1.15	0.54	2.67	1.37	2.5	4.32	5.37	5.74	1.37	1.61	1.59	0.289047	2.14466e-05	0.000194263	Down
TRINITY_DN104844_c0_g1	1.61	2.24	2.95	2.23	2.24	3.16	1.45	1.89	1.93	2.89	4.1	3.56	1.58001	0.0546014	0.132207	NotSig
TRINITY_DN104882_c0_g1	1.21	0.62	2.34	9.2	10.58	7.67	19	16.19	19.93	2.45	3.23	1.52	0.234761	0.000124001	0.000849214	Down
TRINITY_DN1048_c0_g1	400.98	286.94	426.82	100.99	101.32	133.48	54.38	52.73	56.74	82.06	118.61	92.27	3.54688	0.124854	0.243605	NotSig
TRINITY_DN1048_c3_g1	0	0	0	0	1.14	0	2	0.62	0	26.83	20.41	40.12	11.2595	0.349999	0.463627	NotSig
TRINITY_DN10490_c0_g1	0.19	1.76	0.39	0.39	2.09	0.48	1.84	1.79	1.86	6.41	5.8	6.43	1.45355	0.623519	0.682791	NotSig
TRINITY_DN10493_c0_g1	96.9	103.9	324	24.74	6.29	691.42	1.67	3.28	2.24	2.73	124.69	21.4	64.7228	0.280586	0.423206	NotSig
TRINITY_DN104944_c0_g1	4.71	4.13	7.22	0	0	0	0	0	0	0	0.35	0.04	Inf	0.294538	0.429764	NotSig
TRINITY_DN104944_c0_g3	0	0.51	0	0.13	0	0	0	0	0	17.16	20.56	21	Inf	0.284974	0.426147	NotSig
TRINITY_DN10496_c1_g1	0.42	2.43	1.24	7.17	6.56	2.21	0.46	0.45	0	23.67	17.74	13.35	27.3956	0.13284	0.254214	NotSig
TRINITY_DN104975_c2_g1	0	0	0	65.37	29.27	6.68	0	0	0	0	0	0	Inf	0.420125	0.518912	NotSig
TRINITY_DN10497_c0_g1	25.41	30.78	27.32	13.04	16.51	12.72	27.55	27.82	30.98	23.56	23.32	30.73	0.785138	0.172188	0.306077	NotSig
TRINITY_DN104980_c0_g1	0.48	0.2	0.1	2.26	1.24	4.42	0.19	0.1	0.39	5.27	27.27	4.57	22.4559	0.362935	0.474942	NotSig
TRINITY_DN10500_c0_g1	11.37	22.34	24.5	19.5	30.57	30.3	5.69	5.94	6.82	7.42	24.8	8.95	3.24752	0.025243	0.0720888	Up
TRINITY_DN10501_c0_g1	0	6.95	2.55	6.72	4.07	2.78	39.77	28.86	41.32	2.46	1.7	0	0.0825527	1.07645e-07	3.05913e-06	Down
TRINITY_DN105038_c0_g1	0	0	0	0	0	0	0	0	0	9.43	30.06	7.13	Inf	0.405901	0.511159	NotSig
TRINITY_DN10504_c0_g1	2.85	3.65	3.86	0.81	0.4	0.95	0.81	0.58	0.95	0.6	1.26	0.66	2.14245	0.306468	0.434163	NotSig
TRINITY_DN105053_c1_g1	49.04	29.34	51.56	15.99	19.93	18.21	47.62	38.5	49.54	36.22	25.76	54.71	0.739004	0.227546	0.372156	NotSig
TRINITY_DN10505_c0_g1	36.29	33.93	28.93	0	0.72	0.8	0	0	0	5.67	6.01	4.28	Inf	0.186842	0.324044	NotSig
TRINITY_DN10505_c0_g2	0	0	0	0	0	0	0	0	0	19.02	12.76	16.66	Inf	0.298271	0.430725	NotSig
TRINITY_DN105071_c1_g1	24.32	19.19	19.43	0	0	0	0	0	0	0.27	0.56	0.22	Inf	0.282789	0.4243	NotSig
TRINITY_DN1050_c1_g1	32.49	38.36	45.09	36.21	53.34	47.28	23.77	20.7	20.69	44.26	68.27	58.6	2.16851	0.0039626	0.0157376	Up
TRINITY_DN10510_c0_g1	3.96	3.98	5.14	1.21	1.39	1.87	1.07	0.51	1.05	0.91	2.69	1.86	2.91635	0.0877049	0.188016	NotSig
TRINITY_DN105138_c0_g1	61.56	71.72	102.28	0	0	0	0	0	3.9	50.51	57.29	62.81	34.7154	0.0739174	0.166176	NotSig
TRINITY_DN10515_c0_g1	0.32	0	0	100.59	128.98	50.91	0	0.09	0.08	0	0	0.18	550.941	0.327025	0.444824	NotSig
TRINITY_DN10516_c0_g1	9.83	9.89	0.83	11.01	4.76	14.18	5.57	4.48	9.68	26.15	21.76	43.56	2.39855	0.26586	0.409947	NotSig
TRINITY_DN105175_c0_g1	20.06	13.85	16.94	57	49.31	86.94	0	1.28	1.42	38.67	23.32	29.37	41.4148	0.0280625	0.078296	Up
TRINITY_DN105189_c0_g1	0	0	0	48.93	39.19	60.88	11.91	8.32	9.58	0	0	0	1.66611	0.671829	0.725224	NotSig
TRINITY_DN10518_c0_g1	16.72	19.76	27.58	16.05	25.5	18.2	12.59	10.79	12.52	3.01	4.06	14.68	1.35153	0.418301	0.517974	NotSig
TRINITY_DN105190_c0_g1	55.71	89.59	223.4	5.23	6.32	89.97	0	0	4.62	0.87	56.02	15.05	39.1169	0.193635	0.3328	NotSig
TRINITY_DN1051_c0_g1	14.77	9.91	6.95	35.34	49.1	19.35	15.99	17.43	16.24	15.38	14.5	17.35	1.226	0.650183	0.706266	NotSig
TRINITY_DN10524_c0_g1	2.98	6.18	6.42	0	1.37	0	0	0	0	48.09	137.67	47.04	Inf	0.331555	0.448026	NotSig
TRINITY_DN105257_c0_g1	13.73	26.05	9.91	29.15	9.52	40.47	3.66	1.04	3.95	13.19	10.14	26.17	6.87206	0.0279069	0.0779675	Up
TRINITY_DN10526_c0_g2	6.38	6	5.09	3.11	9.61	23.76	0.78	0.78	2.15	4.85	7.82	3.55	6.30458	0.11288	0.226372	NotSig
TRINITY_DN1052_c0_g1	524.85	566.91	1610.63	54.29	35.8	637.62	24.64	15.38	19.46	38.24	475.81	116.22	22.7548	0.179706	0.315776	NotSig
TRINITY_DN1052_c10_g1	510.79	729.67	2506.8	50.13	19.89	993.82	1.68	0.74	10.07	25.73	802.85	205.53	155.997	0.199298	0.339872	NotSig
TRINITY_DN1052_c2_g1	583.29	832.34	2445.36	151.91	111.65	1038.08	15.11	20.3	29.44	103.1	1242.32	342.43	35.2119	0.132326	0.253568	NotSig
TRINITY_DN1052_c5_g1	25.86	25.56	26.72	11.44	12.34	22.1	5.24	7.46	9.28	6.79	14.05	12.53	2.38687	0.0491807	0.121904	Up
TRINITY_DN105319_c0_g1	0	2.06	2.7	18.7	9.81	12.59	87.44	81.6	88.73	28.27	24.97	37.55	0.176708	4.31052e-06	5.44419e-05	Down
TRINITY_DN10532_c0_g1	6.77	15.71	9.45	28.45	69.16	52.04	334.11	297.53	348.07	11.27	8.08	18.71	0.0747296	2.33918e-09	1.67633e-07	Down
TRINITY_DN10532_c0_g2	630.9	630.08	534.17	1310.87	1542.03	1557.56	2438.5	2108.49	2407.34	902.37	768.81	1075.08	0.429079	0.000280309	0.0016919	Down
TRINITY_DN10532_c1_g1	105.28	222.17	186.05	122.2	87.88	119.72	226.78	213.95	205.73	98.62	64.63	147.93	0.595283	0.0151024	0.0478253	NotSig
TRINITY_DN10532_c1_g2	135.34	223.27	218.82	380.52	281.7	672.9	169.06	175.82	146.58	178.62	117.41	170.65	1.61372	0.352612	0.466089	NotSig
TRINITY_DN10533_c0_g1	1.13	9.25	8.01	8.77	5.79	12.63	0.68	1.49	1.23	5.41	1.61	5.63	5.70882	0.0351684	0.0936499	Up
TRINITY_DN10535_c0_g1	1.19	4.68	3.67	4.01	4.06	2.88	0.77	1.68	1.07	29.3	8.82	21.06	7.54451	0.213786	0.35643	NotSig
TRINITY_DN105364_c0_g1	55.9	85.2	53.87	39.04	34.33	40.02	99.69	153.57	141.68	35.61	43.75	55.77	0.37431	7.03903e-05	0.000526851	Down
TRINITY_DN105364_c0_g2	77.28	58.58	61.01	102.39	116.83	149.78	45.93	47.02	57.03	85.16	106.66	77.29	1.85576	0.0347157	0.0927873	NotSig
TRINITY_DN10536_c0_g1	0	0	0	0.15	0	0.19	0	0	0.05	24.28	19.26	31.27	501	0.300534	0.432176	NotSig
TRINITY_DN105378_c0_g1	4.86	6.68	5.88	0	0.26	0	0.27	0.41	0.81	0	1.27	0.15	4.27293	0.358367	0.471294	NotSig
TRINITY_DN10537_c0_g1	8.69	10.68	10.29	36.2	12.65	142.78	1.96	1.97	0.74	3.23	22.35	11.37	18.4325	0.323785	0.442213	NotSig
TRINITY_DN105397_c0_g1	38.48	61.15	40.92	0	0	0	0	0	0	290.16	415.24	313.48	Inf	0.214373	0.35727	NotSig
TRINITY_DN10539_c0_g1	338.15	330.11	435.77	141.11	89.46	102.82	16.24	19.39	22.97	108.96	213.97	313.03	11.794	0.0195542	0.0587925	Up
TRINITY_DN1053_c0_g1	229.74	168.66	247.28	42.82	40.66	35.14	47.23	52.43	51.04	36.73	64.04	54.47	2.03393	0.344218	0.45884	NotSig
TRINITY_DN1053_c1_g1	26.59	43.07	38.04	15.53	14.69	22.12	1.04	1.81	1.35	5.64	1.39	14.34	14.3976	0.0467017	0.117261	Up
TRINITY_DN1053_c3_g1	12.25	12.2	12.84	20.6	18.89	15.93	10.5	8.78	9.22	19.5	20.87	25.27	1.85205	0.0143666	0.0459439	NotSig
TRINITY_DN105446_c1_g1	0	0	0	4.73	2.08	0.57	0	0	0	0	0	0	Inf	0.415565	0.516559	NotSig
TRINITY_DN105449_c0_g1	1.5	5.01	2.59	7.3	9.82	11.92	15.12	24.97	27.77	3.62	6.73	5.41	0.264761	0.000151882	0.00101029	Down
TRINITY_DN105483_c0_g1	160.8	194.48	155.88	0	0	0	0	0	0	84.32	32.18	85.58	Inf	0.113331	0.227065	NotSig
TRINITY_DN105498_c0_g1	0	0	0	78.27	25.74	8.23	0	0	0	0	0	0	Inf	0.441851	0.528616	NotSig
TRINITY_DN10553_c0_g1	25.76	25.05	26.76	0	0.09	0	0	0	0	12.04	9.73	16.07	Inf	0.0861367	0.185656	NotSig
TRINITY_DN10554_c0_g1	3.2	1.82	2.13	3.79	5.04	3.5	8.69	7.97	7.37	2.26	2.46	2.57	0.371341	1.29892e-05	0.000128908	Down
TRINITY_DN10555_c0_g1	154.89	121.48	121.94	121.65	143.93	79.5	271.46	296.23	249.54	199.31	173.98	233.38	0.550665	0.00163597	0.00750096	NotSig
TRINITY_DN10555_c0_g2	42.87	29.95	26.2	102.67	99.95	158.4	47.37	49.42	55.97	46.27	45.92	36.3	1.28421	0.601064	0.662558	NotSig
TRINITY_DN10558_c0_g1	4.89	5.07	10.59	7.37	9.12	3.36	0.35	0.22	0.36	7.12	26.95	31.96	38.147	0.0905436	0.19245	NotSig
TRINITY_DN10558_c0_g2	44.49	35.76	48.68	0.05	0.04	0.35	1.96	1.53	2.57	0.28	0.09	0.29	7.15237	0.358427	0.471319	NotSig
TRINITY_DN1055_c0_g1	16.32	16.86	18.02	92.39	108.3	74.11	97.62	103.2	86.33	67.96	74.46	85.26	0.64273	0.13846	0.262185	NotSig
TRINITY_DN10560_c0_g1	0.32	0.48	0.8	0.98	0.31	1.44	14.99	20.05	12.65	13.01	11.51	9.77	0.269938	0.00692185	0.0251847	Down
TRINITY_DN10563_c0_g1	107.08	82.23	110.35	77.25	105.53	103.39	21.88	29.33	37.52	47.09	50.84	56.25	2.78001	0.00693887	0.0252324	Up
TRINITY_DN10564_c0_g1	36.54	44.34	37.98	75.14	92.31	66.19	107.15	90.64	83.93	81.6	85.66	102.34	0.736074	0.128936	0.249169	NotSig
TRINITY_DN10564_c1_g1	2.2	3.63	3.49	5.6	9.53	7.61	18	14.56	18.23	3.78	3.57	4.46	0.287918	1.2529e-05	0.000125203	Down
TRINITY_DN10566_c0_g1	13.14	6.54	15.56	1.37	1.27	2.68	0.93	1.06	0.82	3.6	2.99	4.07	6.07592	0.155237	0.284524	NotSig
TRINITY_DN10567_c0_g1	27.51	33.88	26.11	50.49	40.98	49.16	80.75	98.49	84.94	46.04	52.66	58.34	0.485994	0.000107316	0.000751619	Down
TRINITY_DN10569_c0_g1	0	0	0	42.33	20.49	5.48	0	0	0	0	0	0	Inf	0.406202	0.511401	NotSig
TRINITY_DN105713_c0_g1	0	0	0	35.66	29.48	73.29	0	0	0	0	0	0	Inf	0.343471	0.458338	NotSig
TRINITY_DN10572_c0_g1	14.32	12.66	20.61	0.4	2.92	3.9	0.81	0	0	0	0.4	0	22.7202	0.231095	0.375614	NotSig
TRINITY_DN105738_c0_g1	0.8	16.43	8.69	0.21	0.02	0.07	0.03	0	0.02	0	0	0	174.8	0.422379	0.520045	NotSig
TRINITY_DN10575_c0_g1	0	0.6	0.31	2.38	3.49	1.8	0.93	0.53	1.12	0.39	0.4	1.01	1.34109	0.684811	0.736725	NotSig
TRINITY_DN10576_c0_g1	12.49	18.42	12.41	11.13	15.18	12.31	28.25	30.04	28.46	18.03	18.02	21.57	0.536254	0.00011265	0.00078264	NotSig
TRINITY_DN10579_c0_g1	11.84	11.43	16.99	11.8	7.25	9.78	1.45	0.59	1.24	11.79	20.78	12.48	11.5996	0.000632215	0.00333487	Up
TRINITY_DN10581_c0_g1	0	0.14	0.12	0.89	0.52	2.3	3.63	2.68	2.61	0.21	0.17	0.56	0.183483	0.000353871	0.0020574	Down
TRINITY_DN10581_c0_g3	0	0	0	0	0	0	0	0	0	1.59	1.32	1.71	Inf	0.293492	0.429764	NotSig
TRINITY_DN10582_c0_g1	1.33	1.34	1.9	4.82	7.63	5.66	0.8	1.13	1.27	0	1.88	0.02	2.56042	0.321026	0.44076	NotSig
TRINITY_DN105874_c0_g1	0	0	0	39.59	12.6	2.8	0	0	0	0	0	0	Inf	0.456193	0.537518	NotSig
TRINITY_DN10588_c0_g1	0	0	0	44.12	61.65	52.35	17.59	16.65	20.48	0	0	0	0.963207	0.967249	0.974007	NotSig
TRINITY_DN10591_c0_g1	0.97	0.84	1	0.49	1.01	0.8	5.21	5.98	7	2.31	1.41	1.79	0.194612	4.87271e-07	9.90668e-06	Down
TRINITY_DN10592_c0_g1	4.61	4.64	9.67	8.7	5.73	2.65	0.51	0	0	4.77	20.94	11.15	47.6209	0.0380525	0.0996123	Up
TRINITY_DN105933_c0_g1	0	0	0	80.08	21.93	4.91	0	0	0	0	0	0	Inf	0.470618	0.547381	NotSig
TRINITY_DN10593_c0_g1	19.09	32.3	24.12	15.1	9.62	18.8	19.06	21.34	20.17	29.01	30.14	31.09	1.15167	0.53717	0.605775	NotSig
TRINITY_DN1059_c0_g2	51.59	75.77	69.49	21.5	29.9	18.23	41.41	29.2	26.63	26.55	20.6	20.36	1.1449	0.737972	0.783453	NotSig
TRINITY_DN1059_c3_g1	7.26	23.71	16.94	35.52	27.27	17.97	16.07	21.31	11.73	36.76	29.74	43.16	1.61766	0.17211	0.306024	NotSig
TRINITY_DN105_c0_g1	10.19	11.39	12.41	13.05	16.45	21.77	13.55	16.57	16.57	23.77	35.94	25.87	1.21968	0.519993	0.590047	NotSig
TRINITY_DN105_c0_g2	5.88	9.17	7.93	8.86	10	10.15	4.06	4.87	5.64	10.35	16.66	14.09	2.12972	0.0178991	0.0548177	Up
TRINITY_DN10602_c0_g1	0	0.05	0	60.95	36.56	6.37	0	0	0	0	0	0	Inf	0.400535	0.507426	NotSig
TRINITY_DN10603_c0_g1	417.4	317.71	380.33	415.73	467.26	490.91	11.31	8.84	8.64	492.55	388.95	413.48	43.8152	2.53526e-07	5.90392e-06	Up
TRINITY_DN10608_c0_g2	0	3.45	1.75	5.66	2.78	1.48	26.89	18.02	27.34	2.4	2.69	3.67	0.110173	3.65644e-07	7.95767e-06	Down
TRINITY_DN10613_c0_g1	56.22	45.66	51.39	5.46	0.63	8.69	16.94	9.18	6.25	15.96	10.78	15.98	2.17043	0.350633	0.464176	NotSig
TRINITY_DN10619_c0_g1	165.34	151.85	160.72	121.66	150.25	148.57	88.24	80.07	93.96	120.29	138.1	139.83	1.64793	0.000149173	0.000993795	NotSig
TRINITY_DN10622_c1_g2	36.18	49.08	41.71	0	0	0	23.36	21.26	22.67	14.63	12.08	17.88	0.849854	0.771631	0.810824	NotSig
TRINITY_DN10623_c0_g1	0	0	0	15.59	17.28	10.81	0	0	0	0	2.25	0.82	Inf	0.25769	0.402372	NotSig
TRINITY_DN106267_c0_g1	9.82	19.03	11.13	20.96	22.19	21.14	28.69	31.29	29.61	25.15	30.91	41.69	0.751646	0.229575	0.374129	NotSig
TRINITY_DN10628_c0_g1	11.21	18.94	14.59	5.25	11.26	10.01	38.29	45.21	40.03	20.23	12.11	30.45	0.36172	0.000176259	0.00114084	Down
TRINITY_DN10628_c1_g1	141.37	102.55	142.91	305.66	447.51	299.23	158.7	136.78	132.59	188.34	165.28	283.56	1.61688	0.213358	0.355852	NotSig
TRINITY_DN10629_c0_g1	66.83	61.77	65.27	0.66	0.31	0.64	1.63	2.16	2.97	2.23	0.68	1.48	9.85552	0.318053	0.439112	NotSig
TRINITY_DN1062_c0_g1	50.89	48.36	55	28.02	33.25	35.71	26.14	25.77	23.66	46.29	53.57	48.2	1.76124	0.00755741	0.0271318	NotSig
TRINITY_DN1062_c0_g4	4.22	5.81	5.11	3.6	4.37	4.11	9.39	7.16	9.19	6.8	7.47	10.21	0.669516	0.0566176	0.135815	NotSig
TRINITY_DN1062_c1_g1	22.77	20.43	23.02	19.8	25.92	17.16	43.93	44.95	42.42	18.5	12.89	19.43	0.456766	1.06148e-06	1.82841e-05	Down
TRINITY_DN10635_c0_g1	3.71	2.24	2.68	11	18.73	9.89	20.04	25.97	31.37	17.99	11.69	12.89	0.391229	0.00309288	0.0127808	Down
TRINITY_DN10636_c0_g1	0	0	0	6.79	4.16	27.28	0	0	0	0	1.76	1.46	Inf	0.401587	0.508213	NotSig
TRINITY_DN10637_c0_g1	7.66	13.81	7.36	21.52	24.35	26.29	32.25	32.44	35.38	16.84	14.84	20.42	0.509943	0.00247263	0.0105467	NotSig
TRINITY_DN1063_c0_g1	26.33	37.13	30.52	27.47	34.38	23.76	36.56	35.22	39.44	12.26	16.43	15.04	0.669304	0.0415138	0.106798	NotSig
TRINITY_DN10640_c0_g2	3.12	4.48	3.19	10.17	19.99	12.9	15.75	15.54	18.07	8.06	10.02	6.91	0.532415	0.0388573	0.101392	NotSig
TRINITY_DN10640_c1_g2	0	0	0	23.08	47.77	27.94	1.23	1.82	1.23	0	0	0	7.69393	0.387265	0.496611	NotSig
TRINITY_DN10641_c0_g1	8.26	7.72	4.51	0	3.36	0	0	3.79	0	1.5	1.92	0	2.39842	0.403623	0.509478	NotSig
TRINITY_DN10644_c0_g1	0.61	1.5	1.06	5.11	5.94	3.39	2.51	2.37	3.83	2.11	2.18	1.89	0.910448	0.81985	0.851423	NotSig
TRINITY_DN10645_c0_g2	5.35	8.88	5.08	9.34	12.29	13.58	16.21	15.15	16.36	10.13	9.74	13.53	0.614138	0.00820941	0.0289674	NotSig
TRINITY_DN10646_c0_g1	20.79	25.07	32.1	36.6	35.29	44.79	36.47	30.51	24.69	65.83	65.16	76.03	1.46053	0.264326	0.408583	NotSig
TRINITY_DN10647_c0_g1	1.72	2.13	1.88	3.72	6.48	4.48	1.5	0.73	1.65	1.16	1.53	1.14	2.08247	0.231038	0.375614	NotSig
TRINITY_DN10648_c0_g1	0	0	0	0.96	0.63	1.16	0.35	0.56	0.54	0	0.37	0.17	0.756322	0.673232	0.726315	NotSig
TRINITY_DN10649_c0_g1	7.79	25.96	8.04	3.8	1.12	0.29	0.15	0	0	0.57	1.67	1.8	113.422	0.274528	0.418027	NotSig
TRINITY_DN10651_c0_g1	0.73	0	0	0.6	0.14	0	12.87	17.25	17.06	35.93	10.92	22.44	0.499929	0.337389	0.45289	NotSig
TRINITY_DN10656_c0_g1	0	0	0	9.71	20.12	16.57	0	0	0	28.62	15.28	13.1	Inf	0.0845144	0.183286	NotSig
TRINITY_DN10657_c0_g1	0	0	0	216.2	60.83	10.96	0	0	0	0	0	0	Inf	0.472579	0.548677	NotSig
TRINITY_DN10667_c0_g1	60.97	64.04	48.93	82.89	95.51	55.41	254.92	227.59	201.84	91.82	74.91	121.35	0.338925	2.50986e-06	3.55408e-05	Down
TRINITY_DN106692_c0_g1	8.92	8.18	10.08	4.28	5.97	7.11	21.37	22.11	21.23	8.32	9.15	12.21	0.382321	2.22835e-06	3.21154e-05	Down
TRINITY_DN10670_c1_g1	0.56	0.11	0	42.91	29.8	8.53	0.11	0.47	0.11	0.11	0	0	39.6232	0.374512	0.485537	NotSig
TRINITY_DN10675_c0_g1	7.6	18.09	12.31	56.23	55.78	73.8	23.89	19.27	24.06	267.71	220.85	284.19	4.94178	0.221263	0.365419	NotSig
TRINITY_DN10676_c0_g1	31.51	23.12	21.29	0.9	0	2.79	3.53	5.36	6.12	9.37	2.53	8.48	2.22052	0.391942	0.500875	NotSig
TRINITY_DN10679_c0_g1	5.88	3.15	3.48	16.32	10.31	23.51	4.04	7.38	10.31	12.82	8.18	11.71	1.4628	0.421358	0.519438	NotSig
TRINITY_DN10679_c0_g2	1.31	2.9	1.88	1.86	0.74	1.59	5.56	4.65	7.77	1.53	1.4	2.76	0.29607	5.37452e-05	0.000417442	Down
TRINITY_DN10683_c0_g1	25.27	34.51	24.08	54.76	72.58	50.01	91.07	77.95	67.87	59.43	61.53	58.62	0.620246	0.0193692	0.0584411	NotSig
TRINITY_DN106846_c0_g1	0.31	0.79	0.22	2.14	2.41	2.33	1.07	1.22	1	0.22	1.11	0.31	0.99696	0.995423	0.995901	NotSig
TRINITY_DN106852_c0_g1	0	0	0	18.29	3.29	1.77	0	0	0	0	0	0	Inf	0.484898	0.559109	NotSig
TRINITY_DN10686_c0_g1	0.56	0.51	0.68	0.63	0.88	0.61	1.61	1.19	2.05	0.86	1.95	0.89	0.520275	0.0240039	0.0694212	NotSig
TRINITY_DN10687_c0_g1	222.62	144.18	128.72	365.69	387.49	234.82	96.7	64.19	80.66	204.85	176.22	297.07	2.98304	0.016023	0.0501289	Up
TRINITY_DN10689_c0_g1	0.34	0.31	0.52	0.73	1.35	1.19	3.1	2.75	3.74	1.77	1.31	2.33	0.342371	0.000687661	0.00357501	Down
TRINITY_DN1068_c0_g1	1.99	3.07	3.44	8.66	13.16	10.7	25.45	26.73	27.34	10.04	10.65	9.77	0.299631	1.69436e-05	0.00016089	Down
TRINITY_DN10694_c0_g1	35	12.84	21.9	0	0	0	6.76	6.58	5.53	3.74	7.29	3.34	1.48578	0.679782	0.732043	NotSig
TRINITY_DN10695_c0_g2	0.57	1.1	0.76	0.92	0.66	1.4	16.7	21.55	15.45	1.51	1.58	1.01	0.0590317	9.94975e-09	5.31104e-07	Down
TRINITY_DN106962_c0_g2	0.06	0.07	0.24	0.21	0.32	0.17	1	0.2	0.32	0.7	0.74	0.86	0.739035	0.568125	0.632653	NotSig
TRINITY_DN10697_c0_g1	192.35	149.28	127.21	242.21	266.89	194.56	42.01	54	43.63	145.06	208.25	163.37	4.03223	0.000477281	0.00264791	Up
TRINITY_DN10698_c0_g1	6.25	10.56	7.43	35.51	38.73	23.85	16.52	18.31	16.07	12.2	7.73	17.26	1.04466	0.919987	0.935396	NotSig
TRINITY_DN1069_c0_g1	91.69	74.85	84.94	65.88	73.71	60.56	34.21	29.12	28.65	68.17	73.84	84.25	2.45666	2.34953e-05	0.000209065	Up
TRINITY_DN10701_c0_g1	2.05	2.64	3.45	0.56	1.22	0.28	30.18	15.34	21.15	0.97	0	1.1	0.0613469	4.34925e-06	5.47963e-05	Down
TRINITY_DN107028_c0_g2	0	0	0	56.2	16.1	5.06	0	0	0	0	0	0	Inf	0.457106	0.537838	NotSig
TRINITY_DN10702_c0_g1	65.03	52.64	66.04	247.64	275.33	227.99	16.1	8.71	12.12	73.87	141.35	131.63	11.5671	0.0313034	0.0855895	Up
TRINITY_DN10707_c1_g1	90.44	68.87	84.89	105.25	96.4	114.87	27.56	25.86	14.89	54.57	70.71	88	3.7769	0.000252747	0.00154933	Up
TRINITY_DN10708_c0_g1	105.03	147.02	132.82	77.1	73.39	63.79	1.94	6.19	1.96	212.21	531.45	288.23	53.8831	0.0752519	0.168206	NotSig
TRINITY_DN1070_c1_g1	450.99	535.25	471.83	269.14	312.73	250.39	290.68	313.23	298.69	367.36	337.24	408.27	1.25681	0.208197	0.350087	NotSig
TRINITY_DN10711_c0_g1	10.74	10.61	8.4	2.31	2.13	3.66	8.55	8.44	11.17	8.85	12.62	11.01	0.832505	0.536497	0.605385	NotSig
TRINITY_DN10711_c0_g2	3.95	3.29	2.72	7.78	8.1	6.12	4.65	4.21	3.42	6.36	7.44	9.73	1.50624	0.180217	0.316154	NotSig
TRINITY_DN10712_c0_g3	0.98	1	2.34	0	0	0	0	0	0	0.92	0.78	0.61	Inf	0.1259	0.245165	NotSig
TRINITY_DN10716_c0_g1	0.52	0.58	0.87	0.16	0.13	0.24	0.16	0.22	0.29	0.03	0.06	0.28	1.42786	0.583482	0.646259	NotSig
TRINITY_DN10717_c0_g1	3.52	2.41	2.63	9.38	9.56	6.72	6.05	6.09	6.4	5.72	4.29	5.99	0.902913	0.712876	0.761485	NotSig
TRINITY_DN107180_c1_g1	27.48	25.93	45.48	0	0	0	0	0	0	0	1.69	0	Inf	0.302205	0.432373	NotSig
TRINITY_DN10719_c0_g1	8.34	9.57	7.17	31.13	35.25	23.34	44.51	35.21	39.35	11.82	14.96	17.54	0.445452	0.00536572	0.0203565	Down
TRINITY_DN10722_c0_g1	4.54	6.72	5.63	8.03	11.48	10.67	7.58	6.38	6.79	3.77	5.8	5.7	1.00145	0.995105	0.995719	NotSig
TRINITY_DN10722_c0_g2	350.26	304.54	263.26	414.55	347.11	184.94	172.95	147.29	199.83	178.83	206.68	326.59	1.65155	0.0474767	0.11877	NotSig
TRINITY_DN10726_c0_g1	50.17	47.06	29.69	75.6	93.82	67.58	20.44	9.21	14.61	58.13	55.38	57.76	4.03065	0.00225632	0.00979476	Up
TRINITY_DN107283_c0_g6	0	0	0	0.05	0	0.04	4.75	3.84	2.97	0	0	0	0.00259516	4.94301e-08	1.71433e-06	Down
TRINITY_DN1072_c0_g3	14.98	19.37	11.8	49.36	41.48	72.31	2.31	4.5	4.48	12.38	28.54	19.8	7.97225	0.0581531	0.138687	NotSig
TRINITY_DN1072_c1_g1	11.92	10.64	12.41	107.58	138.44	91.66	105.7	79.13	77.38	113.81	131.15	147.39	0.972503	0.945962	0.956954	NotSig
TRINITY_DN1072_c1_g3	233.38	147.28	193.63	72.01	83.13	78.91	64.01	59.97	62.29	47.57	78.77	65.14	1.78919	0.233652	0.377909	NotSig
TRINITY_DN107357_c0_g1	4.19	8.23	9.32	24.2	55.15	37.42	23.12	15.89	19.91	5.95	14	11.95	0.964076	0.946585	0.95751	NotSig
TRINITY_DN107363_c0_g1	0	0	0	7.26	1.65	0.51	0	0	0	0	0	0	Inf	0.480173	0.554961	NotSig
TRINITY_DN10739_c0_g1	0.08	0	0	22.49	32.62	25.53	44.48	41.47	44.48	0	0	0	0.206292	0.00176858	0.00800705	Down
TRINITY_DN1073_c0_g1	1.57	1.88	1.44	2.35	2.91	5.12	4.18	3.06	3.9	1.51	1.42	1.12	0.578097	0.0665716	0.153621	NotSig
TRINITY_DN1073_c1_g1	53.9	70.04	57.5	179.08	180.53	142.68	159.05	153.78	152.43	148.31	94.37	220.31	0.821562	0.462294	0.541633	NotSig
TRINITY_DN1073_c2_g1	28.16	40.02	37.81	65.35	57.9	56.02	38.48	39.21	37.62	100.63	62.29	166.39	1.77657	0.263989	0.408334	NotSig
TRINITY_DN1073_c3_g1	1.46	2.04	1.72	8.23	7.07	6.44	3.17	3.44	3.62	11.89	12.15	12.8	2.07885	0.209298	0.351356	NotSig
TRINITY_DN10742_c0_g1	67.47	79.6	65.95	46.9	36.64	32.09	22.54	8.79	33.67	22.39	52.27	46.63	2.30738	0.0348886	0.0930387	Up
TRINITY_DN10742_c1_g1	7.74	4.37	3.49	7.67	13.44	9.77	4	3.26	3.41	20.7	18.29	19.52	3.27991	0.0654181	0.151687	NotSig
TRINITY_DN10742_c2_g1	5.98	0.91	1.91	63.11	71.5	30.76	9.59	10.7	9.38	2.67	0	4.52	2.03752	0.558154	0.624606	NotSig
TRINITY_DN10743_c1_g1	7.62	3.85	4.86	103.6	131.32	176.53	47.24	47.02	49.89	10.71	23.83	15.65	1.10526	0.900199	0.919046	NotSig
TRINITY_DN10746_c0_g1	8.03	6.61	7.19	4.26	3.53	5.52	3.56	3.88	4.6	6.36	6.08	6.71	1.50305	0.0399552	0.103631	NotSig
TRINITY_DN1074_c0_g1	16.38	13.82	20.42	12.91	15.06	15.07	24.61	22.25	27.72	11.04	12.3	12.94	0.580763	0.000211519	0.00133315	NotSig
TRINITY_DN10753_c0_g1	2.28	3.55	3.11	0.53	0.5	2.83	0.43	0.55	0.75	0.58	0.46	0.54	2.77071	0.22349	0.367786	NotSig
TRINITY_DN107573_c0_g1	40.9	41.7	36.64	0	0	0	0	0	0	20.16	26.81	17.69	Inf	0.0778751	0.17264	NotSig
TRINITY_DN10757_c0_g2	29.76	42.37	36.47	29.22	33.79	27.56	16.32	15.62	17.72	23.11	17.63	30.67	1.81622	0.0106766	0.0359986	NotSig
TRINITY_DN10758_c0_g1	23.73	21.07	13.11	15.57	7.95	6.01	9.17	4.7	6.74	3.58	9.97	10.25	1.79913	0.207311	0.349315	NotSig
TRINITY_DN10763_c0_g1	27.57	9.62	15.39	0	0	0	0	0	0	0	0	0	Inf	0.34516	0.459611	NotSig
TRINITY_DN10765_c1_g1	0	0.26	0.18	2.02	1.28	1.29	22.91	18.82	42.09	0.18	0.18	0.48	0.0233437	2.54007e-05	0.000222466	Down
TRINITY_DN10766_c0_g1	0	0	0	0.07	0.32	0.38	9.55	13.52	9.45	21.57	6.63	20.66	0.508713	0.353284	0.466834	NotSig
TRINITY_DN10768_c0_g1	0	0	0	523.86	210.45	75.34	0	0	0	0	0	0	Inf	0.414788	0.516088	NotSig
TRINITY_DN1076_c2_g1	0.4	1.15	1.57	4.66	7	6.25	20.84	24.84	17.38	4.58	2.58	5.74	0.179353	2.55081e-06	3.60089e-05	Down
TRINITY_DN10772_c0_g1	0	0	0	9.32	8.58	11.09	8.83	8.55	9.87	0	0.11	0	0.355963	0.0720259	0.162988	NotSig
TRINITY_DN10775_c0_g1	2.52	3.78	2.33	6.65	6.37	5.84	12.24	12.37	11.97	6.47	4.73	6.88	0.415254	5.73021e-05	0.000442156	Down
TRINITY_DN10775_c0_g2	0.74	0.98	0.32	0.9	0.75	3.4	0.97	0.68	1.64	2.95	2.01	4.61	1.68794	0.420944	0.519324	NotSig
TRINITY_DN10776_c0_g1	16.52	22.48	16.93	38.6	38.65	92.98	12.38	14.71	12.9	26.42	36.32	25.82	2.62332	0.151771	0.280711	NotSig
TRINITY_DN10777_c0_g1	7.03	9.39	7.32	22.43	28.36	27.62	22.46	22.82	17.95	16.78	18.61	20.86	0.835047	0.498501	0.570148	NotSig
TRINITY_DN1077_c0_g1	64.84	87.83	76.52	90.95	109.63	78.07	15.49	15.8	12.41	48.2	74.26	36.8	5.08848	0.00111346	0.00537936	Up
TRINITY_DN107805_c0_g1	0	0	0	0.42	0.81	1.43	23.16	13.84	28.31	0	0	0	0.0135763	2.04864e-06	3.00939e-05	Down
TRINITY_DN10782_c1_g1	0	0	0	27.49	46.86	23.16	0	0	0	0	0	0	Inf	0.321847	0.441308	NotSig
TRINITY_DN10783_c0_g1	0	0	0	0	0	0	0	0	0	12.65	13.46	18.88	Inf	0.301046	0.432204	NotSig
TRINITY_DN1078_c0_g1	3.64	3.49	4.47	79.27	109.13	85.25	34.31	34.8	39.78	5.43	7.34	6.24	0.931399	0.92596	0.939946	NotSig
TRINITY_DN1078_c9_g1	2.97	1.59	3.2	61.1	103.11	76.58	0	0	0	2.63	2.88	2.32	Inf	0.262821	0.407246	NotSig
TRINITY_DN107953_c0_g1	583.31	575.95	586.61	167.75	188.1	189.36	158.25	174.91	176.29	269.27	221.93	277.56	2.00205	0.154212	0.283658	NotSig
TRINITY_DN107_c0_g1	28.19	28.86	24.78	222.99	265	149.06	48.23	37.01	33.56	28.42	77.38	55.82	2.47054	0.31539	0.437447	NotSig
TRINITY_DN107_c0_g2	15.9	15.64	13.93	31.5	32.21	14.81	13.31	9.84	14.62	32.69	72.47	51.46	2.47648	0.14853	0.27645	NotSig
TRINITY_DN107_c0_g3	48.08	30.91	16.92	101.03	136.06	52.01	30.16	30.5	26.67	20.32	30.74	21.55	1.74671	0.396391	0.504398	NotSig
TRINITY_DN10800_c0_g1	31.01	29.08	76.02	0.37	0.6	5.18	4.62	2.64	1.11	2.43	13.16	7.41	6.58144	0.312337	0.436659	NotSig
TRINITY_DN10804_c1_g3	33.82	28.51	33.73	2.04	6.16	2.72	2.89	0	1.43	3.52	6.2	0	9.00463	0.212508	0.3548	NotSig
TRINITY_DN10805_c1_g1	0	0.51	0	31.02	27.61	32.05	4.19	4.96	2.11	0	0	0	2.69953	0.495802	0.568021	NotSig
TRINITY_DN108067_c0_g1	38.21	28.36	16.63	16.73	20.45	19.42	9.68	11.08	9.68	13.49	15.68	11.12	1.97208	0.0774268	0.171822	NotSig
TRINITY_DN10808_c0_g1	20.1	27.09	31.32	8.09	9.61	10.76	11.02	10.8	8.99	11.65	15.66	15.5	1.62047	0.215876	0.358906	NotSig
TRINITY_DN10809_c0_g1	0.35	0.35	0.87	0.36	0.86	2.46	4.66	3.09	5.78	0	0.19	0	0.134023	7.61817e-05	0.00056305	Down
TRINITY_DN1080_c0_g1	166.24	160.88	184.5	35.05	37.41	30.31	110.36	95.92	128.94	67.26	67.56	91.9	0.836376	0.630654	0.688769	NotSig
TRINITY_DN10810_c0_g1	57.37	36.8	42.44	0.22	0.51	0.51	0.51	0.15	0.37	15.57	10.58	17.19	58.6375	0.141076	0.265974	NotSig
TRINITY_DN108126_c0_g1	137.89	75.05	138.92	48.13	44.53	29.53	14.76	19.33	15.16	0	0	0	3.20846	0.294452	0.429764	NotSig
TRINITY_DN10818_c0_g1	0	0.13	0.16	0.78	0.87	0.76	1.08	0.9	1.71	0.32	0.36	0.27	0.32972	0.00474746	0.0183108	Down
TRINITY_DN1081_c0_g1	104.78	62.59	65.69	7.8	4.62	24.54	1.61	1.68	3.42	4	4.81	4.55	14.0775	0.216004	0.358928	NotSig
TRINITY_DN108205_c0_g1	0	0	0	37.22	36.6	21.4	0	0	0	0	0	0	Inf	0.307209	0.434548	NotSig
TRINITY_DN10821_c0_g1	16.2	16	13.37	38.14	38.52	29.65	11.76	10.34	11.67	20.73	26.03	23.18	2.18952	0.0365699	0.0967575	Up
TRINITY_DN10823_c0_g1	41.42	20.81	40.73	30.66	64.36	30	9.1	6.06	4.37	25.28	23.03	17.02	5.00614	0.0133656	0.0432764	Up
TRINITY_DN10825_c0_g1	0	0	0	5.43	7.58	5.42	0	0	0	2.98	1.57	2.68	Inf	0.115814	0.230669	NotSig
TRINITY_DN10826_c0_g1	13.87	11.41	25.2	2.76	12.24	2.7	53.14	57.32	45.23	18.32	20.19	18.76	0.268589	1.61109e-05	0.000154339	Down
TRINITY_DN10826_c1_g2	16.21	8.61	11.44	9.56	10.25	7.07	2.57	1.89	2.68	0	0.09	0	2.95191	0.209846	0.352032	NotSig
TRINITY_DN10832_c0_g1	25.76	22.14	17.68	2.66	4.01	0.5	0.52	1.98	0.52	0.75	0	0	8.11258	0.281853	0.423728	NotSig
TRINITY_DN10834_c0_g1	0	0	0	6.09	5.69	22	0	0	0	0	1.11	1.23	Inf	0.369985	0.48169	NotSig
TRINITY_DN10835_c0_g1	0.74	11.52	7.13	11.14	11.5	8.02	5.16	11.06	7.63	35.87	27.37	32.07	2.03159	0.294941	0.42999	NotSig
TRINITY_DN10836_c0_g1	6.1	9.86	5.92	198.54	231.82	124.02	0	1.46	0	1.14	2.84	1.67	132.856	0.280241	0.42299	NotSig
TRINITY_DN1083_c0_g2	11.77	4.66	7.55	17.75	15.98	14.83	3.65	2.56	2.75	6.83	10.79	8.1	3.65551	0.0148862	0.0473141	Up
TRINITY_DN10843_c0_g2	2.14	2.61	1.97	12.78	12.97	8.91	17.21	14.6	16.85	5.11	4.59	7.26	0.399644	0.00379978	0.0151839	Down
TRINITY_DN10844_c0_g3	0	0	0	11.87	17.18	29.92	0	0	0	0	0	0	Inf	0.335808	0.451561	NotSig
TRINITY_DN10844_c0_g4	1.09	0.27	0	16.19	19.09	6.39	0	0	0	0	0	0	Inf	0.316648	0.438339	NotSig
TRINITY_DN10846_c0_g1	46.76	47.08	45.46	54.42	63.09	60.1	27.06	30.82	31.57	29.05	29.75	24.45	1.49119	0.110095	0.222161	NotSig
TRINITY_DN10848_c0_g1	23.22	27.68	26.48	18.98	15.35	23.57	5.68	2.87	6.68	4.57	12.4	9.31	3.536	0.0238799	0.0691244	Up
TRINITY_DN108506_c0_g2	0	0	0	50.1	25.95	4.93	0	0	0	0	0	0	Inf	0.411407	0.514299	NotSig
TRINITY_DN10854_c0_g1	3.54	0.62	1.66	3.46	0.41	1.27	0.65	0	0.44	13.98	10.67	18.38	16.5107	0.185166	0.321912	NotSig
TRINITY_DN10855_c0_g1	0	0	0	7.16	4.18	0.82	0	0	0	0	0	0	Inf	0.399262	0.506305	NotSig
TRINITY_DN108608_c0_g1	0	0	0	41.13	10.89	3.39	0	0	0	0	0	0	Inf	0.465393	0.543506	NotSig
TRINITY_DN10862_c0_g1	23.13	27.73	19.58	15.29	21.76	21.51	90.04	77.21	68.8	26.24	36.76	34.64	0.320045	1.32094e-06	2.13755e-05	Down
TRINITY_DN10863_c0_g1	263.56	278.47	303.85	106.82	67.63	115.59	43.67	32.6	43.49	126.59	116.66	207.79	4.41706	0.0263119	0.0742906	Up
TRINITY_DN10863_c0_g2	0.36	0.24	0.37	0.49	0.12	1.33	1.47	2.88	1.23	2.67	3.46	4.23	0.792712	0.700659	0.751343	NotSig
TRINITY_DN10865_c0_g1	0.11	0	0	0.1	0.4	0.05	0.28	0	0	32.63	24.39	39.92	116.19	0.301914	0.432204	NotSig
TRINITY_DN10865_c1_g1	6.91	3.67	5.53	1.07	0.95	0.63	0.86	1.1	0.75	1.21	8.98	2.85	3.91144	0.172722	0.306691	NotSig
TRINITY_DN10866_c0_g4	3.54	8.85	9.83	0	0	0	0	0	0	33.13	27.99	30.28	Inf	0.159345	0.289802	NotSig
TRINITY_DN10870_c0_g1	36.61	66.71	64.71	29.07	28.18	54.14	20.79	23.41	21.78	32.29	43.32	33.54	1.96307	0.0402737	0.104249	NotSig
TRINITY_DN10871_c0_g1	674.35	441.32	806.98	1788.43	2050.17	2025.16	2218.18	2492.59	2763.92	1059.33	875.55	1369.02	0.494572	0.00654014	0.0239842	Down
TRINITY_DN108734_c0_g1	0.73	2.09	2.03	3.26	2.36	7.64	0.77	1.14	1.16	0.19	10.54	3.26	3.48534	0.234553	0.378873	NotSig
TRINITY_DN10873_c0_g1	158.57	375.95	351.1	118.79	90.59	74.34	52.03	43.78	38.06	267.29	225.2	496.67	5.37462	0.047904	0.119516	Up
TRINITY_DN10876_c0_g1	10.71	6.53	7.48	2.41	2.05	1.95	8.87	8.33	7.57	6.66	5.12	6.87	0.669896	0.154351	0.283672	NotSig
TRINITY_DN10877_c0_g2	635.59	435.72	640.78	301.42	269.73	344.57	632.07	589.68	565.18	385.41	350.12	644.63	0.747645	0.133718	0.255518	NotSig
TRINITY_DN10878_c0_g1	3.88	2.76	3.14	1.27	2.12	1.72	1.55	1.35	2.58	1.45	1.89	0.79	1.15693	0.652275	0.707768	NotSig
TRINITY_DN10881_c0_g1	1.49	3.71	3.59	1.21	1.29	0.86	1.74	0.91	1.61	1.31	3.03	1.57	1.41315	0.405341	0.510901	NotSig
TRINITY_DN10885_c0_g1	8.1	8.37	7.43	6.13	6.84	5.87	14.71	9.74	11.64	13.9	14.82	18.21	0.828207	0.473615	0.549362	NotSig
TRINITY_DN1088_c0_g1	156.13	123.08	148.2	20.1	15.12	22.82	43.6	36.47	40.31	142.39	74.51	157.27	2.3803	0.167276	0.299853	NotSig
TRINITY_DN10893_c0_g1	25.46	31.61	29.41	11.58	11.98	14.28	15.93	20.47	22.25	17.9	14.14	25.21	1.03194	0.898046	0.917429	NotSig
TRINITY_DN10895_c0_g1	2.97	2.69	1.81	2.56	3.77	3.64	1.04	1.28	1.52	2.61	3.01	2.17	2.1901	0.00265521	0.0112148	Up
TRINITY_DN10896_c0_g1	0.02	0	0	0.09	0.07	0.02	0	0	0.02	22.16	9.99	30.62	1049.5	0.338477	0.453881	NotSig
TRINITY_DN10897_c0_g1	15.68	10.36	11.08	18.48	17.91	26.12	3.16	2.93	2.32	15.79	13.77	10.49	5.53627	0.00170558	0.00777611	Up
TRINITY_DN10897_c2_g1	76.09	68.34	85.15	21.48	20.8	50.24	0	0	0	29.08	43.47	23.49	Inf	0.0108724	0.0365257	Up
TRINITY_DN1089_c0_g1	80.46	81.3	62.13	219.12	274.83	210.86	433.2	468.58	399.25	183.91	151.78	227.51	0.382236	0.000182533	0.00117793	Down
TRINITY_DN1089_c1_g2	3.13	13.15	11.76	0	0	0	0	0	0	0.08	14.79	0.92	Inf	0.230408	0.375173	NotSig
TRINITY_DN108_c0_g1	13.41	19.33	14.21	13.88	14.31	17.24	13.05	14.94	12.72	28.29	25.38	34.64	1.47949	0.184851	0.321623	NotSig
TRINITY_DN108_c0_g2	93	92.23	92.91	24.51	26.99	36.67	9.63	10.79	10.22	44.92	47.56	51.49	5.55135	0.0207239	0.0616111	Up
TRINITY_DN10901_c0_g1	0.81	1.88	1.71	1.12	1.39	0.38	3.51	4.6	5.78	3.62	2.61	2.03	0.37317	0.00153283	0.00708564	Down
TRINITY_DN10902_c0_g1	44.46	48.91	27.15	83.16	70.91	53.05	76.96	78.53	75.75	17.15	17.29	20.12	0.550943	0.0365836	0.0967575	NotSig
TRINITY_DN10902_c1_g1	50.39	58.47	44.81	53.09	45.47	58.61	78.24	84.45	86.55	64.87	58.46	78.74	0.685965	0.00220856	0.00962934	NotSig
TRINITY_DN10903_c0_g1	0	0	0	0	0	0	0	0	0	14.62	14.62	24.57	Inf	0.312019	0.436591	NotSig
TRINITY_DN10903_c1_g1	79.3	204.69	143.92	0	0	0	0	0	0	0	59.93	2.42	Inf	0.255025	0.39986	NotSig
TRINITY_DN10907_c0_g1	0.27	1.12	0.74	0.2	0.17	0.27	0.07	0.03	0.03	2.46	2.47	3.43	28.5385	0.135758	0.258237	NotSig
TRINITY_DN1090_c0_g1	24.17	23.93	31.2	22.95	26.2	23.33	35.46	37.02	37.51	41.94	39.72	64.36	0.902506	0.672373	0.72563	NotSig
TRINITY_DN10913_c0_g1	0	0	0	0	0	0	1.2	1.48	0.84	26.81	6.21	20.89	5.10511	0.456755	0.537669	NotSig
TRINITY_DN109149_c0_g1	3.68	5.65	7.48	8.87	9.02	9.5	26.09	15.67	22.43	10.29	12.5	11.08	0.405411	0.000221289	0.0013813	Down
TRINITY_DN10915_c0_g1	0.69	1.23	0.66	1.78	2.97	1.95	0.93	0.31	0.67	1.84	1.96	2.06	2.64223	0.0398801	0.103498	Up
TRINITY_DN109161_c0_g1	24.84	32.33	31.51	2.53	1.55	0.42	8.82	11.3	7.97	22.55	29.51	20.86	1.97105	0.278929	0.422317	NotSig
TRINITY_DN10917_c0_g1	0.17	0.15	0.2	21.39	31.06	17.62	12.63	12.88	12.51	11.53	11.34	10.8	0.91408	0.866978	0.890809	NotSig
TRINITY_DN1091_c0_g2	38.66	36.6	32.18	21.96	34.06	24.2	34.34	33.48	37.98	29.06	22.61	35	0.864304	0.238508	0.383024	NotSig
TRINITY_DN10921_c0_g2	6.53	7.83	7.41	19.57	4.02	11.83	80.54	73.96	50.59	13.71	38.85	10.11	0.194809	3.77609e-05	0.00031039	Down
TRINITY_DN10924_c0_g2	0	1.68	0	122.73	150.66	122.14	0	0	0	0	0	0	Inf	0.290276	0.429313	NotSig
TRINITY_DN10924_c0_g4	50.73	33.04	40.65	0	0	0	0	0	0	62.71	63.48	29.37	Inf	0.073139	0.164932	NotSig
TRINITY_DN10925_c0_g1	2.13	3.17	3.02	5.68	6	5.86	1.91	1.41	1.83	4.01	6.6	5.24	2.69968	0.0117243	0.0388492	Up
TRINITY_DN10926_c0_g1	389.6	541.57	513.64	103.02	62.96	119.19	83.95	140.85	146.86	66.47	99.29	86.22	1.77757	0.441699	0.528483	NotSig
TRINITY_DN10929_c0_g1	4.25	2.89	3.97	0.83	0.37	1.38	0.56	0.28	0.24	3.84	2.02	4.34	7.37346	0.0323793	0.0878461	Up
TRINITY_DN1092_c0_g1	15.36	9.87	9.81	2.91	2.39	1.82	3.2	2.73	2.84	1.54	0.34	0.53	1.69403	0.539294	0.607431	NotSig
TRINITY_DN1092_c2_g1	47.85	37.07	29.28	48.57	45.69	42.35	20.8	18.59	22.64	26.37	16.15	25.16	1.71148	0.0604818	0.142924	NotSig
TRINITY_DN109337_c0_g1	0	0	0.5	12.86	19.56	13.08	0	0	0	3.76	1.19	6.79	Inf	0.164015	0.295812	NotSig
TRINITY_DN10934_c0_g1	4.28	5.82	1.02	0	1.04	3.55	2.6	0	1.27	18.09	17.55	27.81	6.81826	0.231964	0.376335	NotSig
TRINITY_DN10935_c0_g1	84.49	69.55	78.51	27.82	17.69	20.08	6.49	6.91	13.5	35.73	22.15	63.09	5.19343	0.0424998	0.108838	Up
TRINITY_DN10936_c0_g1	21.9	30.54	29.53	20.84	17.09	42.31	8.04	8.3	6.92	4.25	16.26	8.09	2.73445	0.0838867	0.182413	NotSig
TRINITY_DN109411_c0_g3	1.04	0.14	1.57	199.56	114.2	353.32	11.2	6.72	8.89	0	1.21	0	8.34316	0.404112	0.509797	NotSig
TRINITY_DN109440_c0_g2	1.35	1.25	1.25	0.51	0.12	1.73	8.17	17.51	8.5	0	1.45	0.98	0.0842598	7.4957e-05	0.000555581	Down
TRINITY_DN109444_c0_g4	0	0.58	0.3	164.06	142.87	61.74	0	0	0	3.19	0	2.62	Inf	0.31845	0.439427	NotSig
TRINITY_DN10944_c0_g1	13.96	11.64	20.7	11.12	13.34	8.61	36.13	33.81	27.31	7.86	10.43	11.59	0.374464	1.60183e-05	0.000153793	Down
TRINITY_DN10950_c0_g1	117.29	222.19	266.53	875.52	732.83	835.42	7965.13	7948.9	8197.32	73.96	106.29	79.81	0.0457577	5.30267e-12	1.49524e-09	Down
TRINITY_DN10950_c1_g1	12.97	54.92	30.34	8.36	5.56	12.93	7.36	7.14	14.14	6.17	14.53	7.87	1.78829	0.453261	0.535407	NotSig
TRINITY_DN109519_c0_g1	0	0.07	0.07	1.26	2.2	1.44	0	0.07	0	0	0.66	0	27.1429	0.239009	0.383354	NotSig
TRINITY_DN109522_c0_g1	126.86	90.1	174.86	0	0	0	0	0	0	2.81	3.18	8.76	Inf	0.28834	0.428612	NotSig
TRINITY_DN109574_c0_g1	16.99	17.9	14.12	29.24	33.94	22.95	2.17	3.06	0	5.57	6.71	8.73	9.9522	0.0250017	0.0716205	Up
TRINITY_DN10960_c0_g1	1.63	0.72	3.81	164.88	107.83	69	10.73	7.06	7.7	0	0	0	4.5491	0.429293	0.522655	NotSig
TRINITY_DN10960_c0_g2	232.26	142.39	160.1	0	0	0	0	0	0	0	0	0	Inf	0.305426	0.433635	NotSig
TRINITY_DN10960_c1_g1	0	0	0	0.95	0	0	0	0	0	44.52	51.82	81	Inf	0.30932	0.435497	NotSig
TRINITY_DN109610_c1_g1	31.91	27.79	35.85	6.56	18.17	8.9	6.91	10.03	3.07	2.08	6.31	8.44	2.43228	0.237223	0.381669	NotSig
TRINITY_DN109622_c1_g1	5.25	5.79	4.37	6.89	6.63	7.53	22.78	20.13	26.07	4.2	5.01	6.69	0.25302	3.16791e-08	1.24142e-06	Down
TRINITY_DN109646_c0_g2	0	0	0	101.28	65.52	9.01	0	0	0	0	0	0	Inf	0.401759	0.508213	NotSig
TRINITY_DN109667_c0_g1	0	0	0	14.95	34.91	19.61	0	3.5	0	0	1.78	0	6.78571	0.39079	0.499994	NotSig
TRINITY_DN10966_c0_g2	5.29	10.1	8.29	1.01	0.65	0.33	0	0	0	0.07	0	0	Inf	0.255788	0.400585	NotSig
TRINITY_DN10967_c0_g1	56.85	35.64	45.8	33.02	18.87	7.26	16.16	21.04	9.4	17.09	37.02	16.33	1.91617	0.173637	0.307684	NotSig
TRINITY_DN10971_c0_g1	3.2	2.78	2.17	0.61	0.12	0.48	0	0	0	2.04	0.89	1.76	Inf	0.0364509	0.0965894	Up
TRINITY_DN109739_c0_g1	0	0	0	4.44	8.23	3.94	0	0	0	0	0	0	Inf	0.327527	0.445109	NotSig
TRINITY_DN109739_c1_g1	2.38	2.12	1.43	4.86	4.41	4.11	7.79	6.75	8.29	4.41	3.65	6.77	0.498467	0.00339059	0.0137953	Down
TRINITY_DN109756_c0_g1	1.25	1.44	1.14	11.74	10.17	13.05	16.59	17.1	18.35	1.36	2.44	2.29	0.287471	0.00224572	0.00976182	Down
TRINITY_DN10975_c0_g1	64.24	41.19	58.99	100.62	117.69	73.87	43.61	34.79	36.12	47.17	56.47	69.16	1.83199	0.0581542	0.138687	NotSig
TRINITY_DN10975_c1_g1	6.41	7.72	6.05	9.58	10.11	10.91	20.59	18.48	19.88	16.4	12.68	18.27	0.554877	0.00642462	0.0236274	NotSig
TRINITY_DN10975_c3_g1	95.54	54.8	101.71	10.73	11.03	8.37	47.04	29.06	44.6	14.04	16.35	42.69	0.98111	0.97354	0.97867	NotSig
TRINITY_DN109764_c0_g1	0	0	0	26.79	38.03	11.12	0	0	0	0	0	0	Inf	0.347269	0.461378	NotSig
TRINITY_DN109769_c0_g1	1.4	0.71	1.19	6.95	6.17	12.51	19.52	17.88	20.86	1.41	2.87	2.24	0.202826	6.71541e-05	0.000506134	Down
TRINITY_DN10976_c0_g1	0.64	2.9	2.73	1.63	0.94	0.83	0.83	0.59	0.99	0.67	0.84	0.79	1.6556	0.348176	0.462109	NotSig
TRINITY_DN10978_c0_g1	19.32	24.1	24.9	28.25	22.5	24.96	10.31	8.07	9.58	19.48	18.7	34.16	2.57952	0.000571077	0.00307824	Up
TRINITY_DN10978_c1_g1	14.69	21.88	16.1	2.93	3.98	4.88	9.89	9.23	10.49	18.13	9.23	6.28	1.10436	0.80884	0.842275	NotSig
TRINITY_DN10984_c0_g1	26.16	43.45	25.36	23.69	22.46	38.2	30.3	22.15	27.61	24.47	18.98	35.5	1.07532	0.701124	0.751593	NotSig
TRINITY_DN10987_c0_g3	3.26	3.73	3.36	0	0	0	0	0	0	0.49	0.11	0.29	Inf	0.236516	0.380957	NotSig
TRINITY_DN10989_c0_g1	438.71	420.78	993.35	38.98	35.47	39.3	11.92	14.95	19.28	51.32	203.13	148.47	17.1146	0.218695	0.3621	NotSig
TRINITY_DN1098_c0_g1	139.63	104.06	98.25	50.25	58.84	49.01	141.66	168.6	161.7	212.95	248.65	228.21	0.840361	0.608331	0.6687	NotSig
TRINITY_DN1098_c1_g1	5.27	36.64	21.92	48.67	58.49	107.98	15.48	18.7	14.39	23.63	44.84	38.69	2.64999	0.155676	0.285167	NotSig
TRINITY_DN109901_c0_g1	0	0	0	0	0	0	2.06	0.56	0.79	8.96	5.47	38.68	5.19159	0.543954	0.611672	NotSig
TRINITY_DN10991_c1_g1	0.4	0.45	0.26	1.18	0.48	0.78	0.01	0.01	0	1.69	0.86	1.76	131	0.0262618	0.0741653	Up
TRINITY_DN10993_c0_g1	6.89	11.55	17.73	10.15	6.27	32.26	61.78	57.86	73.38	8.56	12.58	7.85	0.196594	2.46306e-06	3.49927e-05	Down
TRINITY_DN10994_c0_g1	3.83	6.99	5.61	8.48	4.08	4.37	37.98	44.98	42.57	3.65	8.21	8.41	0.14241	8.41202e-10	7.52498e-08	Down
TRINITY_DN109977_c0_g1	0	0	0	21.79	6.85	2.74	0	0	0	0	0	0	Inf	0.438342	0.52678	NotSig
TRINITY_DN10999_c0_g1	24.8	21.83	22.5	20.8	28.7	26.88	11.89	9.69	13	24.17	28.98	27.08	2.17602	2.61425e-05	0.000227275	Up
TRINITY_DN1099_c0_g1	43.12	52.58	53.32	96.2	91.48	166.91	79.72	68.95	69.55	70.56	92.17	95.42	1.1636	0.604246	0.664942	NotSig
TRINITY_DN10_c0_g1	73.24	144.59	76.39	280.1	361.85	379.96	105.62	156.71	125.45	295.02	200.75	266.03	1.78618	0.168705	0.301622	NotSig
TRINITY_DN10_c1_g1	49.28	41.25	30.43	82.42	82.76	39.52	8.99	16.4	13.71	54.4	69.71	62.99	4.37136	0.00297796	0.0123646	Up
TRINITY_DN10_c1_g2	9.16	12.23	8.07	22.28	14.67	9.96	16.24	11.76	15.22	27.12	19.5	40.27	1.25914	0.567314	0.632185	NotSig
TRINITY_DN11005_c0_g1	0	0	0	5.4	1.82	0.53	0	0	0	0	0	0	Inf	0.442393	0.528825	NotSig
TRINITY_DN11008_c0_g1	53.92	57.5	57.74	0	0	0	1.82	0	0	0	0	0	30.9817	0.305085	0.43344	NotSig
TRINITY_DN1100_c1_g1	34.66	27.73	27.48	28.15	24.08	30.76	1.9	7.24	14.21	7.05	14.78	6.78	2.87609	0.0459094	0.115719	Up
TRINITY_DN1100_c3_g1	81.93	96.15	109.05	125.15	118.73	89.17	50.96	48.68	46.69	98.05	103.59	128.88	2.16565	0.000153555	0.00101672	Up
TRINITY_DN1100_c3_g2	324.44	267.6	304.3	273.22	300.05	254.21	125.84	127.26	130.67	261.62	277.15	280.68	2.20902	4.66949e-07	9.62924e-06	Up
TRINITY_DN11015_c0_g1	0.47	0.89	0	0.5	0.9	6.36	28.7	20.63	20.45	0	0	0	0.0435655	2.98541e-07	6.71122e-06	Down
TRINITY_DN11017_c0_g1	15.03	5.95	5.01	4.92	9.48	14.09	39.51	29.27	50.82	11.78	13.07	11.15	0.252174	2.06672e-05	0.000188917	Down
TRINITY_DN11020_c1_g1	2.19	3.08	8.98	6.4	8.98	13.87	32.92	30.57	31.52	0	0	0	0.152616	4.26863e-06	5.40825e-05	Down
TRINITY_DN11023_c0_g1	30.51	25.36	41.23	74.33	85.19	46.43	18.73	14.46	15.5	33.28	34.45	39.97	2.81201	0.037071	0.0977096	Up
TRINITY_DN11027_c0_g1	48.75	35.78	51.65	20.6	19.52	23.05	52.51	54.23	56.7	30.5	35.21	57.06	0.656959	0.0490423	0.121653	NotSig
TRINITY_DN11027_c0_g2	48.17	129.93	70.65	18.9	9.25	11.29	65.85	84.98	61.31	142.18	119.52	164.96	1.12324	0.81623	0.848683	NotSig
TRINITY_DN1102_c0_g1	278.16	210.39	291.05	222.67	262.93	220.31	292.39	313.96	276.32	251.9	317.24	327.72	0.899683	0.282231	0.42405	NotSig
TRINITY_DN11030_c2_g1	0.27	0.56	0.47	0.74	1.25	1.21	2.39	3.09	2.39	0.56	0.57	0.29	0.250741	1.09828e-05	0.000111732	Down
TRINITY_DN11032_c1_g1	0	0	0	20.61	10.72	4.56	0	0	0	0	0	0	Inf	0.376301	0.487028	NotSig
TRINITY_DN11035_c0_g1	29.05	23.34	24.15	26.25	22.82	54.57	108.78	97.15	154.94	17.2	23.44	21.98	0.224273	8.03175e-06	8.7546e-05	Down
TRINITY_DN11037_c0_g1	0.31	0.27	0.32	0.23	0.14	0.08	0.03	0	0.03	6.38	4.58	7.41	109.556	0.258036	0.402814	NotSig
TRINITY_DN11041_c0_g1	111.67	87.65	117.33	17.47	34.76	29.46	8.09	9.51	8.53	38.63	60.45	57.29	7.07629	0.0345417	0.0923604	Up
TRINITY_DN11044_c0_g1	49.2	56.82	57.92	25.19	37.03	28.54	115.41	123.1	124.97	36.93	29.71	49.17	0.33978	9.47362e-07	1.67872e-05	Down
TRINITY_DN11047_c0_g1	7.79	28.76	27.75	54.74	33.51	83.15	6.96	7.31	9.79	15.71	29.06	40.08	4.44098	0.0646521	0.150503	NotSig
TRINITY_DN11050_c1_g1	27.59	31.65	25.9	18.05	23.31	24.69	13.89	15.79	16.86	18.12	27.14	30.95	1.62871	0.00774897	0.0276968	NotSig
TRINITY_DN11053_c0_g1	0.05	0	0.03	1.39	3.66	2.3	0	0	0	30.17	20.12	33.32	Inf	0.24731	0.392638	NotSig
TRINITY_DN11056_c0_g2	1.64	22.1	4.75	38.75	32.2	19.51	3.07	5.33	8.09	0	19.62	0	2.80109	0.280845	0.423291	NotSig
TRINITY_DN11058_c0_g1	25.51	19.06	17.16	19.2	20.94	13.83	43.2	37.75	48.25	27.76	23.75	27.32	0.501883	6.15828e-05	0.000469964	NotSig
TRINITY_DN11061_c0_g1	0.38	2.99	1.45	0	0	0	3.91	2.75	2.99	2.14	4.72	3.14	0.511917	0.161407	0.292444	NotSig
TRINITY_DN11064_c0_g1	3.81	6.57	3.98	8.82	8.48	6.06	4	3.2	3.78	12.05	10.41	14.56	2.26897	0.0572452	0.137066	NotSig
TRINITY_DN11068_c0_g1	127.8	157.61	444.85	9.88	0.87	130.73	6.95	0.49	1.91	5.52	45.12	12.37	33.3244	0.26174	0.406249	NotSig
TRINITY_DN11069_c1_g1	0	0.72	0	81.08	68.53	61.65	59.01	50.66	48.29	33.95	34.93	41.3	0.679835	0.383045	0.492806	NotSig
TRINITY_DN11069_c2_g1	35.93	32.15	35.73	12.18	14.55	11.22	20.8	18.3	19.52	17.34	15.53	19.19	1.10213	0.748737	0.791841	NotSig
TRINITY_DN110723_c0_g1	7.16	7.12	5.51	3.12	2.7	4.79	5.6	5.63	5.61	8.49	6.96	9.02	1.0861	0.723357	0.77046	NotSig
TRINITY_DN11076_c0_g1	53.01	48.34	50.4	23.57	14.79	30.64	16.46	16.49	18.95	22.12	31.48	29.57	1.95196	0.0709972	0.161223	NotSig
TRINITY_DN11077_c0_g1	4.56	4.75	4.36	10.83	8.92	7.98	69.2	54.66	62.97	10.61	6.1	12.48	0.125943	3.22805e-09	2.20374e-07	Down
TRINITY_DN1107_c0_g1	9.04	15.74	17.26	28.47	22.05	19.29	5.55	4.4	6.86	16.29	19.56	21.05	3.34622	0.00199325	0.00886336	Up
TRINITY_DN11085_c0_g1	0.24	3.6	0.24	13.62	12.51	33.91	0.48	0.29	0.29	0.36	6.33	5.37	23.956	0.235532	0.379891	NotSig
TRINITY_DN11087_c1_g1	0	0	0	0	0	0	62.71	60.23	51.17	0.86	0	0	0.00164647	2.18972e-11	4.6562e-09	Down
TRINITY_DN1108_c0_g2	3.24	2.15	4.66	0.42	0.26	1.01	1.23	0.94	0.93	1.18	1.21	2.34	1.77097	0.372029	0.483465	NotSig
TRINITY_DN1108_c0_g3	21.97	14.1	21.87	3.69	6.22	3.46	1.16	1.2	1.41	6.69	4.35	7.82	7.97259	0.0772597	0.171598	NotSig
TRINITY_DN1108_c2_g2	68.34	90.17	78.57	35.37	46.96	48.33	71.63	58.06	70.89	81.14	66.54	86.03	0.999518	0.997864	0.998095	NotSig
TRINITY_DN1108_c3_g3	53.26	65.38	68.71	12.58	9.98	15.06	31.05	28.03	34.64	56.51	30.62	46.28	1.27465	0.55057	0.617772	NotSig
TRINITY_DN1108_c3_g5	10.75	10.02	8.13	5.49	8.21	8.02	31.08	30.62	31.98	6.94	7.83	6.57	0.256049	4.58362e-10	4.95451e-08	Down
TRINITY_DN1108_c3_g6	2.54	6.05	4.93	11.71	14.82	7.07	20.15	20.02	19.35	16.19	19.42	15.48	0.550011	0.0302156	0.0832292	NotSig
TRINITY_DN11092_c0_g1	0.34	1.57	0.84	9.99	10.23	7.81	27.84	23.72	32.78	2.13	2.26	4.27	0.155877	5.24547e-06	6.2651e-05	Down
TRINITY_DN11097_c0_g1	3.95	1.33	7.96	11.27	16.33	10.5	1.54	2.58	2.72	2.25	4.68	6.09	3.13645	0.124008	0.242531	NotSig
TRINITY_DN1109_c0_g1	3.81	4	2.66	3.35	2.71	1.92	1.16	1.17	0.43	4.39	1.38	7.7	3.85507	0.0387735	0.101275	Up
TRINITY_DN1109_c0_g2	10.51	13.48	9.51	5.98	4.77	4.29	14.21	19.16	18.54	12.21	11.06	26.54	0.631542	0.149477	0.277813	NotSig
TRINITY_DN110_c0_g1	124.25	103.91	126.31	272.96	317.68	207.78	14.94	15.11	15.61	159.89	231.76	212.52	12.8271	0.00196012	0.00874303	Up
TRINITY_DN111008_c0_g1	0	0	0	0	0	0	0.38	0	0	26.41	11.13	18.33	49.0088	0.334884	0.450599	NotSig
TRINITY_DN11105_c0_g1	2.65	1.94	1.14	4.91	3.96	3.8	9.6	7.22	13.84	2.97	3.78	7.46	0.354534	0.00123208	0.00586256	Down
TRINITY_DN11105_c1_g1	1.46	1.04	0.42	8.96	5.27	9.24	15.33	16.02	15.2	0.62	2.8	0.17	0.21468	0.000219974	0.0013753	Down
TRINITY_DN11106_c0_g1	71.85	70.65	46.48	142.89	58.54	22.41	6.84	17.36	10.18	102.3	63.38	40.03	5.99699	0.0232043	0.0674546	Up
TRINITY_DN11108_c0_g2	10.61	6.52	9.8	0	0	0	3.18	2.58	3.6	21.08	23.51	16.43	3.13212	0.247214	0.392545	NotSig
TRINITY_DN11109_c0_g1	0	0	0	23.98	13.35	20.45	0	0	0	3.25	127.15	12.25	Inf	0.376639	0.487271	NotSig
TRINITY_DN1110_c0_g1	6.59	20.01	11.23	13.57	14.3	7.26	4.55	5.15	6.21	12.63	6.12	16.41	2.26524	0.0391532	0.101959	Up
TRINITY_DN1110_c0_g2	2.86	4.26	3.45	1.57	3.36	1.61	16.03	16.1	19.42	1.8	3.66	2.02	0.159004	8.58196e-09	4.6969e-07	Down
TRINITY_DN11110_c1_g1	7.88	7.25	24.42	136.37	793.65	647.57	100.48	119.32	219.93	22.04	19.37	25.19	1.27634	0.830358	0.860132	NotSig
TRINITY_DN11114_c0_g1	151.07	145.17	127.24	133.79	140.2	126.69	51.33	57.92	57.61	89.9	90.59	111.08	2.22887	0.000459469	0.00256004	Up
TRINITY_DN11114_c0_g2	0.98	0.71	0.57	13.89	16.59	22.93	9.66	10.72	10.89	0	0.75	0	0.601428	0.455236	0.537001	NotSig
TRINITY_DN1111_c0_g1	21.3	16.97	22.07	15.92	24.03	22.52	9.77	11.06	11.6	14.84	19.83	14.4	1.76668	0.00346796	0.014044	NotSig
TRINITY_DN11120_c0_g1	0.9	0.31	0.54	2.31	3.85	2.72	36.12	32.97	33.66	1.62	2.18	2.18	0.0538848	3.10592e-12	1.06018e-09	Down
TRINITY_DN111215_c0_g1	1.02	1.36	1.06	0.95	0.94	0.78	0.3	0.73	0.4	1.16	0.77	1.18	2.14918	0.00202848	0.00899227	Up
TRINITY_DN11121_c0_g1	6.05	19.64	15.63	64.38	35.56	144.76	0	0	0	0	11.35	0	Inf	0.261387	0.406042	NotSig
TRINITY_DN111277_c0_g1	6.09	3.91	5.47	5.34	3.73	4.72	18.11	12.61	18.87	1.26	1.04	3.34	0.23459	6.29217e-06	7.2035e-05	Down
TRINITY_DN1112_c0_g2	21.2	22.13	27.48	0	0	0	0	0	0	0	0	0	Inf	0.294342	0.429764	NotSig
TRINITY_DN1112_c1_g1	0.6	0.56	0.75	2.25	2.75	3.23	3.54	2.88	3.12	1.3	2.27	2.18	0.555206	0.0397107	0.103141	NotSig
TRINITY_DN11133_c0_g1	18.21	33.15	20.53	15.95	20.7	20.74	14.21	16.31	20.92	11.8	13.53	12.02	1.07977	0.742979	0.787227	NotSig
TRINITY_DN111343_c0_g2	0	0	0	0.36	0.15	0.05	0	0	0.05	2.02	0.92	2.73	41.5333	0.289932	0.429309	NotSig
TRINITY_DN11134_c0_g2	3.93	6.55	2.06	41.38	14.81	4.55	0	0.12	0	0	0	0	203.556	0.331544	0.448026	NotSig
TRINITY_DN11137_c0_g3	27.8	14.56	20.12	0.21	0	0.1	0.31	0.11	0.21	6.08	13.33	4.89	46.0794	0.140206	0.264872	NotSig
TRINITY_DN1113_c0_g1	22.94	25.78	25.66	25.09	29.01	24.29	39.26	31.35	37.24	18.85	22.21	20.38	0.662062	0.000260808	0.00159347	NotSig
TRINITY_DN1113_c0_g3	135.61	92.19	116.66	51.86	64.42	56.74	90.97	99.84	100.26	176.54	145.81	183.37	1.17177	0.591538	0.65362	NotSig
TRINITY_DN111424_c0_g1	54.96	58.17	36.75	7.92	0.7	1.56	73.76	112.36	71.65	12.53	10.91	29.99	0.276073	0.00188759	0.00846611	Down
TRINITY_DN111424_c0_g2	32.97	58.14	36.34	121.53	46.36	34.26	1245.7	1247.29	1396.52	46.4	27.54	64.62	0.0401216	2.19976e-12	8.64638e-10	Down
TRINITY_DN11143_c0_g1	21.05	19.81	34.82	2.27	2.02	12.61	0	0.55	4.62	0.49	1.13	0	6.0735	0.266975	0.411275	NotSig
TRINITY_DN111481_c0_g1	59.02	175.05	103.94	58.82	27.2	48.97	9.97	6.23	8.02	10.28	14.18	8	6.95651	0.167732	0.300278	NotSig
TRINITY_DN11148_c0_g1	1.76	1.22	1.31	17.34	14.64	12.49	2.29	1.63	2.76	7.57	4.93	11.08	3.60978	0.143117	0.269072	NotSig
TRINITY_DN11150_c0_g1	0.83	2.4	1.22	27.06	41.89	30.67	5.01	5.29	8.24	2.38	8.59	9.78	2.24416	0.420635	0.519184	NotSig
TRINITY_DN11152_c0_g1	16.28	17.65	15.39	1.38	0.5	1.49	0.21	0.15	0.43	11.93	10.23	9.13	35.4346	0.0479522	0.119613	Up
TRINITY_DN11152_c2_g1	9.12	20.9	31.9	31.69	39.04	33.43	247.22	154.91	243.16	40.48	30.29	96.16	0.172021	7.63529e-06	8.393e-05	Down
TRINITY_DN11156_c0_g2	5.25	1.94	3.51	0.01	0.04	0	0	0	0	0.15	0	0.05	Inf	0.319499	0.439755	NotSig
TRINITY_DN11156_c1_g2	0	0	0	0	0	0	42.68	29.23	29.57	0	0	0	0	3.9924e-08	1.46701e-06	Down
TRINITY_DN1115_c2_g1	15.7	22.24	14.16	20	25.2	21.59	42.23	43.91	50.91	19.47	19.54	20.86	0.43478	8.40208e-07	1.52852e-05	Down
TRINITY_DN11160_c0_g1	0	0	0	51.86	21.89	6.11	0	0	0	0	0	0	Inf	0.419337	0.518484	NotSig
TRINITY_DN111654_c0_g1	0	0	0	31.18	15.61	4.64	1.41	0	0.7	12.04	14.76	13.01	14.4139	0.154813	0.284069	NotSig
TRINITY_DN11167_c0_g1	9.33	10.32	20.27	0	0	0	0	0	0	0	0	0.84	Inf	0.319496	0.439755	NotSig
TRINITY_DN11176_c0_g1	85.73	49.81	39.22	27.54	12.29	13.55	124.55	96.12	116.45	20.57	51.21	31.39	0.327589	0.000393363	0.00225069	Down
TRINITY_DN11178_c0_g1	29.56	39.83	42.69	87.93	83.9	99.07	34.44	26.49	17.97	73.27	161.44	52.11	2.82974	0.0759887	0.169472	NotSig
TRINITY_DN11179_c0_g1	346.64	309.95	359.53	115.73	124.09	145.46	217.33	186.96	205.36	196.1	164.48	205.88	1.07595	0.792656	0.828774	NotSig
TRINITY_DN11179_c1_g1	47.99	61.94	35.89	116.9	132.49	174.81	70.03	77.78	74.29	78.64	81.36	91.82	1.23344	0.52411	0.594066	NotSig
TRINITY_DN11179_c2_g1	46.78	24.5	14.1	27.09	8.41	18.93	59.22	58.16	80.3	5.49	15.97	12.43	0.292898	0.00022314	0.00139107	Down
TRINITY_DN1117_c0_g1	32.53	34.1	44.22	3.46	2.14	7.58	3.62	3.44	3.07	12.89	13.87	19.48	5.60283	0.110022	0.222115	NotSig
TRINITY_DN11187_c0_g1	0.63	1.05	0.29	1.87	2.28	2.56	0.81	1.05	1.02	0.77	3.08	1.09	1.57639	0.361144	0.473411	NotSig
TRINITY_DN1118_c0_g1	2.44	4.29	0.52	6.96	15.43	9.7	9.15	16.33	5.27	42.81	21.5	54.83	1.71794	0.536835	0.605556	NotSig
TRINITY_DN1118_c1_g1	7.43	12.2	8.44	0	1.18	2.44	16.87	19.52	26.23	32.01	18.67	36.07	0.630469	0.358458	0.471319	NotSig
TRINITY_DN11190_c0_g1	0.72	0	1.09	4.86	6.05	6.04	17.92	14.74	12.61	0	0.19	0	0.139533	2.86742e-05	0.000245841	Down
TRINITY_DN111925_c0_g1	69.65	62.83	105.17	5.51	10.27	12.28	25.48	17.64	17.45	22.59	65.82	50.72	2.22795	0.252848	0.397973	NotSig
TRINITY_DN11193_c0_g1	28.97	33.01	20.05	59.83	54.86	102.92	78.29	81.49	78.62	48.37	62.3	59.92	0.65748	0.0908563	0.192912	NotSig
TRINITY_DN1119_c0_g3	132.89	107.68	114.92	109.32	154.03	214.9	90.26	101.49	94.16	54.12	117.48	64.4	1.24718	0.425774	0.521077	NotSig
TRINITY_DN11200_c0_g1	2.1	2.53	1.2	5.27	3.65	2.25	3.62	5.08	4.07	8.08	22.03	9.64	1.48134	0.612318	0.672348	NotSig
TRINITY_DN11200_c3_g1	7.33	5.77	5.03	3.8	4.93	11.14	16.77	19.96	13.28	8.42	13.6	6.4	0.442711	0.00151703	0.00702512	Down
TRINITY_DN11202_c0_g1	0.46	1.22	1.03	0.28	0	0	0	0	0.09	33.62	49.98	41	472.556	0.283362	0.424715	NotSig
TRINITY_DN11205_c0_g2	16.91	26.32	19.87	0	0.18	1.01	0	0	0	0.37	2.64	0.82	Inf	0.250641	0.395796	NotSig
TRINITY_DN11207_c0_g2	0	0	1.29	0	0	0	0	0	0	18.63	10.19	19.89	Inf	0.295706	0.42999	NotSig
TRINITY_DN1120_c0_g1	7.04	2.35	6.23	35.09	31.49	21.81	4.93	3.88	5.6	12.32	17.75	17.01	3.49503	0.104496	0.214059	NotSig
TRINITY_DN1120_c0_g2	2.03	2.09	2.4	22.5	21.34	13.63	6.22	6.3	6.09	5.95	6.14	12.28	1.58266	0.468674	0.545853	NotSig
TRINITY_DN1120_c0_g4	2.95	7.62	3.02	25.81	32.47	48.32	32.41	27.29	31.89	4.64	6.2	9.72	0.512247	0.15428	0.283672	NotSig
TRINITY_DN1120_c1_g1	42.42	32.63	28.33	25.74	16.82	15.78	2.46	3.79	0	17.62	24.03	21.82	12.0101	0.00123748	0.00588392	Up
TRINITY_DN1120_c1_g2	0	1.54	1.55	13.07	12.99	16.24	0.55	0	0	0	20.64	0.96	40.6	0.167939	0.300585	NotSig
TRINITY_DN1120_c2_g1	365.74	342.28	335.43	106.24	108.1	112.11	250.41	240.26	230.09	183.84	148.76	244.82	0.900586	0.719024	0.766727	NotSig
TRINITY_DN11210_c0_g1	3.86	0	5.11	2.35	10.62	3.5	6.95	5.23	1.22	22.55	14.84	25.63	2.2005	0.360683	0.473158	NotSig
TRINITY_DN11214_c0_g2	8.98	11.96	10.53	34.72	44.29	41.52	27	24.35	25.05	16.35	21.8	15.27	0.896248	0.754198	0.796681	NotSig
TRINITY_DN112154_c0_g1	5.48	22.03	18.61	5.48	5.83	5.88	8.41	7.57	5.8	14.7	16.11	17.43	1.70722	0.228616	0.373069	NotSig
TRINITY_DN112157_c0_g3	27.04	18.1	27.97	1.18	1.41	1.67	4.2	2.81	4.96	2.3	1.51	1.63	2.30604	0.472842	0.548885	NotSig
TRINITY_DN112157_c0_g5	0	0.71	0.55	0	0	0	0	0.03	0	1.32	3.56	1.54	85.3333	0.25636	0.401066	NotSig
TRINITY_DN11218_c0_g1	15.16	19.52	20.45	7.4	8.57	7.24	0.13	0.14	0	1.06	3.91	3.75	107.481	0.0458971	0.115711	Up
TRINITY_DN1121_c1_g1	0.89	2.9	0.59	13.11	8.42	5.5	11.67	11.23	22.5	0	0	2.97	0.252423	0.00619695	0.0229558	Down
TRINITY_DN11220_c1_g1	0	0	0	4.05	23.51	6.5	25.68	22.56	29.26	0	0	0	0.146495	0.000902151	0.00450416	Down
TRINITY_DN11221_c0_g1	3.3	2.56	3.03	5.54	7.11	4.97	15.78	15.71	19.79	3.65	2.42	2.86	0.230369	5.77791e-07	1.13899e-05	Down
TRINITY_DN112222_c0_g2	8.39	7.88	19.49	0	0	0	0	0	0	0	0	0	Inf	0.350447	0.464031	NotSig
TRINITY_DN11229_c0_g1	1.68	2.22	1.83	1.12	1.56	1.43	8.59	5.82	6.65	3.3	3.18	5.26	0.341564	0.000403215	0.00229171	Down
TRINITY_DN1122_c0_g1	491.94	413.14	332.68	403.93	349.16	833.78	163.85	188.02	169.48	210.24	326.66	208.52	2.28257	0.0745911	0.167218	NotSig
TRINITY_DN11231_c0_g1	0	0	0	71.22	33.83	10.26	0	0	0	0	0	0	Inf	0.403066	0.509262	NotSig
TRINITY_DN11234_c0_g1	0	0	0.03	0.83	0.85	0.93	0.34	0.26	0.35	0	0	0	0.926316	0.929956	0.942895	NotSig
TRINITY_DN112350_c0_g1	10.47	8.96	9.53	8.48	9.87	6.08	29	21.7	27.17	10.59	11.56	10.73	0.369291	6.59349e-07	1.26328e-05	Down
TRINITY_DN11235_c0_g1	22.47	10.8	23.91	0	0	0	0	0	0	0.65	76.69	4.09	Inf	0.32389	0.442213	NotSig
TRINITY_DN112374_c0_g1	18.12	28.95	18.26	18.38	10.5	8.98	0	0	0	1.87	4.84	8.96	Inf	0.0250302	0.0716829	Up
TRINITY_DN112381_c1_g2	15.37	22.47	19.44	7.94	8.14	8.59	84.26	80.18	79.63	27.06	24.9	47.91	0.248317	1.15644e-05	0.000117097	Down
TRINITY_DN11238_c0_g1	0.65	1.44	1.11	2.45	1.82	2.4	0.93	0.71	0.77	1.4	1.1	1.94	1.97925	0.0569767	0.136607	NotSig
TRINITY_DN11239_c0_g1	3.75	5.5	4.09	12.29	9.55	10.08	15.64	14.46	17.27	10.4	5.54	11.29	0.510098	0.00326706	0.0133893	NotSig
TRINITY_DN11241_c0_g1	26.65	28.1	27.55	28.08	42.98	31.3	51.51	69.94	56.27	24.02	20.57	29.79	0.485858	6.61823e-05	0.00049968	Down
TRINITY_DN11243_c0_g1	1.27	5.26	5.1	1.69	0.71	0.92	36.13	15.16	19.06	3.43	2.32	5.12	0.122341	0.00015949	0.00104853	Down
TRINITY_DN1124_c0_g2	1.27	1.29	1.62	1.91	1.39	1.85	6.06	5.27	8.07	2.44	1.71	2.1	0.267698	2.14765e-06	3.12637e-05	Down
TRINITY_DN112516_c1_g1	0.35	0.72	0.67	0.72	1.16	0.65	8.68	4.46	8.05	2.39	1.04	2.85	0.165959	4.07601e-05	0.000330644	Down
TRINITY_DN11253_c1_g1	2.15	2.54	2.19	5.81	9.91	8.76	39.87	28.87	45.96	6.42	4.71	13.62	0.163063	3.48106e-06	4.60274e-05	Down
TRINITY_DN11254_c0_g1	15.57	20.14	14.83	37.06	41.31	43.31	39.28	46.26	52.43	42.31	66.95	37.11	0.769708	0.317717	0.438929	NotSig
TRINITY_DN1125_c0_g1	4.53	3.48	5.05	9.05	7.55	10.33	5.53	5.91	5.78	12.93	12.66	14.03	1.54104	0.215207	0.358124	NotSig
TRINITY_DN11261_c0_g1	36.39	28.02	39.66	1.44	0	2.88	2.52	7.74	8.15	3.61	1.94	13.9	2.31468	0.423855	0.520382	NotSig
TRINITY_DN11263_c0_g2	29.27	16.57	14.14	40.2	42.96	28.76	119.49	164.73	106.27	41.91	26.75	42.44	0.241577	5.41122e-06	6.41244e-05	Down
TRINITY_DN11266_c0_g2	0.3	0.03	0.2	0.2	0.3	0.82	1.27	0.78	1.48	0.31	0.26	0.24	0.25118	0.000357449	0.00207541	Down
TRINITY_DN11269_c0_g1	49.62	44.84	44.24	41.84	42.25	44.67	22.87	22.61	21.87	35.57	41.75	35.61	1.88265	2.26455e-05	0.000202873	NotSig
TRINITY_DN1126_c0_g1	2.12	2.87	2.31	7.65	11.36	7.78	13.3	12.61	13.08	9.46	9.24	9.58	0.533214	0.0167923	0.0518601	NotSig
TRINITY_DN1126_c0_g2	9.83	13.82	17.17	3.48	6.19	2.19	0.99	1.04	1.41	7.35	11.24	7.12	7.59593	0.0251489	0.0719309	Up
TRINITY_DN1126_c0_g3	0	0.38	0.07	0.73	0.92	1.71	0.47	0.2	0.18	0	0	0	1.49412	0.70437	0.754387	NotSig
TRINITY_DN1126_c0_g4	0.05	1.14	0.22	1.79	1.66	2.57	0.03	0	0.22	0	1.93	0.12	12.64	0.128224	0.248349	NotSig
TRINITY_DN1126_c1_g1	2.6	2.75	2.39	4.06	2.18	2.1	0.47	0.81	0.63	2.22	3.07	1.54	3.99825	0.00123975	0.00589258	Up
TRINITY_DN1126_c4_g1	86.74	52.62	84.21	8.26	7.28	5.75	6.81	5.68	4.35	0	0.44	0	4.8555	0.347721	0.461694	NotSig
TRINITY_DN112717_c0_g1	0.09	1.04	1.7	3.78	1.66	10.28	0.84	1.26	1.42	3.49	2.07	4.87	2.74432	0.284658	0.425935	NotSig
TRINITY_DN11276_c0_g1	0	0	0	0	0	0	153.49	179.54	186.48	0	0	0	0	1.3696e-11	3.17234e-09	Down
TRINITY_DN1127_c0_g3	0.46	0.38	0.48	0.39	0.57	0.68	2.11	2.36	2.38	0.73	0.84	0.74	0.256448	2.61186e-08	1.09285e-06	Down
TRINITY_DN11280_c0_g2	3.02	4.45	2.77	4.74	4.56	5.43	15.01	16.39	16.25	4.15	6.07	5.37	0.283736	1.34061e-08	6.67551e-07	Down
TRINITY_DN112840_c0_g1	0	0	0	10.51	5.29	1.04	0	0	0	0	0	0	Inf	0.413107	0.515039	NotSig
TRINITY_DN11286_c0_g1	3.42	1.69	3.44	1.9	1.97	1.08	1.54	0.67	1.76	3.95	2.64	4.21	2.0403	0.0703341	0.160194	NotSig
TRINITY_DN11287_c0_g1	1.67	1.57	1.94	3.79	6.19	4.77	6.64	5.68	6.36	2.61	2.38	3.45	0.506246	0.00842923	0.0296383	NotSig
TRINITY_DN11289_c0_g1	0.46	0	0.49	3.36	3.98	3.26	0.51	1.76	1.45	0.68	2.85	0.28	1.37634	0.643385	0.700113	NotSig
TRINITY_DN11289_c0_g2	0.12	0.4	0.32	4.62	1.64	2.64	1.03	0.74	0.24	0.25	3.84	0.4	2.35987	0.399039	0.50626	NotSig
TRINITY_DN11289_c2_g2	33.44	39.56	32.02	9.38	3.85	3.45	20.42	38.15	31.99	13.71	10.36	10.42	0.574904	0.168192	0.300913	NotSig
TRINITY_DN11289_c2_g3	39.26	52.81	40.35	6.01	5.47	1.59	81.66	90.14	103.02	16.01	20.15	26.94	0.253002	0.000112513	0.000782105	Down
TRINITY_DN1128_c0_g1	2.56	7.96	5.3	14.8	12.13	12.43	13.18	14.11	11.64	17.4	18.93	23.97	0.988783	0.972287	0.977563	NotSig
TRINITY_DN11291_c0_g1	12.1	10.64	19.09	121.79	156.7	95.59	29.93	25.76	35.48	14.73	29.3	29.3	1.78875	0.484558	0.558834	NotSig
TRINITY_DN11298_c0_g1	18.79	13.44	16.38	6.24	7.68	8.15	35.71	39.82	38.89	5.32	3.77	6.73	0.251996	4.65434e-06	5.76064e-05	Down
TRINITY_DN1129_c0_g1	5.04	4.01	4.01	14.18	8.07	35.55	10.43	6.95	9.51	8.96	7.5	10.68	1.21483	0.750003	0.79311	NotSig
TRINITY_DN1129_c2_g1	26.17	13.07	15.33	153.17	245.76	87.81	13.02	5.4	9.31	17.61	58.51	44.68	7.95901	0.201109	0.342109	NotSig
TRINITY_DN11301_c0_g2	5.58	1.65	1.8	103.16	60.08	62.14	7.38	16.44	14.14	54.96	56.3	40.53	3.39129	0.170717	0.304408	NotSig
TRINITY_DN11302_c0_g1	0.95	0.52	0.83	2.39	2.16	2.41	7.76	6.19	7.52	2.2	2.18	2.81	0.255395	2.2579e-06	3.25053e-05	Down
TRINITY_DN11307_c0_g1	176.74	109.33	118.72	106.09	130.4	111.83	50.98	49.23	47.05	213.71	177.57	231.22	3.11379	0.00467635	0.0180651	Up
TRINITY_DN11307_c1_g1	12.08	9.47	10.1	15.42	8.91	7.41	18.92	11.51	14.76	1.05	0.57	0.33	0.481965	0.0460868	0.116009	Down
TRINITY_DN1130_c0_g1	22.88	38.64	37.39	118.21	136.42	124.03	6.21	9.53	7.77	99.64	81.38	120.24	11.0425	0.01229	0.0403476	Up
TRINITY_DN11310_c0_g1	0	0	0.02	0	0	0	0	0	0	3.15	0.95	4.37	Inf	0.361672	0.473863	NotSig
TRINITY_DN11313_c0_g2	26.32	17.37	50.62	0	0	0	0	0	0	0	0	0	Inf	0.349846	0.463519	NotSig
TRINITY_DN11313_c0_g3	11.26	8.49	9.03	24.23	33.6	22.61	30.43	31.72	36.97	14.5	15.98	16.42	0.52502	0.0103468	0.035133	NotSig
TRINITY_DN11316_c0_g1	221.07	189.37	271.8	21.34	24.35	23.29	12.1	12.09	12.47	36.1	59.28	48.96	8.14294	0.169765	0.303058	NotSig
TRINITY_DN1131_c0_g1	42.16	41	35.18	22.97	22.56	22.5	32.13	32.44	35.15	47.55	47.01	54.54	1.12137	0.590566	0.652768	NotSig
TRINITY_DN1131_c0_g2	0.86	0.99	0.68	5.05	6.43	5.52	14.02	15.19	19.56	2.35	2.42	3.2	0.187957	6.8257e-06	7.67289e-05	Down
TRINITY_DN1131_c4_g1	12	10.53	14.69	4.17	3.49	3.61	0.67	0.75	1.11	26.41	18.99	22.41	15.3228	0.0374405	0.0983606	Up
TRINITY_DN11324_c0_g1	1.54	2.27	1.48	3.95	5.67	3.5	7.41	7.03	8.39	3.79	4.6	3.54	0.442984	0.000575657	0.00309699	Down
TRINITY_DN11324_c1_g1	0.21	0	0	3.31	3.12	4.09	7.94	5.77	5.78	6.08	6.35	6.86	0.513426	0.0921113	0.195002	NotSig
TRINITY_DN113262_c0_g1	6.74	6.02	4.83	2.87	5.14	3.94	18.27	15.89	14.78	2.31	5.28	2.56	0.270331	6.5042e-07	1.25172e-05	Down
TRINITY_DN1132_c0_g1	451.06	417.6	429.42	205.72	281.87	193.63	236.52	255.32	262.47	408.82	346.24	441.07	1.40324	0.126122	0.245488	NotSig
TRINITY_DN1132_c1_g1	15.7	15.65	13.66	1.98	2.11	12.17	6.55	9.06	8.02	18.19	17.66	18	1.62392	0.229594	0.374129	NotSig
TRINITY_DN11330_c0_g2	0.51	0.2	0.73	1.25	0.45	0.45	18.52	14.91	14.93	0.4	0.62	0.43	0.0347395	3.38628e-10	3.88703e-08	Down
TRINITY_DN113331_c0_g2	6.83	14.97	9.29	3.24	3.39	2.48	4.48	2.72	2.97	3.58	3.51	3.3	1.65814	0.389919	0.49924	NotSig
TRINITY_DN11333_c0_g1	0	0	0	118.61	55.34	9.78	0	0	0	0	0	0	Inf	0.423666	0.520382	NotSig
TRINITY_DN11341_c0_g1	1.23	1.78	1.88	4.51	4.38	28.14	6.76	7.38	5.77	0.52	1.75	0.92	0.755232	0.763141	0.803923	NotSig
TRINITY_DN11345_c0_g1	11.99	7.43	7.86	0	0	0	0.11	0	0.24	23.23	14.89	29.73	90.6	0.129463	0.249816	NotSig
TRINITY_DN1134_c0_g1	71.61	86.4	88.62	84.49	126.72	119.7	55.79	60.08	59.9	80.93	78.1	131.03	1.64533	0.0194763	0.0586141	NotSig
TRINITY_DN11352_c0_g1	5.88	4.85	8.28	3.8	3.86	4.47	14.72	11.67	13.34	9.64	7.65	11.19	0.50021	0.00261871	0.0110751	NotSig
TRINITY_DN11352_c0_g2	0	0	0.98	11.57	4.34	37.47	0	0	0	0	0	0	Inf	0.432887	0.524247	NotSig
TRINITY_DN11355_c0_g1	0.85	2.33	2.88	7.08	7.55	4.6	5.27	7.57	7.48	9.41	11.06	7.29	0.870243	0.681724	0.733778	NotSig
TRINITY_DN11357_c0_g1	0	0	0	0.31	0	0.31	1202.57	1231.72	793.8	15.41	13.66	32.6	0.00643208	4.58869e-08	1.63417e-06	Down
TRINITY_DN11359_c0_g1	4114.74	3491.97	3292.7	2119.71	1867.28	1399.51	1828.23	1884.19	1621.2	772.92	705.69	944.9	1.16928	0.700891	0.751511	NotSig
TRINITY_DN11359_c2_g1	27.3	23.63	26.46	40.96	51.16	41	5.34	6	4.1	22.84	28.98	16.52	6.02008	0.00285719	0.0119666	Up
TRINITY_DN1135_c0_g1	1.54	1.92	2.63	0.72	1.05	1.69	0.12	0.08	0.07	2.21	4.29	3.01	23.5309	0.0106701	0.0359858	Up
TRINITY_DN1135_c0_g2	0	0.07	0.06	4.81	4.68	5.81	3.76	2.74	4.28	5.98	3.14	6.8	0.969388	0.948756	0.959407	NotSig
TRINITY_DN11361_c0_g1	10.65	3.1	3.11	0	0	0.35	0.89	0	0.18	0	9.55	0	8.33645	0.326792	0.4446	NotSig
TRINITY_DN11362_c0_g1	19.03	15.48	18.67	13.15	21.81	19.81	11.05	9.77	10.99	13.91	17.02	18.02	1.64414	0.00244677	0.010461	NotSig
TRINITY_DN11363_c0_g1	177.46	172.37	203.16	15.55	22.5	21.45	85.74	77.68	82.26	48.19	48.17	49.14	1.02842	0.960357	0.968797	NotSig
TRINITY_DN11364_c0_g5	0	0	0	5.87	10.5	16.56	13.81	3.65	12.35	0	0	0	0.368221	0.147011	0.274371	NotSig
TRINITY_DN113661_c0_g1	0	0	0	86.11	33.73	10.75	0	0	0	0	0	0	Inf	0.422525	0.520126	NotSig
TRINITY_DN11366_c0_g1	39.9	45.93	46.47	4.24	4.8	4.66	5.65	5.52	4.11	31.51	22.81	30.49	5.03512	0.0771399	0.171421	NotSig
TRINITY_DN11366_c1_g1	0.13	0	0	38.7	12.49	66.82	0	0	0	0.13	0	0.15	Inf	0.377143	0.487728	NotSig
TRINITY_DN11368_c0_g1	3.98	4.3	3.3	10.21	14.17	12.47	35.77	31.05	34.25	8.44	6.22	8.71	0.2368	8.64948e-07	1.56257e-05	Down
TRINITY_DN11369_c0_g1	7.94	8.46	4.4	11.66	11.07	19.06	28.33	30.39	30.71	15.54	11.52	20.11	0.40911	0.000214122	0.00134628	Down
TRINITY_DN1136_c0_g1	24.41	26.22	21.18	20.5	20.29	13.24	6.16	4.22	6.65	7.37	9.59	17.6	3.13956	0.0107777	0.0362638	Up
TRINITY_DN11370_c0_g1	0	0	0	359.3	155.29	27.08	0.04	0	0	0	0	0	4513.92	0.431672	0.523928	NotSig
TRINITY_DN11374_c0_g1	21.33	59.69	40.86	32.64	29.76	36.22	5.72	14.94	12.97	16.02	11.7	17.7	2.63574	0.0705411	0.160524	NotSig
TRINITY_DN11374_c2_g1	0.29	0.3	0.53	1.05	1.13	0.93	9.69	9.11	10.55	0.8	1.58	3.22	0.111641	3.41668e-08	1.31507e-06	Down
TRINITY_DN11377_c0_g1	14.89	5.56	10.95	6.04	4.27	3.14	1.44	2.83	0.36	3.9	3.62	0.43	3.8013	0.134836	0.257049	NotSig
TRINITY_DN11378_c1_g1	0	7.77	3.8	0	0	0	28.5	39.14	21.88	0	22.76	2.16	0.135873	0.000546622	0.00297035	Down
TRINITY_DN113794_c0_g1	0.55	0.71	0.47	0.15	0.08	0.13	2.62	1.53	1.75	0.58	0.82	1.44	0.278531	0.000946446	0.00468921	Down
TRINITY_DN1137_c0_g1	15.71	19.04	13.31	158.56	196.74	179.14	31.45	29.05	34.67	33.33	43.03	44.17	2.46237	0.332735	0.449013	NotSig
TRINITY_DN1137_c0_g2	8.86	12.98	12.01	105.7	136.41	110.27	34.13	27.36	31.07	18.48	19.01	19.2	1.59507	0.566874	0.631912	NotSig
TRINITY_DN11383_c0_g1	0.42	0.77	0.54	1.62	0.86	2.55	1.54	1.39	1.64	0.52	0.88	0.21	0.610503	0.202791	0.344158	NotSig
TRINITY_DN113865_c0_g1	23.62	23.11	19.52	13.01	15.36	16.37	47	45.45	39.9	17.41	20.04	24.1	0.434555	2.29802e-06	3.30095e-05	Down
TRINITY_DN11388_c0_g2	0.27	0.38	0.56	0.12	0.09	0.33	0.18	0.06	0.06	0.9	1.34	1.2	5.76667	0.115851	0.230669	NotSig
TRINITY_DN11388_c1_g1	0	0.29	0.39	0.73	0.44	0.87	1.14	1.72	1.79	0.62	0.6	0.48	0.316846	0.000200117	0.00127179	Down
TRINITY_DN11389_c0_g1	4.53	9.22	6.2	5.51	5.11	9.53	20.75	16.58	20.98	8.14	7.02	8.99	0.36729	3.79771e-06	4.95574e-05	Down
TRINITY_DN1138_c0_g1	15.26	7.04	6.15	20.78	12.09	16.93	52.88	27.08	59.97	2.1	2.54	3.45	0.205674	0.000222047	0.00138537	Down
TRINITY_DN1138_c2_g1	53.43	30.54	63.25	12.45	14.34	13.31	15.7	11.96	13.48	23.42	21.82	22.93	2.07009	0.204567	0.346492	NotSig
TRINITY_DN1138_c3_g1	0	0	0	23.31	18.05	10.16	4.15	1.78	3.68	0	0	0	1.78703	0.656473	0.71149	NotSig
TRINITY_DN113918_c0_g1	0.61	0.25	0.25	2.87	4.1	2.32	1.61	2.53	1.87	0.25	0.52	0.14	0.627288	0.4172	0.5176	NotSig
TRINITY_DN11393_c0_g1	11.57	10.76	8.19	10.44	11.01	13.99	33.55	26.84	29.62	19.31	15.59	22.34	0.456246	0.000241647	0.00149115	Down
TRINITY_DN1139_c0_g1	69.53	54.37	50.38	15.71	15.27	16.39	19.56	18.88	23.08	36.47	28.95	40.7	1.77595	0.196525	0.336519	NotSig
TRINITY_DN113_c0_g1	50.15	52.45	48.68	37.82	43.5	38.86	20.67	22.79	22.34	31.25	35.91	40.49	1.92052	0.000784451	0.00399024	NotSig
TRINITY_DN113_c1_g1	35.79	24.73	25.81	18.43	21.01	21.73	21.34	14.63	16.34	28.63	22.81	23.63	1.41828	0.0458664	0.115656	NotSig
TRINITY_DN11403_c0_g4	0.17	0.18	0.31	0.15	0.45	0.42	0.05	0.05	0.2	0.72	1.06	0.97	4.92222	0.0890742	0.190186	NotSig
TRINITY_DN11406_c0_g1	11.04	3.39	6.45	3.32	3.34	5.59	49.28	41.16	43.2	9.94	8	13.41	0.16083	4.14125e-08	1.50888e-06	Down
TRINITY_DN11407_c0_g1	0.91	0.7	0.25	10.09	17.78	17.72	0.67	0.7	0.73	0.25	0.97	0.26	7.76667	0.323642	0.44217	NotSig
TRINITY_DN11408_c0_g1	29.57	30.73	24.07	105.08	113.46	125.36	66.73	75.84	96.03	18.54	27.62	17.77	0.687622	0.387094	0.49649	NotSig
TRINITY_DN11408_c1_g1	1.96	1.61	2.73	0.9	0.89	0.88	1.76	1.59	1.21	0.91	1.72	1.09	0.927632	0.786105	0.823499	NotSig
TRINITY_DN1140_c0_g1	254.5	250.42	295.91	220.65	217.68	209.74	159.54	133.76	151.58	288.45	267.64	375.23	1.78342	0.00378204	0.0151424	NotSig
TRINITY_DN11418_c0_g1	21.56	9.23	21.2	0.33	0	0.65	5.39	5.64	5.41	0	28.84	0.8	1.67498	0.604116	0.664855	NotSig
TRINITY_DN11419_c0_g1	22.37	25.16	19.7	11.67	12.86	14.86	27.18	28.56	33.49	22.1	41.45	25.5	0.730957	0.17285	0.306868	NotSig
TRINITY_DN1142_c0_g1	3.26	2.23	2.21	5.18	5.33	4.94	2.21	2.66	2.86	2.54	3.22	2.62	1.35964	0.260409	0.405222	NotSig
TRINITY_DN1142_c0_g2	151.76	266.26	294.69	224.67	196.13	741.88	65.04	58.64	81.63	126.6	164.6	234.05	3.89759	0.10471	0.214331	NotSig
TRINITY_DN1142_c1_g1	7.16	16.66	18.19	11.25	17.09	10.33	0.37	0	0.37	4.64	3.86	3.95	41.9505	0.015905	0.0498593	Up
TRINITY_DN11430_c0_g2	5.47	10.65	4.66	27.35	40.44	38.65	4.67	4.18	5.72	6.98	9.56	1.47	3.32258	0.240959	0.385456	NotSig
TRINITY_DN114310_c0_g1	17.84	41.19	25.36	0	0	0	0.43	0	0.87	0	0	0.12	21.6692	0.348409	0.462181	NotSig
TRINITY_DN11431_c1_g1	6.47	5.7	5.1	24.39	21.63	15.4	27.47	19.81	21.29	21.95	22.78	29.23	0.742064	0.315149	0.437373	NotSig
TRINITY_DN11435_c0_g1	4.48	2.7	3.46	0.54	0.07	1.65	0.23	0.23	0.46	0.08	1.12	0	5.1087	0.226998	0.371533	NotSig
TRINITY_DN11438_c0_g1	89.82	53.05	75.35	0	0	0	0	0	0	26.98	12.48	29.2	Inf	0.145065	0.271598	NotSig
TRINITY_DN11439_c0_g1	2.73	30.66	23.47	13.07	15.09	8.73	48.23	59.82	48.22	49.33	25.97	51.19	0.469785	0.0233576	0.0678092	Down
TRINITY_DN11439_c0_g3	26.66	20.35	24.63	32.63	32.77	42.06	68.83	53.19	68.95	25.4	13.27	31.53	0.435147	7.97189e-05	0.000586519	Down
TRINITY_DN1143_c0_g1	13.12	5.97	3.9	9.7	8.42	13.35	48.44	49.22	71.09	3.67	3.7	2.96	0.12798	7.99196e-07	1.47041e-05	Down
TRINITY_DN11441_c0_g1	0.88	1.46	1.45	2.57	3.45	2.29	5.94	4.68	5.21	1.18	0.94	2.54	0.352916	0.000117531	0.000813062	Down
TRINITY_DN11442_c0_g1	3.94	7.17	6.07	14.06	11.99	21.72	20.49	21.35	21.71	6.77	10.5	9.89	0.483137	0.00641447	0.0236034	Down
TRINITY_DN11443_c0_g1	0	0	0	60.51	21.64	5.87	0	0	0	0	0	0	Inf	0.438359	0.52678	NotSig
TRINITY_DN11444_c0_g1	112.32	90.91	99.03	89.42	65.96	99.68	195.4	202.09	181.2	81.2	73.4	142.04	0.491893	3.42368e-05	0.00028577	Down
TRINITY_DN11444_c1_g1	206.2	285.22	205.68	102.31	127.13	135.33	329.32	383.73	340.12	181.38	168.3	222.86	0.517299	0.000618618	0.00327775	NotSig
TRINITY_DN11444_c4_g1	0.41	2.34	1.95	0.32	0.11	0.56	0.17	0.41	0.11	1.46	0.68	2.13	4.81159	0.121328	0.238483	NotSig
TRINITY_DN114458_c0_g1	0	0	0	43.06	12.95	3.33	0	0	0	0	0	0	Inf	0.45804	0.538448	NotSig
TRINITY_DN114462_c1_g1	0	0	0	36.76	13.44	2.36	0	0	0	0	0	0	Inf	0.448031	0.531645	NotSig
TRINITY_DN114486_c0_g1	1.59	0.82	1.19	0	0	0	0	0	0	2.15	3.01	4.26	Inf	0.133057	0.254488	NotSig
TRINITY_DN1144_c0_g1	13.71	15.9	14.63	12.24	18.02	14.22	83.91	57.81	54.96	19.28	20.76	24.17	0.259186	3.44162e-06	4.56922e-05	Down
TRINITY_DN1144_c1_g1	23.59	22.32	20.52	32.36	35.54	24.69	55.16	37.46	47.57	18.14	22.37	22.28	0.527403	0.000426756	0.00240986	NotSig
TRINITY_DN11453_c0_g5	0.02	0.04	0	7.15	8.94	7.93	5.44	4.86	5.92	0	0.02	0	0.495273	0.282668	0.4243	NotSig
TRINITY_DN11453_c0_g6	0	0.1	0	29	41.96	16.77	0	0	0.11	51.36	28.89	46.26	649.515	0.081481	0.178372	NotSig
TRINITY_DN11456_c0_g1	10.68	12.25	18.07	120.15	185.46	125.83	0	0	0	0.07	0	0	Inf	0.243901	0.388797	NotSig
TRINITY_DN1145_c0_g2	1.18	1.47	2.59	4.12	3.48	3.46	2.28	1.89	2.78	1.81	1.5	2.02	1.03741	0.895655	0.915704	NotSig
TRINITY_DN114603_c0_g1	1.85	1.39	2.01	0.91	1.37	1.12	2.34	2.66	3.54	3.66	4.01	3.77	0.784153	0.437174	0.526112	NotSig
TRINITY_DN11460_c0_g1	11.28	6.03	4.91	0	0	0	0	0.06	0	8.26	4.96	7.77	240.056	0.0780285	0.172921	NotSig
TRINITY_DN11463_c0_g1	0	0	0	0	0	0	0.3	0.31	0.3	19.07	3.12	29.86	19.0659	0.422032	0.519826	NotSig
TRINITY_DN11464_c0_g1	2.39	8.3	5.44	16.43	24.91	19.09	0	0.03	0.06	0	0.03	0	283.667	0.161356	0.292444	NotSig
TRINITY_DN11465_c0_g1	1.48	2.39	3.36	25.03	37.19	27.06	61.27	50.58	75.17	2.69	3.29	4.32	0.190372	0.000230843	0.00143404	Down
TRINITY_DN11466_c3_g1	0.23	0.21	0.52	0.71	0.81	0.65	1.63	0.58	1.63	0	0.35	0	0.302083	0.00568323	0.0213302	Down
TRINITY_DN11466_c3_g2	0	0	0	3.52	4.44	4.47	0	0	0	0	0	0	Inf	0.293529	0.429764	NotSig
TRINITY_DN11466_c3_g4	0	0	0	17.83	21.88	23.63	0	0	0	0.17	0	0	Inf	0.292355	0.42974	NotSig
TRINITY_DN1146_c1_g1	3.5	4.73	5.33	5.1	5.46	4.27	3.04	2.59	2.62	4.97	5.79	5.6	1.80808	0.000471789	0.0026208	NotSig
TRINITY_DN11470_c0_g1	1.38	1.38	1.79	0.86	1.1	1.15	6.3	5	4.08	3.33	4.14	5.22	0.441049	0.016316	0.0506547	Down
TRINITY_DN11470_c0_g2	18.32	15.56	16.23	25.11	30.77	27.49	12.75	13.22	11.22	23.23	22.88	25.21	1.83562	0.00732056	0.0264204	NotSig
TRINITY_DN114741_c0_g1	0	0	0	59.05	14.68	398.78	0.16	0	0.49	0	0	0	242.313	0.519373	0.58955	NotSig
TRINITY_DN114743_c0_g1	15.84	12.64	11.26	20.64	28.74	17.54	33.17	31.03	35.55	16.91	18.67	11.98	0.515355	0.000617383	0.00327261	NotSig
TRINITY_DN11474_c0_g1	0.84	2.75	1.39	4.12	3.57	5.47	6.23	2.94	5.07	12.57	21.36	16.36	1.60183	0.531463	0.600594	NotSig
TRINITY_DN11475_c0_g1	4.91	5.96	6.59	11.91	8.38	27.28	21.97	19.06	25.85	8.58	9.05	9.96	0.461623	0.0157009	0.0493353	Down
TRINITY_DN114761_c0_g1	0.54	4.77	3.21	0.28	1.32	2.21	0.85	0.85	0.29	7.46	13.32	8	6.8861	0.160864	0.291714	NotSig
TRINITY_DN11476_c0_g1	0.45	0.52	0.86	1.67	2.04	2.68	3.37	2.97	2.96	4.04	7.38	4.05	0.849104	0.7339	0.779768	NotSig
TRINITY_DN11478_c0_g1	35.22	27.75	39.05	17.73	19.5	18.06	13.39	18.57	12.62	26.38	23.02	33.31	1.79468	0.0327174	0.0885964	NotSig
TRINITY_DN11479_c0_g1	0.27	1.04	0.87	1.9	1.73	2.34	3.52	3.18	4.2	1.72	0.51	1.31	0.357492	0.000322462	0.00190554	Down
TRINITY_DN1147_c0_g1	97.42	97.33	87.17	129.11	151.21	99.05	59.65	65.1	59.13	107.48	116.17	134.58	1.84816	0.00210508	0.00927795	NotSig
TRINITY_DN1147_c0_g2	22.57	27.92	27.47	18.12	17.59	16.95	58.31	47.41	52.81	38.74	35.28	57.93	0.552093	0.0150598	0.0477372	NotSig
TRINITY_DN1147_c2_g2	1.08	12.05	6.85	85.52	83.49	58.97	1.01	1.89	0.51	23.26	87.4	31.95	38.1789	0.0753539	0.168404	NotSig
TRINITY_DN11482_c0_g2	0	0.15	0	0	0	0	3.75	3.06	3.48	16.17	15.01	26.72	1.88047	0.629074	0.687366	NotSig
TRINITY_DN114843_c0_g2	7.71	12.14	11.75	30.35	36.17	26.39	45.04	39.4	49.01	34.78	18.43	31.84	0.523442	0.00984774	0.033846	NotSig
TRINITY_DN11488_c0_g1	76.07	86.93	72.88	24.18	26.71	27.35	51.92	62.13	61.65	33.38	31.71	41.28	0.797742	0.442859	0.529089	NotSig
TRINITY_DN11489_c0_g1	31.5	37.82	31.67	30.02	40.04	31.44	62.83	64.26	64.65	36.55	35.78	35.63	0.539707	6.07249e-08	1.9966e-06	NotSig
TRINITY_DN11489_c1_g1	718.53	493.4	404.11	283.57	260.18	224.94	509.36	500.97	576.52	214.46	209.31	263.54	0.645312	0.0967676	0.202252	NotSig
TRINITY_DN1148_c0_g1	38.86	49.23	38.44	19.24	25.69	25.52	35.3	47.88	44.9	13.07	18.28	18.13	0.641422	0.0683328	0.156709	NotSig
TRINITY_DN11490_c0_g1	12.68	10.72	7.67	20.41	30.96	23.82	7.95	9.19	9.06	33.01	28.24	29.51	2.50662	0.0426829	0.109264	Up
TRINITY_DN11492_c0_g1	5.57	5.7	8.16	0	0.23	0	0	0	0	0.43	0	0	Inf	0.278813	0.42224	NotSig
TRINITY_DN11494_c0_g1	1.64	4.98	3.78	33.45	49.99	39.8	25.61	23.28	28.77	23.4	22.19	29.07	0.894068	0.792738	0.828774	NotSig
TRINITY_DN11495_c0_g1	156.96	162.39	182.48	133.58	172.05	181.46	111.58	118.33	117.71	172.07	149.36	200.62	1.44887	0.00141986	0.00662976	NotSig
TRINITY_DN1149_c0_g1	8.61	10.76	8.99	12.5	16.5	15.05	24.46	21.82	26.29	19.71	17.03	29.06	0.634835	0.0454317	0.114783	NotSig
TRINITY_DN1149_c1_g1	18.7	9.1	13.08	1.47	0.35	2.34	1.1	0.75	0.93	0.18	0.76	1.68	5.71463	0.301903	0.432204	NotSig
TRINITY_DN1149_c2_g1	44.07	38.87	36.59	88	103.73	81.64	119.57	88.7	91.5	76.47	57.31	86.08	0.681367	0.0662039	0.153086	NotSig
TRINITY_DN114_c0_g2	21.14	20.32	25.19	47.11	43.51	32.63	10.19	11.16	9.67	29.66	28.22	46.63	3.16366	0.00524569	0.0199536	Up
TRINITY_DN115040_c0_g1	2.3	1.66	2.03	0.02	0	0.04	0	0	0	1.89	3.04	3.03	Inf	0.0619964	0.145496	NotSig
TRINITY_DN11505_c0_g1	6.57	7.53	2.19	71.52	53.28	90.23	2.99	1.37	1.46	218.82	145.05	208.07	46.0057	0.112684	0.226197	NotSig
TRINITY_DN11506_c0_g1	6.5	3.79	6.61	16.34	22.03	21.39	0.04	0	0	155.34	112.01	159.47	4195.67	0.188022	0.325611	NotSig
TRINITY_DN11506_c1_g1	0.32	0.07	0	82.5	94.05	81.54	16.42	15.39	19.17	0	0.2	0	1.69138	0.65746	0.712373	NotSig
TRINITY_DN11507_c0_g1	1.6	5.37	3.45	7.54	10.33	5.38	22.13	18.01	18.59	3.36	3.17	7.78	0.27232	1.21311e-05	0.000121826	Down
TRINITY_DN11507_c0_g2	10.41	5.62	10.48	25.72	39.96	22.58	18.64	16.8	26.15	17.73	14.67	19.73	0.903285	0.758822	0.800381	NotSig
TRINITY_DN11507_c1_g1	144.56	149.24	163.42	31.1	38.74	39.75	46.45	50.78	48.96	34.89	83.32	40.69	1.65472	0.363189	0.475139	NotSig
TRINITY_DN11508_c0_g1	1.86	1.92	1.54	6.78	6.48	5.46	1.13	1.62	1.34	1.84	1.41	1.16	2.31866	0.228513	0.373069	NotSig
TRINITY_DN11511_c0_g1	156.36	66.91	90.54	35.86	28.05	1.82	10.3	10.5	21.83	34.85	31.94	33.92	3.75518	0.185327	0.322149	NotSig
TRINITY_DN11512_c0_g1	43.94	48.25	45.88	162.18	127.94	168.75	55.62	25.81	63.95	53.01	200.47	93.51	2.16428	0.15982	0.290503	NotSig
TRINITY_DN11515_c1_g1	5.23	21.17	17.34	1.07	0.7	1.22	0	0	0	0	0	0	Inf	0.312725	0.436673	NotSig
TRINITY_DN11516_c0_g1	15.38	20.16	18.1	10.17	15.81	3.67	0	0.27	0.34	9.94	3.17	4.91	55.3607	0.0162178	0.0504583	Up
TRINITY_DN11516_c1_g1	2.79	2.13	1.69	0.23	0.49	1.1	0	0	0	2.76	2.67	2.67	Inf	0.0123938	0.0406165	Up
TRINITY_DN1151_c0_g3	1.72	1.13	1.25	2.66	4.77	11.64	15.08	14.8	17	11.7	21.31	8.57	0.460395	0.0650521	0.151143	NotSig
TRINITY_DN1151_c1_g1	151.12	157.8	130.59	226.12	233.52	251.4	107.32	125.15	120.49	143.57	152.24	166.02	1.52272	0.0454871	0.114878	NotSig
TRINITY_DN11521_c1_g2	49.04	21.03	28.97	34.85	43.8	29.09	9.63	9.73	11.85	45.63	48.85	43.18	3.67874	0.000954482	0.00472361	Up
TRINITY_DN11522_c0_g1	3.62	3.97	3.02	7.91	6.63	5.71	8.5	6.3	7.02	4.47	5.9	7.08	0.738008	0.10214	0.211099	NotSig
TRINITY_DN11523_c0_g1	0.26	0.24	0.27	1.46	1.16	1.81	1.24	1.08	0.9	1.11	2.89	1.53	1.11077	0.824578	0.855464	NotSig
TRINITY_DN115251_c0_g1	4.14	3.18	4.47	5.25	11.55	6.37	38.37	27.31	34.81	9.3	5.5	14.43	0.212923	2.99079e-06	4.07067e-05	Down
TRINITY_DN11526_c0_g1	13.82	17.54	15.27	12.26	15.49	12.68	15.01	12.68	17.14	7.71	9.68	13.11	0.874117	0.34831	0.462159	NotSig
TRINITY_DN115278_c0_g4	0.59	1	0.46	2.2	4.01	1.78	0.45	0.08	0.08	0.23	0.4	0.25	5.96721	0.209614	0.351734	NotSig
TRINITY_DN11529_c0_g3	0	0	0	0	0	0	0	0	0	13.93	16.35	17.75	Inf	0.292987	0.429764	NotSig
TRINITY_DN1152_c1_g1	2.82	3.49	3.82	3.86	4.45	4.44	12.19	11.56	14.42	4.54	3.95	7.49	0.339359	2.93142e-06	4.01247e-05	Down
TRINITY_DN11530_c0_g1	0	0	0	64.55	16.26	10.3	0	0	0	0	0	0	Inf	0.443034	0.529163	NotSig
TRINITY_DN115344_c0_g2	445.24	218.49	134.31	100.05	0	197.44	0	0	0	140.03	557.67	201.64	Inf	0.0583495	0.138999	NotSig
TRINITY_DN11537_c0_g1	1.32	2.08	0.62	6.17	7.19	5.6	2.88	4.25	3.04	3.03	4.28	3.08	1.09374	0.820683	0.852083	NotSig
TRINITY_DN1153_c0_g1	1.8	3.7	3.28	2.41	2.75	2.84	12.53	11.32	8.97	7.76	5.91	11.6	0.427077	0.0102818	0.0349833	Down
TRINITY_DN1153_c0_g2	0.4	0.64	1.09	2.37	2	2.34	1.46	1.57	0.92	0.48	0.53	0.74	0.893671	0.786385	0.823526	NotSig
TRINITY_DN1154_c0_g1	78.46	38.33	46.62	25.33	14.8	10.54	48.24	45.93	46.73	61.84	36.51	80.03	0.92846	0.829865	0.859818	NotSig
TRINITY_DN11550_c0_g1	7.29	7.74	9.5	0	0	0	38.05	15.07	19.63	0	0.64	0	0.115326	0.000613032	0.00325887	Down
TRINITY_DN1155_c0_g1	48.41	48.29	46.7	88.95	108.4	69.76	31.11	31.15	28.12	86.1	82.06	109.34	2.53747	0.0105245	0.0355969	Up
TRINITY_DN11561_c0_g1	1.65	2.06	4	0	0	0	0	0	0	107.35	58.13	115.62	Inf	0.295643	0.42999	NotSig
TRINITY_DN11563_c1_g1	7.33	34.69	17.62	40.21	11.64	3.87	1.96	4.24	4.52	0.95	2.21	4.25	3.81748	0.272077	0.416267	NotSig
TRINITY_DN11565_c0_g1	8.24	8.43	8.1	5.54	6.56	6.51	8.47	7.56	9.58	12.87	12.33	13.62	1.06989	0.750766	0.793788	NotSig
TRINITY_DN115674_c0_g1	6.79	11.22	12.04	15.78	8.59	8.59	19.49	18.12	24.08	8.33	10.11	8.41	0.485546	0.000204923	0.00129725	Down
TRINITY_DN11567_c0_g1	174.65	204.01	200.31	88.19	85.75	67.08	310.93	378.75	284.64	257.99	157.91	286.78	0.520934	0.00926332	0.0320412	NotSig
TRINITY_DN11568_c0_g1	7.85	12.71	9.58	40.08	43.33	94.94	47.65	55.13	57.59	34.22	58.81	39.49	0.708798	0.368017	0.479705	NotSig
TRINITY_DN1156_c0_g1	23.15	27.43	32.56	108.31	135.93	100.74	136.36	145.23	155.23	94.04	138.9	147.89	0.617302	0.0924169	0.195425	NotSig
TRINITY_DN11576_c0_g1	34.58	33.67	56.65	72.48	83.7	85.49	0	0	0	26.6	67.04	31.76	Inf	0.00296932	0.0123424	Up
TRINITY_DN11576_c0_g2	1.54	13.25	12.77	2.3	1.35	1.91	17.84	6.81	19.59	3.08	6.04	4.22	0.35006	0.0201991	0.0603831	Down
TRINITY_DN11576_c0_g4	6.9	5.94	2.38	6.06	4.07	2.37	0	0	0	12.99	11.46	13.43	Inf	0.0179951	0.0550295	Up
TRINITY_DN115799_c0_g1	15.49	44.4	54.98	29.41	38.69	20.01	39.66	63.95	49.26	104.38	173.11	167.19	1.41222	0.580934	0.644207	NotSig
TRINITY_DN1157_c0_g1	89.85	65.1	69.13	13.59	14.73	18.19	133.98	104.91	145.87	26.4	18.62	43.45	0.311068	0.000623471	0.00329949	Down
TRINITY_DN1157_c1_g1	0.56	1.73	0.45	7.79	9.89	9.12	22.56	23.61	30.96	0.96	2.65	1.78	0.150957	1.0337e-05	0.000107179	Down
TRINITY_DN11582_c0_g2	2.26	1.77	1.71	1.34	1.61	1.57	0.94	0.62	0.47	0.98	0.63	0.89	2.09524	0.038948	0.101608	Up
TRINITY_DN11588_c0_g1	31.65	31.78	28.76	9.53	8.95	10.33	13.09	17.31	14.78	15.51	15.27	18.84	1.25882	0.506353	0.577443	NotSig
TRINITY_DN1158_c0_g1	20.42	25.47	28.18	46.13	64.76	40.92	12.28	13.16	11.12	3.39	13.19	12.4	2.32367	0.191302	0.329839	NotSig
TRINITY_DN11590_c0_g1	421.83	260.67	264.94	341.64	271.99	177.84	279.98	250.46	267.87	103.03	150.51	135.26	0.888423	0.644023	0.700572	NotSig
TRINITY_DN11595_c0_g1	0	0	0	14.37	22.08	13.85	4.04	5.1	1.83	0	0	0	1.52841	0.718373	0.766148	NotSig
TRINITY_DN1159_c0_g1	224.1	220.56	191.11	126.92	102.5	102.02	143.52	153.73	135.23	177.48	149.68	216.61	1.16459	0.44167	0.528483	NotSig
TRINITY_DN115_c2_g1	6.81	9.22	5.98	10.9	12.99	9.4	19.42	21.48	19.63	14.64	13.28	16.99	0.551848	0.00212875	0.00936706	NotSig
TRINITY_DN115_c3_g1	18.04	19.73	27.06	0	0	0	0	0	0	0	5.07	1.8	Inf	0.237539	0.38194	NotSig
TRINITY_DN116057_c0_g1	4.46	2.26	12.58	30.42	31.7	9.24	15.78	28.28	27.54	4.46	5.34	3.6	0.484451	0.116732	0.231695	NotSig
TRINITY_DN11605_c0_g1	28.35	21.56	16.68	30.34	59.85	52.35	8.17	8.06	8.53	0	2.83	0	2.85353	0.266756	0.410986	NotSig
TRINITY_DN11607_c0_g2	0	0	0	30.3	7.52	83.03	0	0	0	0	0	0	Inf	0.439026	0.527083	NotSig
TRINITY_DN11607_c0_g4	0.23	0	0.23	30.53	3.98	208.94	0	0.24	0	0	6.52	1.9	350.458	0.50945	0.580665	NotSig
TRINITY_DN11611_c0_g1	43.94	33.78	31.37	7.12	6.76	8.53	13.44	10.68	11.28	16.11	23.14	22.63	1.8209	0.244596	0.38943	NotSig
TRINITY_DN11611_c2_g1	0.58	0.61	0.84	4.45	7.09	3.4	0	0	0	24.61	33.8	27.51	Inf	0.179523	0.315527	NotSig
TRINITY_DN11612_c2_g1	4.36	3.03	2.29	1.87	1	3.14	2.15	5.64	3.25	11.03	29.05	14.75	2.12923	0.468638	0.545853	NotSig
TRINITY_DN11614_c0_g1	0	0	0	63.48	42.86	32.47	75.23	55.94	48.68	0	0	0	0.25727	0.0147547	0.0469881	Down
TRINITY_DN11615_c0_g1	24.78	29.03	37.44	53.22	69.38	63.63	0.35	0	0	3.07	1.31	0.18	268.61	0.0788146	0.174217	NotSig
TRINITY_DN11619_c0_g1	0	0	0	66.12	27.31	5.81	0	0	0	0	0	0	Inf	0.4307	0.523376	NotSig
TRINITY_DN11625_c0_g1	22.21	9.99	16.31	0	0	0	0	0	0	0	0	0	Inf	0.320258	0.440423	NotSig
TRINITY_DN1162_c0_g1	26.05	36.24	23.26	12.71	14.8	12.87	9.29	10.99	12.76	31.09	27.98	34.95	2.21903	0.0348125	0.0929673	Up
TRINITY_DN11630_c0_g1	7.7	7.24	9.01	70.06	82.78	53.11	5.72	6.56	4.84	29.61	27.13	16.6	5.90421	0.12927	0.249517	NotSig
TRINITY_DN116328_c0_g1	0	0	0	0	0	0	0.44	0.42	0.25	1.68	0.63	3.26	1.67267	0.722202	0.769609	NotSig
TRINITY_DN11639_c0_g1	1.45	1.3	1.15	10.06	9.61	9.1	10.45	8.41	14.11	0.98	0.82	1.59	0.364574	0.0248797	0.0713339	Down
TRINITY_DN1163_c0_g1	22.48	52.4	44.16	18.07	21.93	22.91	21.73	20.51	15.65	157.83	112.02	144.25	3.43208	0.192263	0.330968	NotSig
TRINITY_DN11640_c1_g1	19.9	8.93	13.48	0	0	0	0	0	0	0	0	0	Inf	0.322239	0.441323	NotSig
TRINITY_DN11640_c1_g2	0.3	0.21	0.1	2.6	3.92	2.15	0.45	0.94	0.36	75.61	66.92	47.68	37.9981	0.281123	0.423451	NotSig
TRINITY_DN11642_c0_g1	0.89	12.92	11.24	23.19	28.18	16.23	12.54	11.69	7.75	17.99	9.21	31.72	1.57984	0.313884	0.436985	NotSig
TRINITY_DN11644_c0_g1	0.79	0.2	0.39	13.61	20.03	18.89	1.02	0.67	0.95	2.45	2.89	1.56	7.67803	0.262078	0.406483	NotSig
TRINITY_DN11649_c1_g1	1.85	3.2	3.46	14.22	19.96	17.2	23.2	26.14	27.24	11.15	3.96	8.95	0.365413	0.00249294	0.0106159	Down
TRINITY_DN1164_c0_g2	23.12	20.77	22.12	20.45	24.88	25.45	14.52	14.06	12.78	30.76	32.86	37.27	1.91554	0.00502318	0.0192143	NotSig
TRINITY_DN11650_c0_g1	46.02	54.87	33.29	14.46	6.54	1.25	4.12	6.05	8.03	21.93	19.68	67.53	4.86392	0.112733	0.226197	NotSig
TRINITY_DN1165_c0_g1	5.06	5.83	4.91	10.54	7.78	5.07	16.2	13.36	18.12	2.2	1.63	1.75	0.312989	0.000178213	0.00115274	Down
TRINITY_DN11663_c0_g1	0	0	0	40.08	11.18	5.84	0	0	0	0	0	0	Inf	0.440435	0.527944	NotSig
TRINITY_DN116650_c0_g1	122.21	120.54	101.72	0	3.35	0	0	0	2.79	0	5.11	0	42.1661	0.286498	0.427047	NotSig
TRINITY_DN11666_c0_g1	1.16	0.9	0.89	2.18	3.48	2.39	2.25	2.56	2.71	2	1.75	2.12	0.747784	0.23252	0.376813	NotSig
TRINITY_DN116693_c0_g1	0.29	0.39	0.3	0.17	0.1	0.13	0.03	0	0.08	2.14	3.63	3.16	31.2424	0.222056	0.366495	NotSig
TRINITY_DN11673_c0_g1	4.57	18.15	8.76	7.14	13.23	8.5	0	0	0.28	2.87	10.08	4.34	92.4286	0.0137635	0.0442994	Up
TRINITY_DN1167_c0_g1	48.55	35.77	47.55	26.96	37.51	32.4	8.61	8.38	11.16	27.73	25.5	26.15	3.64855	0.000896221	0.00448318	Up
TRINITY_DN11682_c0_g1	81.9	96.19	82.31	29.49	29.6	30.74	29.85	32.49	34.35	24.48	36.78	29.94	1.52181	0.350446	0.464031	NotSig
TRINITY_DN11687_c0_g1	11.79	58.97	33.72	185.33	189.34	280.1	26.06	28.98	31.93	89.97	123.79	78.6	4.03055	0.120109	0.236546	NotSig
TRINITY_DN11688_c0_g1	4.15	14.44	5.5	17.96	14.17	23.25	35.37	25.03	25.53	52.11	60.85	31.85	0.87001	0.762416	0.80329	NotSig
TRINITY_DN1168_c0_g2	1.86	1.5	2.06	1.02	0.28	1.22	0.82	0.92	0.87	1.61	2.15	1.66	1.70626	0.106697	0.217025	NotSig
TRINITY_DN1168_c0_g3	0.25	1.68	0.86	1.99	2.56	2.03	4.9	3.6	4.79	1.26	0.92	2.16	0.343868	0.000156876	0.00103396	Down
TRINITY_DN1168_c2_g1	0.39	0.37	0.38	13.08	12.77	7.23	0	2.44	0	4.8	0	1.5	5.53552	0.279022	0.422409	NotSig
TRINITY_DN116926_c0_g1	51.84	51.79	55.1	18.48	22.69	18.04	8.58	8.32	11.45	26.33	23.1	24.81	3.43539	0.0329968	0.0892413	Up
TRINITY_DN11697_c0_g2	15.19	16.56	15.69	10.47	13.35	13.82	7.25	6.53	6.49	14.92	17.99	18.71	2.24799	0.000216144	0.00135637	Up
TRINITY_DN11701_c0_g1	17.87	22.27	25.86	16	17.94	14.12	10.55	8.54	8.66	16.46	17.18	32.05	2.15916	0.0110198	0.0368966	Up
TRINITY_DN11701_c0_g2	0.31	0.42	0.35	1.07	1.77	2.12	4.54	4.49	4.07	0.54	0.43	0.47	0.190331	6.05984e-06	7.00291e-05	Down
TRINITY_DN11707_c0_g1	113.78	135.02	143.66	10.51	10.03	11.99	30.69	26.38	32.85	4.24	1.8	7.58	1.62593	0.623618	0.682842	NotSig
TRINITY_DN11709_c0_g1	0.66	1.5	1.54	3.96	5.77	4.18	0.37	0.38	0.24	0	0.34	0.28	6.13805	0.202578	0.343882	NotSig
TRINITY_DN1170_c0_g1	18.29	22.82	18.72	35.7	34.99	39.64	24.37	23.4	27.03	13.63	20.94	26.19	1.02906	0.896879	0.916739	NotSig
TRINITY_DN1170_c1_g1	8.73	15.23	12.57	10.44	8.53	7.3	23.53	27.04	23.49	11.68	12.05	17.22	0.466964	6.7293e-05	0.000506886	Down
TRINITY_DN1170_c1_g2	3.47	3.17	3.54	2.19	2.05	3.49	1.54	2.35	1.36	4.65	5.51	4.95	2.09651	0.0238327	0.0690032	Up
TRINITY_DN1170_c2_g1	35.18	24.76	25.74	57.2	57.92	67.09	51.81	73.34	95.42	27.77	31.35	28.56	0.53735	0.0160649	0.0502129	NotSig
TRINITY_DN117117_c0_g1	29.65	17.23	35.15	0	0	0	0	0	0	0	0	0	Inf	0.314121	0.436998	NotSig
TRINITY_DN11711_c0_g1	25.28	22.98	25.46	21.22	23.89	27.95	11.5	15.09	14.44	25.54	27.08	22.46	1.80242	1.67137e-05	0.000159005	NotSig
TRINITY_DN117155_c0_g1	11.92	16.85	15.78	8.09	8.68	10.28	13.6	15.68	15.95	12.88	10.65	13.58	0.801164	0.132619	0.253941	NotSig
TRINITY_DN117167_c0_g1	19.57	9.84	12.78	0	0	0	0	0	0	0	0	0	Inf	0.31683	0.438355	NotSig
TRINITY_DN11720_c0_g1	38.84	28.57	38.43	13.3	17.32	15.48	4.08	4.47	5.54	25.34	27.16	27.75	5.49302	0.00325637	0.0133581	Up
TRINITY_DN11721_c0_g1	3.7	3.07	2.71	0	0	0	27.45	22.49	21.65	0.23	5.81	0.53	0.0747311	6.54948e-08	2.11327e-06	Down
TRINITY_DN11725_c0_g1	0	0.44	0	5.92	4.08	2.47	0.52	0.71	0.17	1.22	1.54	1.24	4.02619	0.262059	0.406483	NotSig
TRINITY_DN1172_c0_g1	22.03	22.18	18.15	12.85	14.42	12.86	47.8	46.13	49.05	17.45	25.46	23.31	0.393318	1.39856e-06	2.22595e-05	Down
TRINITY_DN11732_c0_g1	6.96	3.31	1.69	27.14	25.24	20.86	0.47	1.37	8.52	0.41	4.2	0	2.88964	0.357898	0.470916	NotSig
TRINITY_DN117397_c0_g1	158.22	146.02	171.93	36.08	41.86	27.68	19.7	14.55	15.92	132.68	107.05	199.3	6.78241	0.0296301	0.0819781	Up
TRINITY_DN1173_c0_g1	9.67	12.54	10.78	10.35	9.62	8.91	20.34	25.06	27.58	8.84	7.69	10.27	0.404997	9.54678e-07	1.68707e-05	Down
TRINITY_DN11740_c0_g1	1.86	2.07	2.06	1.44	3.68	2.7	1.2	1.92	1.14	3.84	3.05	3.53	1.89593	0.0400611	0.103832	NotSig
TRINITY_DN11741_c0_g1	39.67	27.25	28.09	2.81	0	0	6.56	0	0	21.82	51.33	34.96	10.4639	0.0913905	0.193726	NotSig
TRINITY_DN11745_c0_g1	2	9.44	3.99	7.09	3.99	0.4	0	0.31	0	0.41	0.32	0	29.7204	0.170439	0.304063	NotSig
TRINITY_DN11747_c0_g1	1120.23	1284.71	1125.15	959.63	1104.3	729.2	510.88	514.36	441.77	935.52	883.13	1070.89	2.09332	0.000289203	0.0017375	Up
TRINITY_DN11749_c0_g1	68.67	75.5	71.24	41.49	41.66	47.66	148.19	151.13	146.51	66.96	61.48	92.94	0.424377	7.68327e-06	8.43859e-05	Down
TRINITY_DN1174_c0_g1	152.98	106.89	136.2	39.1	36.87	53.85	32.14	37.04	36.21	20.71	23.06	22.55	1.87307	0.346437	0.460838	NotSig
TRINITY_DN117524_c0_g1	0.77	0.54	0.44	0.61	0.35	0.53	2.21	1.51	1.93	0.34	12.17	0.66	0.968142	0.979854	0.983772	NotSig
TRINITY_DN117569_c0_g1	0.17	0.34	0.34	26.89	19.46	30.93	31.18	30.75	28.09	18.67	48.86	22.29	0.621899	0.274091	0.417847	NotSig
TRINITY_DN11758_c0_g1	84.55	110.98	103.65	0	0.45	0	14.88	15.77	18.56	43.45	40.09	54.91	2.96742	0.245612	0.390612	NotSig
TRINITY_DN1175_c0_g1	15.83	22.8	16.52	41.51	35.67	63	34.62	32.5	35.44	32.84	64.07	41.01	1.08311	0.79452	0.830236	NotSig
TRINITY_DN11761_c0_g1	0	0	0	0	0.17	0	0	0	0	227.89	135.86	308.1	Inf	0.32115	0.44076	NotSig
TRINITY_DN11762_c0_g1	24.8	20.32	17.52	15.07	15.68	18.5	43.02	46.77	40.68	30.85	27.09	33.99	0.520733	0.000552938	0.00299464	NotSig
TRINITY_DN11764_c0_g1	2.19	0.89	1.25	36.15	51.68	19.81	0.48	0.19	0.27	1.88	2.07	3.18	42.234	0.275239	0.418636	NotSig
TRINITY_DN11765_c0_g1	19.99	18.83	17.6	18.19	18.58	16.03	7.52	5.73	6.51	7.75	9.92	10.83	2.32321	0.0094952	0.0327385	Up
TRINITY_DN117668_c0_g1	0.75	1.87	0.84	1.76	3.35	1.67	4	4.55	4.7	3.48	4.01	3.99	0.546415	0.0286445	0.0796972	NotSig
TRINITY_DN117674_c0_g1	14.06	15.37	10.23	13.48	20.16	14.14	35.74	35.78	36.74	14.21	17.94	15.44	0.415758	1.92196e-07	4.71262e-06	Down
TRINITY_DN11767_c0_g1	6.71	29.64	24.99	4.32	1.9	1.25	11.62	11.06	7.34	152.44	91.68	204.83	5.74906	0.314945	0.437316	NotSig
TRINITY_DN1176_c1_g1	4.31	4.2	3.46	2.85	2.7	4.08	7.99	6.89	8.87	4.25	3.38	3.86	0.464421	3.94302e-06	5.0739e-05	Down
TRINITY_DN117713_c0_g2	3.31	3.69	2.69	1.57	1.16	2.33	2.52	2.64	2.3	2.82	2.94	2.55	1.03038	0.877314	0.900145	NotSig
TRINITY_DN117716_c0_g1	7.89	3.48	9.62	1.78	1.29	2.38	0.67	0.79	1.09	1.94	1.65	2.53	4.25621	0.154356	0.283672	NotSig
TRINITY_DN11771_c0_g2	26.68	19.68	44.08	7.39	7.76	3.78	14.3	15.4	13.05	30.82	26.24	34.91	1.5699	0.34748	0.461567	NotSig
TRINITY_DN117720_c0_g1	5.2	9.05	9.67	0	0	0	0	0	0	6.89	18.34	19.42	Inf	0.115994	0.230831	NotSig
TRINITY_DN117720_c0_g2	24.57	24.3	22.43	10.25	19.95	15	23.83	27.05	33.35	15.48	15.93	7.37	0.614508	0.0194246	0.0585399	NotSig
TRINITY_DN117729_c0_g1	57.43	35.09	35.46	41.34	50.75	41.29	76.93	70.95	54.59	28.99	30.22	39.96	0.593553	0.00177897	0.00804022	NotSig
TRINITY_DN11773_c1_g1	83.65	61.47	109.62	0.11	0	0	0	0.12	0.12	58.85	72.35	51.9	608.264	0.0696811	0.159011	NotSig
TRINITY_DN117750_c1_g1	225.13	166.53	103.26	20.97	17.22	34.18	55.36	69.87	83.66	32.48	33.54	43.48	1.07998	0.902895	0.921297	NotSig
TRINITY_DN117762_c0_g1	33.7	33.31	21.87	0	0	0	0	0	0	0.89	35.9	6.03	Inf	0.162803	0.294193	NotSig
TRINITY_DN11777_c0_g1	11.19	7.91	7.47	23.17	29.26	33.3	10.33	2.25	0.89	17.06	27.87	53.58	5.21678	0.0602439	0.142517	NotSig
TRINITY_DN117807_c0_g1	0.26	0	0	30.78	36.82	61.52	12.15	11.36	14.77	0	19.26	1.32	1.30582	0.774893	0.813528	NotSig
TRINITY_DN11780_c0_g1	0	0	0	39.98	10.68	2.74	0	0	0	0	0	0	Inf	0.469756	0.546715	NotSig
TRINITY_DN117811_c0_g1	0.83	3.18	0	21.55	30.24	14.77	25.57	22.71	17.61	0	16.96	1.09	0.448323	0.107467	0.21823	NotSig
TRINITY_DN117823_c0_g1	87.63	53.31	69.14	38.4	27.69	12.19	32.16	23.64	30.51	23.48	25.62	44.77	1.47619	0.36605	0.477573	NotSig
TRINITY_DN11784_c0_g1	33.34	23.28	30.44	17.93	25.13	19.73	13.59	11.95	13.1	10.31	9.08	10.95	1.55443	0.205203	0.347098	NotSig
TRINITY_DN117854_c0_g1	13.55	9.84	8.56	0.77	1.38	3.85	1.99	0	1.39	32.96	13.85	25.81	10.9043	0.118207	0.233979	NotSig
TRINITY_DN117889_c0_g2	29.63	22.68	25.15	0	0	0	11.59	9.53	10.3	21.43	18.69	30.11	1.56684	0.455995	0.537366	NotSig
TRINITY_DN11789_c0_g1	0.23	2.8	0.95	3.22	2.24	1.82	20.93	13.18	18.97	2.17	1.99	2.53	0.112723	3.19129e-07	7.08805e-06	Down
TRINITY_DN11793_c0_g1	0.72	0.68	0.15	4.88	10.24	7.05	32.29	36.55	40.56	6.17	5.17	2.81	0.115387	9.0448e-08	2.67854e-06	Down
TRINITY_DN117947_c0_g1	0	0	0	48.25	30.59	50.82	11.98	9.75	5.78	10.92	9.5	13.41	1.98098	0.473762	0.549362	NotSig
TRINITY_DN11794_c0_g1	4.14	4.73	2.12	6.66	8.55	5.67	16.53	14.77	14.28	9.69	9.96	11.32	0.459558	0.00136649	0.0064127	Down
TRINITY_DN11795_c0_g1	2.75	3.83	3.35	8.75	8.44	7.37	2.02	1.77	2.04	2.22	3.43	6.07	2.64208	0.0619352	0.14543	NotSig
TRINITY_DN11798_c0_g1	0.59	0	0	13.19	6.69	19.86	3.62	2.46	5.17	0.89	0.16	0.34	1.23615	0.842582	0.870292	NotSig
TRINITY_DN11799_c0_g1	89.65	89.81	122.33	18.98	13.66	75.51	19.75	22.6	16.99	60.27	51.17	68.76	3.31502	0.0511109	0.125537	NotSig
TRINITY_DN117_c0_g1	7.06	4.15	7.8	30.75	42.33	48.51	23.2	27.67	26.44	10.15	16.55	9.65	0.762946	0.552307	0.619489	NotSig
TRINITY_DN11802_c0_g1	12.77	28.87	22.65	84.55	62.69	39.79	2.07	2.1	1.59	44.57	104.27	88.73	28.2922	0.0215341	0.0634732	Up
TRINITY_DN11802_c1_g2	1.68	14.4	9.04	13.37	8.62	6.75	2.35	3.32	4.5	5.94	4.54	4.85	2.26778	0.11602	0.230848	NotSig
TRINITY_DN118037_c0_g1	6.39	5.68	6.56	1.34	0.59	2.61	37.5	18.25	40.49	0.89	1.37	1.63	0.093724	2.12441e-05	0.000192924	Down
TRINITY_DN11807_c0_g1	0	0	0.03	1.29	1.34	1.48	0.12	0.03	0.24	1.54	1.77	1.61	7.74359	0.0826346	0.180295	NotSig
TRINITY_DN11808_c0_g1	11.22	10.24	8	4.35	3.14	4.7	2.67	1.77	2.79	6.24	8.67	6.83	2.92254	0.0180009	0.0550295	Up
TRINITY_DN11810_c0_g1	8.08	10.84	12.31	11.33	15.97	16.18	8.67	7.67	9.35	16.22	18.15	19.03	1.66226	0.0292903	0.0812367	NotSig
TRINITY_DN118122_c0_g1	35.42	48.31	55.79	9.38	5.02	5.3	14.76	8.69	31.64	34.54	81.36	82.29	2.16258	0.269857	0.414329	NotSig
TRINITY_DN11813_c0_g1	26.51	49.54	41.38	54.54	52.45	55.33	40.06	43.49	33.67	139.76	136.79	234.7	2.24933	0.25947	0.404421	NotSig
TRINITY_DN11814_c0_g2	0.03	0	0.06	2.24	2.16	1.65	0.31	0.11	0.26	0.86	0.93	1.68	4.71078	0.1514	0.280322	NotSig
TRINITY_DN11814_c1_g2	224.41	84.87	113.89	66.64	61.51	45.11	208.39	231.68	229.11	183.85	170.93	227.24	0.587012	0.0574731	0.137492	NotSig
TRINITY_DN11817_c0_g1	5.81	16.65	13.54	131.18	125.66	106.91	187.73	239.83	201.64	69.41	117.2	59.51	0.342165	0.00133512	0.00628827	Down
TRINITY_DN1181_c0_g1	14.27	19.8	19.02	14.42	25.2	18.87	37.64	32.46	40.89	48.7	47.24	74.55	0.847133	0.6605	0.715018	NotSig
TRINITY_DN118203_c0_g1	0.22	0.33	0.49	1.05	1.19	1.12	0.16	0.49	0.16	0.1	0.43	0.03	2.04115	0.331272	0.44783	NotSig
TRINITY_DN11824_c0_g1	223.26	80.4	86.56	345.44	380.41	319.54	86.33	145.64	116.37	182.57	149.29	154.43	1.8391	0.176082	0.310714	NotSig
TRINITY_DN118269_c0_g1	24.9	26.72	26.82	30.69	37.88	46.82	16.54	19.67	20.69	22.86	26.13	29.17	1.59338	0.0332238	0.0897244	NotSig
TRINITY_DN11829_c0_g1	1205.67	759.91	572.78	263.36	377.18	354.15	190.03	275.29	275.86	944.99	683.05	764.83	2.66508	0.0471619	0.118119	Up
TRINITY_DN1182_c0_g1	1118.3	1137.31	1092.77	567.7	677.51	485.48	778.95	796.13	649.71	796.19	646.28	930.59	1.11653	0.580524	0.643808	NotSig
TRINITY_DN11830_c0_g1	5.16	0.54	0	0	0	1.82	0.64	0.6	0	19.13	13.58	38.65	21.2043	0.311893	0.43656	NotSig
TRINITY_DN118324_c0_g3	2.96	4.72	4.19	2.28	2.86	3.19	3.99	3.6	3.27	7.21	5.53	5.56	1.18171	0.513312	0.584101	NotSig
TRINITY_DN11833_c0_g1	1.57	0.8	1.49	0.81	1.45	1.69	2.29	4.82	5.2	6.06	3.6	20.73	1.03439	0.971472	0.97697	NotSig
TRINITY_DN11838_c1_g1	14.62	12.25	16.77	41.68	63.68	45.07	61.68	47.39	48.62	24.35	18.72	30.25	0.565223	0.0556921	0.134122	NotSig
TRINITY_DN11844_c0_g1	0.12	0.25	0.14	1.44	1.49	3.16	1.55	0.68	1.99	0.28	0.38	0.72	0.630332	0.428398	0.522153	NotSig
TRINITY_DN118461_c0_g1	31.53	42.82	35.63	18.93	23.01	20.92	29.85	39.05	33.74	37.96	40.33	36.82	0.935145	0.694071	0.745573	NotSig
TRINITY_DN11846_c0_g3	0	0	0	0	0	0	0.46	0.39	0.62	2.58	0.97	2.78	1.43537	0.765522	0.805792	NotSig
TRINITY_DN118476_c0_g1	76.95	64.75	125.2	2.16	9.35	4.45	8.17	4.64	7.03	17.34	21.81	26.14	5.84929	0.22598	0.370708	NotSig
TRINITY_DN11848_c0_g1	8.98	6.21	6.77	6.87	8.51	5.76	36.79	32.32	34.45	8.09	3.64	8.45	0.203682	6.20869e-10	6.14755e-08	Down
TRINITY_DN11849_c0_g2	20.11	23.23	24.78	17.02	21.06	21.74	9.95	9.38	10.43	22.51	29.9	26.32	2.31485	0.000163015	0.0010663	Up
TRINITY_DN118541_c0_g1	72.6	90.99	36.47	22.25	18.87	31.24	15.39	6.02	22.96	252.81	233.22	341.41	8.26279	0.16768	0.300245	NotSig
TRINITY_DN11854_c0_g1	1.27	1.9	1.04	6.8	2.95	74.14	11.4	13.69	12.95	3.48	4.75	6.63	0.902208	0.931568	0.944014	NotSig
TRINITY_DN11854_c2_g2	85.46	55.23	120.37	44.47	53.36	41.08	50.55	44.27	42.5	134.16	262.31	181.85	2.37472	0.189392	0.327198	NotSig
TRINITY_DN11856_c0_g2	0	0	0	65.57	22.88	4.6	0	0	0	0.43	0	0.26	Inf	0.445413	0.530251	NotSig
TRINITY_DN1185_c0_g1	1.67	1.17	1.19	1.73	1.8	2.46	11.22	7.92	12.33	0.74	0.26	1.23	0.129753	3.88447e-07	8.36967e-06	Down
TRINITY_DN11860_c0_g1	1.19	0.92	0.92	2.21	1.06	1.59	3.34	1.78	4.22	1.94	2.49	2.39	0.524982	0.0191909	0.0580517	NotSig
TRINITY_DN11862_c0_g1	0.87	1.08	1.15	0.37	0.36	0.63	0.29	0.38	0.29	0.87	2.18	1.01	2.95833	0.0827815	0.180494	NotSig
TRINITY_DN11865_c0_g1	0	0	0	253.42	131.61	24.28	0	0	0	0	0	0	Inf	0.412059	0.514591	NotSig
TRINITY_DN11868_c0_g1	0.16	2.02	1.77	3.44	4.18	3.63	6.37	5.43	7.89	0.82	1.52	1.58	0.323684	0.000529569	0.0028898	Down
TRINITY_DN1186_c0_g1	902.19	324.84	392.61	455.74	520.05	493.29	449.53	538.18	484.46	1117.86	766.38	1160.37	1.38873	0.336348	0.4521	NotSig
TRINITY_DN1186_c1_g1	6.14	3.38	3.96	16.85	21.26	23.15	14.16	11.31	8.46	0	0	0	0.734257	0.609776	0.669947	NotSig
TRINITY_DN11871_c0_g1	6.11	7.44	5.59	4.69	3.86	7	23.27	22.26	21.69	8.96	9.38	11.08	0.317911	8.15041e-07	1.49321e-05	Down
TRINITY_DN11873_c0_g1	6.12	6.19	8.16	8.92	11.42	10.89	3.4	3.67	4.45	12.37	13.74	17.92	2.76997	0.0135581	0.0437687	Up
TRINITY_DN118770_c0_g1	13.52	9.03	7.87	0.89	0.57	1.02	0	0	0	13.46	17.53	15.46	Inf	0.0510774	0.125478	NotSig
TRINITY_DN118771_c0_g1	5.57	7.63	6.09	6.57	6.21	4.29	16.49	15.45	17.8	6.63	8.93	9.7	0.412947	3.36563e-06	4.4867e-05	Down
TRINITY_DN118777_c0_g1	9.29	11.9	11.2	17.91	17.03	16.18	30.78	25.54	24.24	12.4	14.68	14.63	0.518123	7.48928e-05	0.000555423	NotSig
TRINITY_DN1187_c0_g1	29.24	35.28	44.03	35.52	42.79	34.13	18.71	18.59	16.68	39.31	38.64	49.83	2.1537	0.000213577	0.00134415	Up
TRINITY_DN1187_c0_g2	4.21	5.06	5.01	4.45	6.11	5.61	18.69	14.05	14.41	11.97	11.68	15.32	0.490774	0.0111198	0.0371644	Down
TRINITY_DN1187_c0_g3	12.28	14.66	11.68	13.59	11.32	10.77	61.05	58.75	61.11	27.41	20.93	29.1	0.279587	1.39024e-06	2.22352e-05	Down
TRINITY_DN118833_c0_g1	376.19	305.09	273.73	0.02	0.07	0.02	0	0.02	0	0.07	0	0.03	15920.3	0.295687	0.42999	NotSig
TRINITY_DN11884_c0_g1	1.5	14.59	1.37	0	0.03	0	0.03	0.03	0.21	2.78	0.51	2.9	29.2346	0.378506	0.488906	NotSig
TRINITY_DN11888_c0_g1	2.63	2.57	2.78	5.24	6.45	6.15	8.48	8.99	9.06	6.09	6.2	6.75	0.563639	0.00483067	0.0185986	NotSig
TRINITY_DN1188_c0_g1	21.29	31.64	27.13	28.8	42.97	39.56	30.33	34.7	31.82	54.24	50.6	60.39	1.2274	0.38349	0.493233	NotSig
TRINITY_DN11899_c0_g1	1.14	1.38	1.72	16.79	14.57	8.2	5.32	5.16	7.96	2.48	2.48	3.13	0.937997	0.91832	0.934164	NotSig
TRINITY_DN1189_c0_g3	0.96	1.27	0.72	1.52	1.88	2.44	3.74	3.41	3.97	0.64	0.64	1.01	0.332134	6.42609e-05	0.000486874	Down
TRINITY_DN118_c1_g1	6.86	3.5	3.1	6.09	6.64	9.22	18.8	17.55	18.38	12.84	9.17	19.81	0.47037	0.0107137	0.0360955	Down
TRINITY_DN11901_c1_g1	57.44	46.32	52.16	48.9	45.65	36.11	24.94	24.25	28.82	23.9	21.6	37.51	1.57924	0.068411	0.156833	NotSig
TRINITY_DN11906_c0_g1	9.96	19.7	11.55	0	0	0.3	0	0	0	0	0	0	Inf	0.315874	0.437829	NotSig
TRINITY_DN11908_c1_g1	150.12	99.22	147.3	22.2	46.74	34.73	276.11	94.46	115.11	7.56	0	0	0.348563	0.047636	0.119076	Down
TRINITY_DN11909_c0_g1	6.1	6.9	7.37	0.28	1.37	0.37	3.25	3.92	4.58	0	0.68	0	0.654468	0.498236	0.569997	NotSig
TRINITY_DN1190_c0_g1	33.17	20.43	19.39	40.78	41.99	36.37	12.06	17.83	17.22	16.99	13.89	17.36	1.70077	0.134214	0.256201	NotSig
TRINITY_DN1190_c2_g1	54.45	69.45	56.39	68.46	64.44	63.76	111.18	116.64	107.3	48.97	48.72	63.62	0.53539	9.68911e-07	1.70526e-05	NotSig
TRINITY_DN11910_c0_g2	0.34	0	1.55	24.19	15.01	8.85	0	0	0	0	0	0	Inf	0.313186	0.436903	NotSig
TRINITY_DN11911_c0_g1	4.56	5.12	4.61	10.04	7.88	12.71	3.15	2.9	2.76	10.11	5.31	15.33	2.86303	0.0406569	0.105052	Up
TRINITY_DN11919_c0_g1	2.46	2.67	2.27	5.24	6.5	52.9	1.53	4.42	1.25	12.94	16.27	15.38	5.39954	0.294533	0.429764	NotSig
TRINITY_DN11919_c0_g2	5.06	8.96	8.29	31.28	21.15	37.57	28.89	41.17	37.88	37.01	24.8	45.98	0.679699	0.227664	0.372246	NotSig
TRINITY_DN11919_c0_g3	1.23	2.15	2.33	1.8	3.32	4.64	4.53	3.71	6.42	1.84	3.18	2.93	0.532515	0.011592	0.0385043	NotSig
TRINITY_DN1191_c0_g1	7.55	8.4	8.91	40.18	49.38	25.53	10.28	8.28	8.71	14.9	13.91	23.73	2.35289	0.196345	0.336262	NotSig
TRINITY_DN11925_c0_g2	20.14	19.47	18.88	11.18	20.2	17.04	11.09	8.27	5.39	21.52	27.14	30.68	2.50842	0.00476985	0.0183917	Up
TRINITY_DN11925_c0_g3	11.5	12.02	15.77	15.06	9.07	10.56	5.03	7.03	13.04	23.28	25.87	35.28	2.10372	0.11615	0.231072	NotSig
TRINITY_DN119261_c0_g2	8.82	8.29	8.25	2.01	1.98	2.23	6.91	6.29	5.31	3.68	3.41	5.68	0.798667	0.490292	0.563542	NotSig
TRINITY_DN11927_c0_g1	6.9	8.95	18.17	1.93	0.73	2.65	11.77	8.19	10.31	14.46	24.32	21.81	1.10032	0.853554	0.879524	NotSig
TRINITY_DN11931_c0_g2	30.03	24.66	14.83	9.46	11.71	14.54	43.45	44.9	29.89	38.58	36.77	40.35	0.622829	0.0839482	0.182516	NotSig
TRINITY_DN11937_c0_g1	0	0.03	0	0	0	0	0	0	0	5.72	8.33	6.62	Inf	0.297002	0.430149	NotSig
TRINITY_DN11939_c0_g1	9.94	103.07	51.88	0	0	0	0	0.41	0	171.54	110.46	282.96	593.374	0.193605	0.332792	NotSig
TRINITY_DN119400_c0_g1	52.4	86.49	57.62	14.11	46.09	39.01	14.61	10.47	15.87	56.34	23.17	65.35	3.58632	0.0219727	0.0645546	Up
TRINITY_DN11945_c0_g1	40.25	28.21	18.64	19.77	11.86	15.51	16.62	11.25	24.33	40.08	25.15	39.13	1.52363	0.215145	0.358097	NotSig
TRINITY_DN119488_c0_g1	42.52	295.73	212.09	0	0.1	0	0	0	0	0	18.04	5.27	Inf	0.356898	0.469887	NotSig
TRINITY_DN1194_c0_g1	671.94	766.38	751.11	170.59	169.18	214.61	552.7	595.42	546.23	476.18	413.05	593.05	0.831408	0.526125	0.595754	NotSig
TRINITY_DN119530_c0_g1	1.84	13.5	7.89	8.54	6.28	4.91	2.02	4.03	4.04	1.61	1.19	2.58	1.59696	0.436557	0.525728	NotSig
TRINITY_DN11957_c0_g1	1519.26	1270.79	1717.81	922.89	1045.23	786.64	351	400.78	408.11	750.13	627.25	985.78	2.76629	0.0107084	0.036087	Up
TRINITY_DN11959_c0_g2	0	0	0	14.87	5.43	0.67	0	0	0	0	0	0	Inf	0.454999	0.536771	NotSig
TRINITY_DN1195_c1_g2	1.07	1.59	1.37	5.41	9.12	8.98	22.74	19.11	18.48	2.69	1.36	2.36	0.187579	1.28862e-05	0.000128425	Down
TRINITY_DN11964_c0_g1	103.46	73.11	102.88	68.63	101.4	71.01	194.49	144.23	187.05	111.83	75.43	153.29	0.545891	0.00139506	0.00653894	NotSig
TRINITY_DN11967_c0_g1	0.67	0.53	0.2	1.56	1.43	1.91	6.21	4.01	5.25	0.9	0.77	1.42	0.202327	5.23001e-06	6.2651e-05	Down
TRINITY_DN1196_c0_g1	3.37	3.45	3.3	2.83	2.83	2.54	5.89	5.88	7.94	1.79	2.09	2.04	0.409944	1.87742e-05	0.000173943	Down
TRINITY_DN1196_c0_g2	7.5	19.75	7.03	49.43	54.72	70.19	30.42	33.03	29.26	15.59	30.63	11.64	0.958113	0.927197	0.940907	NotSig
TRINITY_DN1196_c0_g3	185.72	96.4	67.38	9.01	7.79	17.74	17.77	24	32.72	21.49	24.71	17.13	2.00192	0.49694	0.568915	NotSig
TRINITY_DN1196_c2_g1	0	0	0	25.87	28.17	24.07	4.77	2.58	4.05	0.08	0	0	2.28626	0.544426	0.612072	NotSig
TRINITY_DN11971_c0_g1	8.39	5.83	6.3	7.43	7.76	9.4	16.4	17.63	15.86	6.86	7.58	7.11	0.44538	1.11321e-07	3.10102e-06	Down
TRINITY_DN11974_c1_g1	7.36	7.85	10.97	8.43	9.1	8.53	22.73	16.78	23.18	7.92	4.85	12.3	0.41107	2.23733e-05	0.000200972	Down
TRINITY_DN11975_c1_g2	29.76	15.02	30.74	0	0	0	0	0	0	0	0	0	Inf	0.316109	0.438014	NotSig
TRINITY_DN11977_c0_g2	0	0	0	0	0	0	0.03	0	0	79.97	61.6	82.49	2489.56	0.295126	0.42999	NotSig
TRINITY_DN11980_c1_g1	612.97	395.5	537.61	116.9	168.6	149.52	77.01	70.9	73	339.76	337.3	502.91	4.76977	0.0267287	0.0753362	Up
TRINITY_DN11980_c2_g1	17.51	19.51	15.77	23.26	24.19	24.51	18.93	17.45	25.61	34.26	36.79	45.5	1.29752	0.334924	0.450606	NotSig
TRINITY_DN11982_c0_g1	11.28	12.41	9.98	10.34	9.41	10.28	25.63	22.68	24.69	12.67	13.83	15.42	0.482283	1.77864e-06	2.69203e-05	Down
TRINITY_DN1198_c0_g1	17133.1	16038.6	16508.4	2606.44	2774.51	3454.72	1433.23	1571.73	1520.09	7634.97	5404.27	8752.22	5.91576	0.0686556	0.157144	NotSig
TRINITY_DN11991_c0_g1	1.99	2.94	4.38	2.1	2.52	1.94	8.84	6.12	6.63	2.79	4.5	4.39	0.425351	0.000325543	0.001922	Down
TRINITY_DN11996_c0_g1	27.56	24.7	49.14	9.01	6.66	4.14	24.86	11.4	13.13	6.96	19.07	13.27	1.08328	0.879881	0.902565	NotSig
TRINITY_DN11997_c0_g1	0.23	0.23	0.82	33.31	27.7	15.67	1.17	0.24	1.65	2.44	3.79	4.69	9.68192	0.269096	0.413511	NotSig
TRINITY_DN11997_c0_g3	13.51	6.41	11.86	54.35	33.82	48.96	17.44	12.88	13.88	7.09	4.21	7.4	1.41486	0.612899	0.672866	NotSig
TRINITY_DN11997_c2_g1	37.01	17.58	14.36	261.9	252.77	162.52	62.22	45.99	53.36	66.49	81.38	119.31	2.09057	0.323915	0.442213	NotSig
TRINITY_DN11998_c0_g2	53.85	41.87	43.35	18.98	19.59	20.86	15.52	13.94	15.39	31.01	34.1	40.27	2.25849	0.0275206	0.0771326	Up
TRINITY_DN11999_c0_g1	0.5	2.5	1.73	0.53	0.92	0.55	0.03	0	0.05	0	0	0	28.0417	0.189096	0.326861	NotSig
TRINITY_DN11_c0_g1	68.68	82.38	90.29	93.63	83.89	72.24	33.53	21.04	24.72	62.09	97	108.53	3.18968	7.83994e-05	0.000578452	Up
TRINITY_DN11_c1_g1	29.5	30.41	30.67	304.93	339.81	187.35	21.57	22.35	21.44	33.39	102.55	42.72	5.61674	0.206904	0.348771	NotSig
TRINITY_DN11_c1_g2	1.8	0.46	2.98	8.9	14.03	9.16	1.03	0.94	0.93	3.88	4.93	3.58	5.71494	0.107775	0.218703	NotSig
TRINITY_DN11_c2_g1	93.71	59.84	80.11	65.06	60.98	59.16	33.61	33.89	32.52	44.49	59.23	46.87	1.89779	0.00844353	0.0296644	NotSig
TRINITY_DN12001_c0_g1	6.38	4.36	4.11	9.02	7.23	5.82	1.48	2.26	1.64	21.04	10.85	17.86	5.36989	0.0537112	0.13049	NotSig
TRINITY_DN12002_c0_g1	24.22	11.7	11.47	7.85	8.79	6.8	8.3	10.36	7.99	3.98	3.9	5	1.04703	0.914111	0.930831	NotSig
TRINITY_DN12004_c0_g1	0.37	0.33	0.12	0.52	0.75	1.2	0.77	1.05	2.08	0.3	0.76	0.59	0.422222	0.0237494	0.0688081	Down
TRINITY_DN120053_c1_g1	0.03	0.03	0	0.03	0.15	0	5.63	4.28	3.72	0.06	0.22	0.26	0.0190756	3.66061e-08	1.39733e-06	Down
TRINITY_DN1201_c0_g1	3.77	5.81	4.54	9.66	9.22	12.02	20.66	19.03	17.2	6.34	11.79	9.75	0.42714	0.000192883	0.00123246	Down
TRINITY_DN120281_c0_g1	0.32	0.74	0.66	0.69	1.35	0.51	1.83	1.38	2.02	0.81	1.35	1.03	0.475462	0.00280677	0.0117707	Down
TRINITY_DN12028_c0_g1	210.01	249.49	216.05	342.19	243.12	969.8	129.15	111.8	99.52	264.31	333.96	395.55	3.15689	0.115134	0.229754	NotSig
TRINITY_DN12029_c0_g1	1.01	1.88	2.32	0.58	0.82	2.11	0.73	0.3	0.64	1.36	3.08	1.72	2.97006	0.0455807	0.11507	Up
TRINITY_DN12029_c0_g3	0	0	0	17.09	14.94	17.62	7.7	2.42	8.29	1.59	1.85	0.79	0.975557	0.975967	0.98065	NotSig
TRINITY_DN1202_c0_g1	2.14	3.28	1.49	6.54	5.83	8.46	2.91	3.62	3.42	2.35	5.46	3.8	1.31826	0.467194	0.544765	NotSig
TRINITY_DN12032_c1_g1	7.38	10.6	10.29	15.74	23.44	14.16	6.37	6.21	8.05	5.2	5.81	4.89	1.57554	0.304402	0.433078	NotSig
TRINITY_DN12034_c0_g1	27.87	29.01	24.92	46.55	60.33	38.94	18.62	16.47	18.13	33.4	32.06	40.07	2.08662	0.0153445	0.0484503	Up
TRINITY_DN12045_c0_g1	3.45	6.73	6.26	22.71	19.17	10.97	12.71	13.34	17.41	0	0.9	0	0.538349	0.212114	0.354508	NotSig
TRINITY_DN12045_c8_g1	1.69	15.4	4.45	5.59	1.65	12.38	27.89	31.48	24.45	0	0	0	0.163684	6.21352e-05	0.000473535	Down
TRINITY_DN1204_c0_g1	0.47	1.22	0.63	7.74	8.24	8.93	2.49	2.42	2.24	1.51	1.44	2.48	1.52261	0.570906	0.635315	NotSig
TRINITY_DN12050_c0_g1	5.53	7.47	6.34	18.82	25.13	19.38	15.6	12.01	10.7	19.06	39.47	25.81	1.45315	0.403216	0.509303	NotSig
TRINITY_DN120520_c1_g3	0	0	0	0	0	0.03	1.94	2.19	1.8	0.02	0.04	0.04	0.00730748	1.65318e-11	3.69714e-09	Down
TRINITY_DN12056_c0_g1	6.46	8.24	3.96	12.51	6.24	4.36	1.32	5.44	3.93	15.76	23.41	12.98	2.92859	0.104447	0.214051	NotSig
TRINITY_DN12057_c1_g1	2.51	3.71	2.56	6.34	14.87	10.51	1.41	3.29	1.43	10.04	18.01	14.24	4.5019	0.0645356	0.150313	NotSig
TRINITY_DN1205_c0_g1	3.24	11.29	12.31	4.44	2.24	6.09	5.38	4.39	4.34	8.91	20.38	10.12	1.86676	0.254066	0.399224	NotSig
TRINITY_DN120620_c1_g1	69.43	66.46	51.2	91.33	98.78	114.65	55.82	62.95	63.21	44.95	54.23	44.51	1.16412	0.527361	0.596841	NotSig
TRINITY_DN12065_c0_g1	0.19	0.06	0.39	10.37	9.81	13.78	18.53	21.19	25.28	0.71	0.8	1.31	0.191897	0.000457932	0.00255367	Down
TRINITY_DN1206_c0_g1	3.33	3.42	2.61	20.36	24.2	19.69	9.61	5.11	6.26	11.38	10.33	13.32	1.72609	0.320356	0.440464	NotSig
TRINITY_DN12070_c0_g1	0	0.37	0	1.23	5.29	1.62	2.52	6.13	5.05	25.23	29.66	13.63	1.87421	0.577525	0.641195	NotSig
TRINITY_DN120724_c3_g1	0	0	0	26.44	40.65	22.91	0	0	0	0	0	0	Inf	0.311061	0.436097	NotSig
TRINITY_DN12072_c0_g1	105.11	17.34	5.49	229.11	197.08	4.39	1.17	0	10.8	5.79	27.21	2.09	16.5305	0.273762	0.417585	NotSig
TRINITY_DN12073_c0_g1	59.72	56.48	71.95	1.25	1.11	8.67	0.65	0.14	0.42	17.88	11.19	13.86	66.697	0.139651	0.264094	NotSig
TRINITY_DN12074_c0_g1	4.46	3.64	5.81	4.08	3.42	5.16	26.5	25.05	29.52	4.27	4.05	5.54	0.166235	1.23511e-10	1.78007e-08	Down
TRINITY_DN12076_c0_g1	2.85	2.44	2.74	5.46	5.25	3.89	1.57	1.57	1.83	3.47	3.44	3.3	2.20255	0.0105494	0.0356717	Up
TRINITY_DN12079_c0_g1	3.37	4.32	3.76	7.48	6.53	10.97	8.79	11.21	10.74	5.63	9.45	6.17	0.625461	0.0350104	0.0933252	NotSig
TRINITY_DN12080_c0_g1	115.52	103.31	118.84	111.01	144.14	105.49	58.25	66.74	57.76	114.78	99.12	144.4	1.92724	0.000203048	0.00128715	NotSig
TRINITY_DN12081_c0_g1	0.14	0.38	0.15	1.57	2.07	3.32	0.24	0.08	0.12	0.58	0.23	0.71	6.93182	0.211645	0.354076	NotSig
TRINITY_DN12081_c1_g1	0	0	0	8.2	5.88	29.41	0	0	0	0	0	0	Inf	0.424131	0.520382	NotSig
TRINITY_DN12083_c0_g2	207.77	132.8	180.4	109.59	114.53	88.16	41.13	42.59	40.65	112.33	98.72	140.11	3.17443	0.00324463	0.0133184	Up
TRINITY_DN12084_c0_g1	8.61	18.63	7.87	170.49	143.66	119.06	16.5	18.26	14.07	29.36	135.63	73.2	4.82292	0.138042	0.261547	NotSig
TRINITY_DN12086_c0_g1	3.36	3.56	2.88	3.73	3.68	6.75	9.79	7.73	8.36	4.96	8.45	7.69	0.580371	0.0181216	0.0552722	NotSig
TRINITY_DN1208_c1_g1	3.36	5.15	11.05	3.48	4.89	2.69	9.14	11.67	10.14	6	7.38	14.99	0.635326	0.155485	0.284859	NotSig
TRINITY_DN1208_c2_g1	2.82	3.68	1.78	13.9	13.58	18.67	13.9	13.77	16.35	11.66	19.23	10.67	0.726867	0.334097	0.450148	NotSig
TRINITY_DN1208_c6_g1	4.59	1.82	2.57	1.74	2.08	2.53	6.93	6.39	6.7	4	4.63	3.83	0.462704	0.000473774	0.0026307	Down
TRINITY_DN12091_c0_g1	12.63	21.92	14.92	5.27	5.36	7.41	15.29	12.58	17.25	17.19	13.94	24.06	0.906472	0.739519	0.784711	NotSig
TRINITY_DN12094_c0_g1	4.6	3.66	3.47	8.06	9.39	6.72	9.92	11.04	10.27	6.45	6.76	5.28	0.580532	0.0043897	0.0171503	NotSig
TRINITY_DN12106_c0_g1	31.86	31.12	40.96	83.11	106.87	68.12	13.77	8.64	8.25	26.88	40.47	32.16	5.01794	0.0348638	0.0930107	Up
TRINITY_DN1210_c0_g1	16.95	10.85	11.74	0	0	0	0	0	0	1.75	6.35	2.51	Inf	0.166101	0.298242	NotSig
TRINITY_DN12110_c0_g1	7.31	5.09	2.78	31.02	20.82	18.77	6.98	6.96	5.41	1.82	5.78	1.08	1.62739	0.532842	0.601785	NotSig
TRINITY_DN12115_c0_g1	9.15	7.98	9.34	9.75	18.12	23.24	10.01	15.07	12.98	6.8	7.64	7.61	0.87257	0.651129	0.707056	NotSig
TRINITY_DN121192_c0_g1	0.13	0.13	0.23	16.03	16.58	13.5	4.61	5.55	6.68	4.27	4.09	3.74	1.16192	0.829952	0.859818	NotSig
TRINITY_DN12124_c0_g1	45.66	158.64	149.14	217.36	106.99	335.27	46.3	52.84	39	66.05	131.86	77.15	3.10825	0.0988089	0.205557	NotSig
TRINITY_DN12125_c0_g1	15.03	18.03	14.65	17.79	15.55	16.21	31.27	26.85	28.92	13.73	11.67	14.52	0.525352	1.32942e-06	2.14743e-05	NotSig
TRINITY_DN12126_c0_g1	5.44	3.86	2.96	9.89	9.68	12.49	0.52	2.38	1.83	3.71	13.66	6.95	4.83721	0.0294192	0.0815028	Up
TRINITY_DN12126_c0_g2	3.46	3.76	4.74	10.86	7.06	19.4	0.41	1.07	0.98	1.42	9.69	3.25	8.62331	0.0899051	0.191456	NotSig
TRINITY_DN121278_c0_g1	45.35	67.91	33.8	219.33	175.3	215.92	26.11	21.5	25.2	102.61	106.86	70.45	4.74994	0.0577473	0.137971	NotSig
TRINITY_DN12127_c0_g1	5.55	6.19	8.04	20.48	26.61	19.04	25	16.74	18.27	13.68	16.41	23.95	0.77737	0.374414	0.485507	NotSig
TRINITY_DN1212_c0_g1	146.76	121.85	106.71	191.13	164.25	110.61	65.37	73.91	59.88	73.5	63.09	97.04	1.79912	0.0595488	0.141141	NotSig
TRINITY_DN121303_c0_g1	0.45	0.42	0.3	0.92	2.04	0.9	0.8	1.33	0.59	1.88	2.41	1.87	1.37132	0.511527	0.58239	NotSig
TRINITY_DN12130_c0_g1	0	0	0	2.76	2.84	0.44	0.06	0	0.03	0	0	0	22.3704	0.397274	0.505199	NotSig
TRINITY_DN12131_c0_g2	17.69	16.66	17.64	19.17	23.04	30.08	6.44	8.33	6.07	11.61	8.06	12.89	2.50864	0.022537	0.0659139	Up
TRINITY_DN12134_c0_g3	0	0	0	7	5.45	3.84	0.23	1.2	0.47	0	0	0	2.85789	0.502818	0.574167	NotSig
TRINITY_DN121398_c0_g1	2.35	2.88	2.71	4.27	4	4.66	21.03	15.84	24.3	3.08	3.08	4.9	0.173996	2.59275e-07	6.02697e-06	Down
TRINITY_DN12140_c1_g2	0.24	0	1.2	0.35	1.91	0.91	2.52	2.19	2.18	7.47	8.97	4.19	1.22109	0.803877	0.838056	NotSig
TRINITY_DN12152_c0_g1	0	0.38	0.76	0.38	0.99	2	0.76	0.13	0.38	2.01	2.52	3.68	3.33858	0.205099	0.347031	NotSig
TRINITY_DN12153_c0_g1	18.79	14.23	12.64	0	0	0	0.32	0	0	5.48	5.1	2.23	60.9062	0.158957	0.28939	NotSig
TRINITY_DN12157_c0_g1	0.48	0	0	0	0	0	9.47	17.7	15.3	0	0	0	0.00376737	5.83724e-07	1.14894e-05	Down
TRINITY_DN1215_c1_g1	49.51	51.34	40.74	54.71	62.28	49	102.3	102.42	99.52	56.36	49.34	56.54	0.514747	1.08937e-07	3.06106e-06	NotSig
TRINITY_DN12161_c1_g2	0	0	0	69.72	74.36	31.94	75.08	68.29	76.54	0	0	0.14	0.267018	0.0172723	0.0531401	Down
TRINITY_DN12161_c1_g5	0	0	0	0	0	4.12	1.52	0	0	117.07	47.19	126.72	64.7149	0.329668	0.446582	NotSig
TRINITY_DN12162_c0_g1	0	0	0	6.43	3.69	0.66	0	0	0	0	0	0	Inf	0.403831	0.509591	NotSig
TRINITY_DN12162_c0_g2	0	0	0	4.99	1.9	0.61	0	0	0	0	0	0	Inf	0.425426	0.520991	NotSig
TRINITY_DN12165_c0_g1	0	3.46	1.89	56.13	42.05	47.36	0	0	0	0	6.58	0	Inf	0.24258	0.387263	NotSig
TRINITY_DN12165_c0_g2	52.56	27.87	50.53	0	0	0	0	0	0.2	0	0	0	218.267	0.313297	0.436908	NotSig
TRINITY_DN121693_c0_g1	26.21	19.47	16.9	1549.3	370.2	93.34	6.15	0	0	9.83	12.32	3.28	113.867	0.461844	0.54135	NotSig
TRINITY_DN12170_c0_g1	7.1	6.93	7.81	0.11	0.33	0	0	0.34	0	0	0	0	21.8431	0.298668	0.430868	NotSig
TRINITY_DN121717_c0_g1	0	0	0	49.27	23.26	2.78	0	0	0	0	0	0	Inf	0.431622	0.523916	NotSig
TRINITY_DN12174_c0_g1	147.28	367.14	210.35	227.22	101.22	300.43	96.1	87.62	82.67	321.98	365.36	509.99	3.19202	0.0269864	0.0759141	Up
TRINITY_DN121767_c2_g1	0	0	0	27.2	37.02	24.09	0	0	0	0	0	0	Inf	0.301382	0.432204	NotSig
TRINITY_DN121788_c0_g1	0	0	0	1.26	0	0	30.6	25	41.6	0	0	0	0.00432099	1.64912e-07	4.16161e-06	Down
TRINITY_DN12178_c0_g1	0	0	0	22.17	32.05	387.65	0	0	0	0	0	0	Inf	0.533029	0.601943	NotSig
TRINITY_DN12179_c0_g1	26.88	21.08	27.46	15.22	17.85	15.79	10.63	10.97	12.12	23.9	24.11	26.16	1.96174	0.00352825	0.0142659	NotSig
TRINITY_DN1217_c0_g1	19.28	19.89	15.78	22	20.85	16.62	6.04	5.29	8.17	19.4	23.31	21.72	3.05726	5.57026e-06	6.55062e-05	Up
TRINITY_DN12184_c0_g1	2.79	4.07	5.85	3.25	1.28	3.81	8.47	9.71	10.04	10.27	7.92	13.48	0.622726	0.167231	0.299813	NotSig
TRINITY_DN12187_c0_g1	21.59	24.11	33.71	16.65	14.69	9.26	5.4	5.16	7.54	17	35.3	23.02	3.59724	0.0121324	0.0399189	Up
TRINITY_DN12187_c0_g2	18.13	11.21	18.93	5.34	10.6	17.55	31.96	29.63	41.18	1.2	9.04	1.1	0.301969	0.000346094	0.00201943	Down
TRINITY_DN12188_c0_g2	107.61	164.39	116.41	84.12	34.62	82.55	70.94	67.79	42.22	64.83	58.96	112.89	1.5223	0.207346	0.349329	NotSig
TRINITY_DN12190_c0_g1	49.24	38.3	51.74	3.44	3.26	3.21	7.97	7.05	6.96	8.42	9.85	9.11	2.67774	0.340144	0.455504	NotSig
TRINITY_DN12191_c0_g1	58.59	49.15	45.99	49.92	66.9	43.09	19.68	19.68	20.75	30.93	28.06	34.36	2.25692	0.00798574	0.0283169	Up
TRINITY_DN12199_c0_g1	4.38	4.32	5.68	0.25	0.38	0.12	0.03	0	0	4.84	4.58	5.14	329.889	0.0390558	0.101825	Up
TRINITY_DN1219_c0_g1	27.22	22.93	24.09	99.72	132.57	82.61	18.57	18.4	19.44	39.39	37.67	47.51	3.03557	0.129804	0.250139	NotSig
TRINITY_DN121_c0_g1	7185.9	5569.99	6688.64	3707.17	3294.63	3155.35	9770.23	7926.93	9523.06	5976.13	5517.99	14685.5	0.683086	0.202601	0.343882	NotSig
TRINITY_DN122030_c0_g1	48.28	35.68	44.04	0	0.24	0	0.1	0	0	56.06	44.51	62.65	971.533	0.0582734	0.13892	NotSig
TRINITY_DN12204_c0_g1	1.68	2.43	1.37	4.2	3.78	5.14	3.88	3.63	2.28	2.57	2.42	3.27	0.914539	0.725583	0.772484	NotSig
TRINITY_DN12204_c0_g2	6.09	3.68	4.2	0.26	0.07	0.14	2.36	2.67	2.65	0.98	0.81	2.24	0.801649	0.701023	0.751548	NotSig
TRINITY_DN12207_c0_g1	13.24	13.85	9.1	21.77	7.83	26.42	45.31	38.77	42.14	4.18	3.86	6.61	0.282206	8.55071e-05	0.000623447	Down
TRINITY_DN12208_c0_g2	0	0	0	4.97	6.76	6.74	0.32	0.49	0.8	0	0	0	3.82402	0.434723	0.52491	NotSig
TRINITY_DN1220_c0_g1	27.78	33.96	36.43	20.05	21.6	17.4	10.13	11.74	10.33	10.93	23.39	11.28	2.09959	0.0525337	0.12823	NotSig
TRINITY_DN1220_c0_g2	201.79	138.57	159.51	126.33	172.36	148.7	386.14	373.11	415.66	132.4	143.43	173.98	0.396362	3.52272e-08	1.35187e-06	Down
TRINITY_DN1220_c1_g2	145.95	123.44	115.67	192.02	214.43	457.17	120.53	142.14	123.71	124.28	223.42	145.64	1.50286	0.333613	0.449779	NotSig
TRINITY_DN12224_c0_g1	9.23	13.39	14.93	77.1	106.18	78.12	126.74	139.27	113.54	17.82	16.42	21.79	0.311755	0.0029482	0.0122646	Down
TRINITY_DN12225_c0_g1	9.95	11.6	10.82	10.05	12.62	15.53	27.61	30.61	30.1	11.76	13.75	15.08	0.419535	1.40075e-07	3.69293e-06	Down
TRINITY_DN122277_c0_g2	4.69	7.5	4.54	3.06	3.07	4.99	0	1.04	0.07	3.43	9.89	8.3	14.8559	0.00625709	0.0231359	Up
TRINITY_DN12230_c1_g1	16.84	10.21	19.92	0	0	0	0	0	0	0	0	0	Inf	0.311575	0.436326	NotSig
TRINITY_DN122377_c1_g1	0	0	0	24.52	9.11	1.51	0	0	0	0	0	0	Inf	0.447736	0.531537	NotSig
TRINITY_DN12237_c0_g2	35.38	10.01	23.23	1.58	0	1.55	4.8	1.27	8.36	0	0.32	0	1.66482	0.687854	0.739569	NotSig
TRINITY_DN12243_c0_g1	0.2	0.41	0.68	0.04	0.1	0.08	0.98	0.34	0.68	0.06	0.15	0.13	0.308333	0.014975	0.0475499	Down
TRINITY_DN12244_c0_g1	8.32	11.38	6.24	15.77	15.32	15.62	19.45	18.71	23.73	5.35	7.56	7.7	0.502289	0.00311123	0.012848	NotSig
TRINITY_DN12249_c0_g1	0.78	0.98	0.87	2.29	2.24	1.5	9.41	8.6	8.06	2.23	2.18	3.53	0.212249	2.93474e-07	6.64337e-06	Down
TRINITY_DN12251_c0_g1	0	0	0	28.45	33.74	15.24	0	0	0	0	0	0	Inf	0.318938	0.43951	NotSig
TRINITY_DN12251_c0_g3	1.05	1.42	1.25	0.85	0.28	0.46	0.25	0.29	0.22	0.74	0.53	1.07	3.35526	0.0256145	0.0728609	Up
TRINITY_DN12251_c0_g5	0	0	0	0	0	0	0	0	0	18.1	13.95	7.81	Inf	0.322059	0.441308	NotSig
TRINITY_DN122529_c0_g1	7.34	8.04	9.39	7.4	7.46	7.28	4.86	4.5	5	4.24	6.6	4.84	1.45288	0.043949	0.111711	NotSig
TRINITY_DN122579_c0_g1	8.75	8.38	8	13.68	13.21	14.74	6.85	7.94	6.74	6.3	9.37	8.66	1.41028	0.128717	0.248933	NotSig
TRINITY_DN12257_c0_g1	2.18	2.06	2.34	4.03	4.52	6.34	4.72	3.93	3.64	5.03	4.94	5.99	1.01519	0.950933	0.961159	NotSig
TRINITY_DN12260_c0_g1	2.17	2.54	0.89	3.03	2.1	6.09	51.75	69.48	50.75	6.16	6.49	12.06	0.0804939	6.73075e-08	2.15567e-06	Down
TRINITY_DN12265_c0_g1	376.04	348.58	286.93	310.49	193.73	116.91	148.72	131.1	123.08	211.39	214.84	337.68	1.98278	0.0284439	0.0792825	NotSig
TRINITY_DN12267_c0_g1	1.16	11.89	10.59	0.41	1.5	0	0	0	0	13.28	16.2	17.55	Inf	0.0911125	0.19328	NotSig
TRINITY_DN1226_c0_g1	24.13	21.63	22.11	86.83	138.41	90.24	45.81	33.31	30.08	111.03	108.4	125.28	2.22241	0.140605	0.265432	NotSig
TRINITY_DN12273_c2_g1	2.78	6.84	3.09	20.09	9.6	11.53	0	0	0	9.05	5.53	8.24	Inf	0.0209896	0.0622443	Up
TRINITY_DN122816_c0_g1	0.45	0.44	0.25	1.11	0.82	0.73	0.7	1.78	1.81	0.28	0.52	0.43	0.390831	0.00602489	0.0224243	Down
TRINITY_DN12281_c0_g1	48.89	39.53	29.04	208.06	212.92	103.33	75.57	73.79	65.1	52.12	44.09	87.49	1.28302	0.644762	0.701199	NotSig
TRINITY_DN12281_c1_g1	0	0	0.32	19.52	13.04	44.31	17.94	23.21	24.89	24.53	28.04	28.18	0.797194	0.641963	0.698917	NotSig
TRINITY_DN12283_c0_g1	56.79	124.22	98.52	175.99	173.12	281.17	45.11	34.48	28.76	88.52	138.52	145.32	3.94453	0.0209542	0.0621676	Up
TRINITY_DN12289_c0_g1	0	0	0	37.15	16.26	3.69	0	0	0	0	0	0	Inf	0.422681	0.520269	NotSig
TRINITY_DN122957_c0_g2	5.48	3.56	5.27	0	0	0	0	0.22	0	0	3.15	0	26.4545	0.223544	0.367829	NotSig
TRINITY_DN122977_c0_g1	3.84	4.13	4.3	9.06	7.94	4.75	12.22	15.14	10.25	9.03	8.3	15.72	0.594434	0.0587	0.139629	NotSig
TRINITY_DN1229_c0_g1	1.88	1.53	1.38	2.02	3.06	4.07	8.76	7.61	8.34	4.45	3.52	6.21	0.379334	0.000375303	0.00216065	Down
TRINITY_DN122_c0_g2	2.33	2.85	1.79	3.04	2.64	3.12	6.03	8.08	8.06	1.86	1.67	1.48	0.312434	1.75489e-06	2.66757e-05	Down
TRINITY_DN122_c0_g3	430.88	523.77	384.9	271.46	272.01	276.69	576.03	577.76	692.44	380.97	364.44	430.14	0.602175	0.00124488	0.00591259	NotSig
TRINITY_DN123000_c1_g1	0	0	0	0	0	0	22.51	21.32	19.92	0	0.06	0.07	0.000679739	9.76854e-14	7.35819e-11	Down
TRINITY_DN12303_c0_g1	151.8	210.9	132.07	363.74	257.87	234.11	4759.38	4876.28	4825.85	134.51	134.06	139.14	0.040526	5.90479e-16	1.53182e-12	Down
TRINITY_DN12304_c0_g1	12.31	5.81	12.31	0	0	0	0	0	0	0	0	0	Inf	0.319057	0.43951	NotSig
TRINITY_DN1230_c0_g2	12.41	21.68	27.73	0	0	0	0	0	0	8.95	7.17	14.65	Inf	0.112489	0.22606	NotSig
TRINITY_DN12310_c0_g2	0.18	1.29	1.01	2.11	4.03	3.41	25.34	13.49	22.29	1.74	0.48	5.12	0.105639	5.56854e-06	6.55062e-05	Down
TRINITY_DN12311_c0_g2	0	0	0	11.83	12.84	11.66	6.54	5.72	6.14	0	3.85	0.07	0.729167	0.645443	0.701764	NotSig
TRINITY_DN12318_c0_g1	221.48	292.22	222.33	127.26	123.45	116.81	170.83	176.01	114.23	137.32	146.09	127.25	1.09471	0.711583	0.760543	NotSig
TRINITY_DN12320_c1_g1	0	0	0	28.12	34.82	69.69	6.08	2.39	13.71	10.7	4.7	7.85	2.34265	0.495203	0.567572	NotSig
TRINITY_DN12322_c0_g1	0	0	0	0	0	0	4.3	2.54	4.88	12.82	3.16	17.32	0.947099	0.959478	0.967985	NotSig
TRINITY_DN12322_c0_g2	0	0	0	0	0	0	6.2	7.92	4.02	31.48	11.99	33.81	1.42007	0.77094	0.810296	NotSig
TRINITY_DN12323_c0_g3	23.91	22.4	22.79	40.37	47.23	48.54	100.17	97.33	99.08	30.42	26.38	31.82	0.330276	8.11343e-07	1.48853e-05	Down
TRINITY_DN12329_c0_g1	52.18	37.17	47.68	45.68	25.45	15.47	47.94	32.99	34.5	13.21	24.98	31.23	0.846256	0.513856	0.584618	NotSig
TRINITY_DN1232_c0_g1	3.31	4.08	2.38	2.14	2.88	2.66	1.89	1.39	1.68	0.61	2.15	0.86	1.41599	0.320699	0.440631	NotSig
TRINITY_DN12335_c0_g1	0.1	0.27	0.27	1.86	2.08	2.96	0.94	0.9	1.05	0.93	0.84	0.33	1.11188	0.86077	0.885975	NotSig
TRINITY_DN12336_c0_g1	41.02	33.14	24.39	0	0	0	0	0	0	0	0	0	Inf	0.303883	0.432865	NotSig
TRINITY_DN123374_c0_g2	0.86	0.73	0.95	2.29	3.81	4.1	14.68	12.28	14.9	2.48	2.91	4.08	0.176859	2.20925e-07	5.27737e-06	Down
TRINITY_DN12338_c0_g1	1.59	2.89	2.7	2.54	4.78	4.39	30.66	21.59	25.84	12.16	6.69	18.67	0.240791	0.000279805	0.00169042	Down
TRINITY_DN1233_c0_g1	10.96	4.92	7.97	5.74	8	6.99	20.18	14.38	16.64	3.85	2.82	5.52	0.369596	9.06563e-05	0.000653279	Down
TRINITY_DN12342_c0_g1	0.88	2.37	3.09	2.84	3.02	2.83	5.48	5.79	5.96	6.74	6	5.82	0.649836	0.1184	0.23426	NotSig
TRINITY_DN1234_c0_g1	58.33	53.73	46.99	134.37	144.32	111.07	68.26	64.21	54.04	90.42	125	94.16	1.53413	0.157414	0.287378	NotSig
TRINITY_DN12353_c0_g1	41	36.97	47.25	29.92	30.18	33.89	18.47	18.85	16.35	37.88	33.51	45.04	2.08459	0.000375627	0.00216065	Up
TRINITY_DN12357_c0_g1	0.56	0.44	0.17	1.58	1.62	1.69	7.51	6.33	7.82	1.81	1.51	1.63	0.169437	1.01472e-07	2.93138e-06	Down
TRINITY_DN1235_c0_g1	52.54	44.42	46.65	5.67	5.48	12.02	5.73	8.51	10.24	5.5	5.4	5.28	2.49129	0.351887	0.465415	NotSig
TRINITY_DN12360_c0_g1	11.55	12.74	12.11	6.68	3.84	4.15	0	0	0.25	3.46	11.38	3.86	93.0267	0.0105701	0.0357138	Up
TRINITY_DN12360_c0_g2	33.69	17.08	33.21	0	0	0.25	0	0	0	1.7	11.65	0	Inf	0.228902	0.373377	NotSig
TRINITY_DN12360_c0_g3	0.49	0.37	0.44	21.83	35.63	20.11	0.36	0.81	0.43	6.03	6.95	9.5	21.1146	0.170097	0.303525	NotSig
TRINITY_DN123627_c0_g2	0	0	0	12.02	7.34	10.09	0	0	0	0	0	0	Inf	0.302431	0.432515	NotSig
TRINITY_DN12364_c0_g1	0	0	0	154.89	79.59	8.62	0	0	0	0	0	0	Inf	0.425948	0.521077	NotSig
TRINITY_DN12366_c0_g1	0	0	0	0	0	0	7.99	13.15	3.76	53.98	12.15	69.69	1.81821	0.684125	0.736048	NotSig
TRINITY_DN123732_c0_g2	0	0	0.11	4.98	1.57	3.85	6.31	5.78	2.09	1.83	2.29	2.94	0.413023	0.0519514	0.127096	NotSig
TRINITY_DN123736_c0_g1	637.39	475.44	820.2	1.32	3.03	0.55	0	0	0.21	656.27	719.44	708.12	6383.75	0.0555684	0.133952	NotSig
TRINITY_DN12373_c0_g2	1.46	0	0.7	29.22	19.27	24.37	24.69	21.18	19.93	0	6.3	0	0.411955	0.0999172	0.207331	NotSig
TRINITY_DN12375_c0_g1	2.61	2.29	2.77	2.31	4.33	3.5	5.93	6.51	7.57	3	2.67	2.36	0.430451	1.06268e-05	0.000109397	Down
TRINITY_DN123777_c0_g1	0	2.34	0	0	0	1.25	2.75	2.6	0	17.95	19.94	31.59	4.55265	0.393599	0.502299	NotSig
TRINITY_DN123822_c0_g1	16.32	17.06	11.13	6.15	2.13	5.01	42.05	48.11	43.69	0	0.15	0.99	0.146781	3.32164e-06	4.43717e-05	Down
TRINITY_DN12386_c0_g1	0.6	0.75	0.36	1.56	2.24	2.57	2.08	1.27	1.59	0.96	1.33	1.47	0.79892	0.486122	0.56004	NotSig
TRINITY_DN12387_c1_g1	21.89	12.63	15.48	6.18	12.59	10.52	7.3	16.98	6.53	4.68	4.62	1.84	0.978362	0.958565	0.967516	NotSig
TRINITY_DN1238_c0_g1	3.21	8.65	4.97	24.63	13.56	30.99	16.66	18.75	13.62	12.48	15.73	22.94	0.93249	0.848551	0.875551	NotSig
TRINITY_DN1238_c0_g2	6.8	15.1	9.54	10.83	10.11	11.05	0	0	0	17.92	15.98	14.97	Inf	0.000186845	0.00119817	Up
TRINITY_DN123_c0_g3	31.59	29.92	33.19	14.84	16.02	23.76	13.45	11.03	12.45	33.47	32.31	35.93	2.26582	0.00760757	0.0272741	Up
TRINITY_DN123_c1_g1	110.83	45.15	48.1	40.55	39.15	28.68	93.28	97.02	97.83	52.47	77.54	57.3	0.578177	0.021076	0.0624292	NotSig
TRINITY_DN123_c2_g1	2.42	2.11	2.12	4.04	5.7	4.68	2.65	2.48	2.59	4.75	6.44	6.32	1.6658	0.129042	0.249264	NotSig
TRINITY_DN12404_c0_g1	9.86	15.21	9.29	26.96	18.05	42.73	27.85	27.18	24.35	22.69	28.11	31.73	0.859284	0.581142	0.644367	NotSig
TRINITY_DN124075_c0_g1	66.53	42.97	87.17	40.34	24.33	23.41	34.83	33.58	36.29	8.26	29.06	16.01	1.07635	0.863213	0.887925	NotSig
TRINITY_DN12408_c0_g1	2.73	3.65	3.33	1.6	2.57	2.73	2.06	2.14	1.48	1.25	3.03	1.58	1.31866	0.265277	0.409391	NotSig
TRINITY_DN12409_c0_g1	12.2	13.84	12.14	21.9	34.84	21.01	163.5	153.52	186.36	56.23	43.8	71.97	0.190664	1.75078e-06	2.66757e-05	Down
TRINITY_DN1240_c0_g1	3.92	5.61	5.11	3.3	3.87	2.74	4.47	5.61	5.19	7.58	8.33	8.31	1.06461	0.806851	0.840683	NotSig
TRINITY_DN1240_c1_g1	11.74	9.23	15.22	5.34	8.3	7.54	7.76	8.6	13.47	6.79	4.57	6.76	0.843558	0.492802	0.565275	NotSig
TRINITY_DN124113_c0_g1	124.99	101.81	128.53	215.05	254.69	339.76	82.91	88.78	80.56	147.65	195.54	205.32	2.26408	0.0390364	0.101797	Up
TRINITY_DN124116_c0_g1	0	0	0	9.05	3.47	0.59	0	0	0	0	0	0	Inf	0.444064	0.5297	NotSig
TRINITY_DN124122_c0_g1	24.74	22.05	17.14	22.13	29.25	29.93	52.49	57.65	66.83	23.17	29.3	28.64	0.426343	1.70258e-06	2.61167e-05	Down
TRINITY_DN12416_c0_g1	0	0	0	33.53	19.15	3.09	0	0	0	0	0	0	Inf	0.40736	0.512043	NotSig
TRINITY_DN12417_c0_g1	0.94	0.53	0.88	3.91	4.26	4.81	5.91	3.79	6.23	1.34	0.84	1.58	0.399456	0.0148732	0.0472962	Down
TRINITY_DN12425_c0_g1	21.04	12.37	23.26	0	0	0	0	0	0	0	0	0	Inf	0.309976	0.435811	NotSig
TRINITY_DN12429_c1_g1	0.07	0.2	0.16	0.1	0.1	0.07	1.09	0.5	1.09	0.39	0.49	1.06	0.328358	0.0203787	0.0607801	Down
TRINITY_DN12430_c1_g1	0.22	0.05	0.02	0.78	1.86	1.58	0.31	0.38	0.39	0.12	0.03	0	1.43827	0.723267	0.770428	NotSig
TRINITY_DN12432_c0_g2	55.51	19.37	36.18	22.45	23.54	6.26	0	7.25	3.52	0	0	0	5.05447	0.230649	0.375471	NotSig
TRINITY_DN12435_c0_g1	0.04	0.17	0.07	27.34	32.87	28.52	11.33	10.79	11.98	1.01	4.48	1.11	0.934604	0.932515	0.944751	NotSig
TRINITY_DN124389_c0_g1	0	0	0	50.4	19.26	5.43	0	0	0	0	0	0	Inf	0.429861	0.523002	NotSig
TRINITY_DN124394_c0_g1	44.6	11.43	34.14	115.14	117.78	94.16	16.9	15.26	14.51	60.22	77.62	72.76	4.48432	0.0305109	0.0838468	Up
TRINITY_DN1243_c0_g3	24.69	23	17.58	17.9	20.92	29.23	10.48	11.5	9.58	18.6	24.38	22.8	2.10287	0.000481313	0.00266458	Up
TRINITY_DN12440_c0_g1	36.65	23.82	21	24.71	30.62	33.52	94.33	50.32	86.5	14.96	37.47	26.51	0.359449	0.000143013	0.000959164	Down
TRINITY_DN12443_c0_g1	0.81	3.41	5.67	12.01	20.73	24.13	0.82	3.7	2.18	0	0	0	3.32139	0.377651	0.488143	NotSig
TRINITY_DN124481_c0_g1	0.62	0.09	0.82	1.9	4.51	0.98	8.87	7.96	7.25	2.26	0.95	7.33	0.26938	0.00198382	0.0088305	Down
TRINITY_DN12448_c0_g1	0.61	2.2	0.89	2.07	2.2	2.14	2.81	2.29	3.2	2.67	2.55	2.65	0.722088	0.129031	0.249264	NotSig
TRINITY_DN1244_c0_g1	93.78	79.93	83.28	64.9	69.82	75.12	38.49	41.86	42.87	38.03	38.21	51.9	1.60951	0.0596707	0.141368	NotSig
TRINITY_DN12450_c0_g3	0	0	0	0	0	0.06	0	0	0	2.94	1.93	3.59	Inf	0.304268	0.433002	NotSig
TRINITY_DN12458_c0_g1	101.44	63.54	81.44	0	0	0	0	0	0	0.33	0	0.15	Inf	0.300226	0.43202	NotSig
TRINITY_DN12462_c0_g1	0	0	0	0	0	0	15.55	17.68	24.85	0	0	0	0	1.08284e-07	3.06087e-06	Down
TRINITY_DN12462_c0_g2	221.62	235.53	203.36	0	0	0.15	0	0	0	0	0	0	Inf	0.290756	0.429568	NotSig
TRINITY_DN124633_c0_g1	0	0	0	3.87	1.85	0.51	0	0	0	0	0	0	Inf	0.40633	0.511401	NotSig
TRINITY_DN124656_c0_g1	49.4	36.42	50.69	0	0	0	0	0	0	0.28	0	0	Inf	0.295063	0.42999	NotSig
TRINITY_DN12467_c0_g1	11.92	6.8	9.16	0.49	0.16	0.44	3.95	3.44	3.18	0	0.03	0	0.914538	0.917222	0.933316	NotSig
TRINITY_DN12468_c0_g1	10.35	8.21	6.79	21.13	29.76	23.16	19.17	15.4	18.34	10.85	15.63	11.52	0.865621	0.623992	0.683021	NotSig
TRINITY_DN12468_c0_g2	4.5	5.94	5.36	20.21	31.6	22.8	13.82	11.03	13.71	21.1	19.83	18.16	1.29236	0.516047	0.586699	NotSig
TRINITY_DN12468_c1_g1	5.43	7.2	7.52	6.56	7.78	6.73	5.98	4.58	5.84	8.28	14.16	11.68	1.5313	0.112571	0.226137	NotSig
TRINITY_DN12468_c1_g2	25.64	15.87	21.85	5.06	3.24	5.78	9.16	9.28	8.24	16.55	25.09	18.19	1.71502	0.245414	0.390394	NotSig
TRINITY_DN12469_c0_g1	0	0	0.03	1.78	2.55	1.9	3.12	5.79	4.32	0.03	0	0	0.158478	0.000548297	0.00297584	Down
TRINITY_DN1246_c0_g1	3.17	4.93	3.06	19.53	34.03	17.15	8.37	9.24	9.45	19.03	12.57	22.5	1.67492	0.345346	0.459671	NotSig
TRINITY_DN1246_c2_g1	0.03	0.25	0.11	0.19	0.49	0.43	0.38	0.37	1.03	2.49	3.27	3.56	2.02622	0.504224	0.575476	NotSig
TRINITY_DN124725_c0_g2	2.43	2.01	3.06	0.06	0	0	0	0	0	0	0	0	Inf	0.294327	0.429764	NotSig
TRINITY_DN12472_c0_g1	41.96	42.6	48.22	88.23	126.71	81.57	12.08	9.42	15.52	122.51	206.96	115.46	7.8716	0.0234296	0.068003	Up
TRINITY_DN12474_c0_g1	3.39	2.4	2.37	0.15	0	0	4.52	1.71	3.31	20.76	30.08	19.91	2.7624	0.434175	0.524688	NotSig
TRINITY_DN124754_c1_g1	168.23	435.01	317.62	411.65	334.95	522.8	109.88	160.98	123.86	244.64	193.65	211.51	2.39838	0.0307761	0.0844145	Up
TRINITY_DN12475_c0_g1	4.32	4.47	5.28	12.49	14.15	12.08	14.93	13.57	13.41	14.27	14.55	15.03	0.768631	0.271588	0.415813	NotSig
TRINITY_DN12475_c1_g1	56.16	41.93	36.55	37.16	40.95	48.72	27.93	28.26	25.46	50.9	39.49	51.19	1.64544	0.00200738	0.00891703	NotSig
TRINITY_DN124770_c0_g1	10.98	9.59	6.27	8.46	4.22	6.51	14.95	21.15	31.27	0.28	0.93	2.87	0.247934	0.000483685	0.00267201	Down
TRINITY_DN124773_c0_g2	0	0	0	1.32	1.95	1.15	0	0	0	0	0	0	Inf	0.307663	0.434658	NotSig
TRINITY_DN124781_c0_g1	2.4	5.3	5.1	6.82	13.75	7.84	20.17	16.54	23.01	4.99	8.12	7.67	0.346004	0.000107445	0.000751709	Down
TRINITY_DN12478_c0_g1	29.47	35.73	33.31	17.22	17.34	23.44	17.46	15.17	21.51	21.95	19.21	21.84	1.3515	0.16141	0.292444	NotSig
TRINITY_DN12479_c0_g1	211.12	201.89	200.83	611.27	865.91	576.41	242.09	245.95	248.42	104.49	169.33	82.83	1.36875	0.595052	0.657054	NotSig
TRINITY_DN12479_c1_g1	559.07	527.55	535.93	158.06	236.12	204.69	72.9	81.77	87.21	239.46	143.21	247.82	3.9302	0.0438837	0.111655	Up
TRINITY_DN12480_c0_g1	2.82	4.71	3.21	7.92	6.04	5.24	20.29	24.87	19.44	33.99	26.45	39.25	0.668885	0.43282	0.524247	NotSig
TRINITY_DN12480_c2_g1	63.79	40.49	23.67	45.93	35.53	28.9	118.95	107.87	113.68	17.79	28.28	27.51	0.305326	2.95056e-06	4.03285e-05	Down
TRINITY_DN12481_c0_g1	58.23	47.79	39.84	73.1	72.46	70.02	117.56	127.11	131.67	100.91	79.52	110.59	0.577899	0.0033133	0.0135371	NotSig
TRINITY_DN124863_c0_g1	28.47	24.28	21.29	17.59	30.61	21.61	15.6	12.09	12.1	12.35	9.34	11.71	1.48488	0.185772	0.322681	NotSig
TRINITY_DN12486_c0_g1	0.72	0.95	3.3	12.74	17.78	35.37	20.43	20.88	26.24	32.3	27.79	30.43	0.796348	0.599686	0.661326	NotSig
TRINITY_DN12487_c0_g1	39.23	30.03	28.95	25.41	33.47	19.62	40.73	40.6	41.81	31.24	23.76	28.7	0.704916	0.0051533	0.0196483	NotSig
TRINITY_DN124889_c0_g2	0.36	0.58	0.89	1.85	2.5	2.59	1.54	2.58	2.34	0.68	0.77	0.79	0.568111	0.112845	0.226335	NotSig
TRINITY_DN1248_c0_g1	11.34	11.85	14.66	12.39	11.79	18.24	9.02	7.42	6.49	14.97	13.43	17.83	1.83893	0.00237325	0.0102101	NotSig
TRINITY_DN12493_c1_g1	31.66	34.72	33.48	29.91	26.36	29.16	11.69	14.27	18.14	21.95	29.73	23.15	1.96614	0.000450835	0.00252172	NotSig
TRINITY_DN124964_c0_g1	192.67	300.36	108.42	24.05	15.74	17.77	62.45	64.31	58.14	462.77	383.24	1002.68	4.52082	0.27881	0.42224	NotSig
TRINITY_DN12497_c0_g2	22.85	15.61	33.17	21.14	20.02	18.59	14.06	12.62	14.67	8.24	9.69	11.2	1.29391	0.403917	0.509651	NotSig
TRINITY_DN12497_c1_g1	4.56	4.78	4.41	2.85	2.89	2.41	3.13	2.26	4.01	1.1	1.55	2.31	0.952482	0.862053	0.886943	NotSig
TRINITY_DN12498_c0_g2	5.87	6.44	5.79	120.99	151.1	118.88	2.62	2.07	2.72	4.03	3.25	4.06	18.9118	0.268742	0.413206	NotSig
TRINITY_DN12498_c0_g3	62.54	60.17	73.7	345.82	454.71	279.04	30.97	43.9	32.29	149.35	125.7	150.62	5.29318	0.0956444	0.20042	NotSig
TRINITY_DN1249_c0_g2	4.49	4.39	5.37	8.92	9.26	9.51	4.48	4.62	5.18	5.83	9.27	7.93	1.51657	0.0880965	0.188689	NotSig
TRINITY_DN1249_c2_g1	6.14	2.33	5.49	135.38	198.15	112.44	3.64	3.1	2.03	49.57	21.72	110.77	24.401	0.134515	0.256668	NotSig
TRINITY_DN1249_c3_g1	17.62	53.95	49.12	72.53	56.52	25.01	14.75	9.92	13.78	9.44	9.55	15.21	2.67837	0.160618	0.291504	NotSig
TRINITY_DN124_c0_g1	53.21	86.42	72.48	135.03	156.08	156.73	210.44	152.42	177.93	126.49	149.13	173.21	0.683432	0.0583317	0.138993	NotSig
TRINITY_DN124_c2_g1	1.58	2.05	1.19	4.23	3.53	7.16	3.66	4.62	5.01	4.83	4.52	5.63	0.87083	0.642772	0.699632	NotSig
TRINITY_DN125026_c0_g1	1.17	1.52	0.76	10.06	12.1	9.79	2.34	1.51	3.24	4.87	3.5	4.64	2.27598	0.264349	0.408583	NotSig
TRINITY_DN1250_c0_g1	27.3	28.57	29.18	26.64	32.79	29.33	17.81	18.85	24.33	42.44	48.53	46.83	1.70307	0.0233469	0.0677934	NotSig
TRINITY_DN125129_c0_g1	10.59	14	14	0	0	0.56	0.47	0	0	46.75	86.41	59.58	164.461	0.19722	0.337441	NotSig
TRINITY_DN125156_c0_g1	14.95	12.74	14.24	0	0	0.87	0	0	0	19.35	18.2	35.36	Inf	0.0902381	0.191992	NotSig
TRINITY_DN1251_c0_g2	109.61	105.34	119.12	187.81	273.34	185.13	72.6	71.03	57.21	171.38	182.5	191.51	2.53226	0.00870877	0.0304396	Up
TRINITY_DN1251_c2_g1	9.91	12.24	9.92	22.72	23.05	21.29	2.94	1.87	3.02	5.32	6.93	14.33	5.35164	0.0192347	0.058157	Up
TRINITY_DN12520_c0_g1	5.33	4.27	3.98	1.69	2.43	2.57	1.69	2.2	3.14	1.52	2.85	2.21	1.27312	0.438335	0.52678	NotSig
TRINITY_DN12521_c0_g2	0	0.58	0.83	26.94	8.13	3.07	0	0	0	0.08	0	0	Inf	0.42397	0.520382	NotSig
TRINITY_DN12526_c0_g1	4.2	19.38	15.8	26.23	20.4	12.9	34.12	22.33	27.18	11.35	3.79	6.59	0.480848	0.0153339	0.0484285	Down
TRINITY_DN12528_c0_g1	11.62	8.36	6.16	3.45	9.03	3.6	0	0	0	0.47	2.97	2.06	Inf	0.0371122	0.0977426	Up
TRINITY_DN12531_c1_g1	58.01	101	106.93	0	0	0	0	0	0	38.24	50.04	32.39	Inf	0.108957	0.220622	NotSig
TRINITY_DN125337_c0_g1	16.22	17.45	14.94	20.01	23.53	31.49	7.12	10.94	9.85	9.05	13.79	9.57	1.86373	0.0865187	0.186232	NotSig
TRINITY_DN12536_c0_g1	8.01	3.8	5.87	91.64	78.58	45.59	6.43	6.35	4.84	18.13	20.61	20.63	5.5403	0.19799	0.338446	NotSig
TRINITY_DN125383_c0_g1	2.68	8.16	3.48	42.09	48.35	39.12	0	5.72	6.22	12.85	15.52	10.58	5.10413	0.15619	0.285747	NotSig
TRINITY_DN1253_c3_g1	31.74	27.27	38.13	5.64	9.61	7.71	6.94	8.99	8.8	28.27	34.9	35.91	2.95431	0.0650605	0.151143	NotSig
TRINITY_DN125409_c0_g1	27.76	14.79	21.82	0	0	0	0	0	0	0	0.41	0	Inf	0.305498	0.433689	NotSig
TRINITY_DN12542_c0_g1	5.6	9.98	13.5	29.8	30.28	26.07	0.63	2.95	1.24	0	0	0	7.96888	0.175285	0.309631	NotSig
TRINITY_DN12544_c1_g1	20.97	5.02	4.79	0	0	0	0	0	0	0	0.02	0	Inf	0.425893	0.521077	NotSig
TRINITY_DN12545_c1_g1	9.16	7.07	5.82	123.59	155.02	84.17	22.63	23.01	21.33	17.44	22.94	26.93	2.25046	0.425477	0.520991	NotSig
TRINITY_DN12546_c0_g1	12.5	16.7	12.65	41.24	42.44	47.43	31.46	31.98	31.81	33.54	31.34	39.07	0.969064	0.905383	0.923217	NotSig
TRINITY_DN1254_c0_g1	481.25	369.95	246.45	421.54	239.33	176.23	339.72	353.39	373.81	94.53	92.31	130.44	0.703592	0.248865	0.394077	NotSig
TRINITY_DN125514_c0_g1	0.37	0.49	0.82	0.5	0.52	0.49	0.27	0.1	0.22	1.08	0.61	1.02	3.33333	0.0139896	0.0449285	Up
TRINITY_DN12552_c0_g1	0	0	0	23.75	15.31	22.08	0	0	0	0	0	0	Inf	0.300409	0.432092	NotSig
TRINITY_DN1255_c0_g1	34.74	65.16	43.37	53.33	57.97	58.05	113.85	95.21	100.76	43.86	36.89	37.97	0.464076	1.53772e-05	0.000148516	Down
TRINITY_DN12560_c0_g1	4.71	3.66	1.54	6.58	5.5	7.74	23.34	18.73	26.77	3.64	6.38	1.97	0.202014	1.01253e-06	1.7629e-05	Down
TRINITY_DN12561_c1_g2	132.61	68.01	121.34	0	0	0	0	0	0.42	0	0	0	255.524	0.313989	0.43699	NotSig
TRINITY_DN1256_c0_g1	4.17	4.53	4.67	17.71	15.64	13.98	11.85	12.35	10.47	13.38	13.63	13.28	0.970964	0.917271	0.933316	NotSig
TRINITY_DN12570_c0_g1	6.16	10.34	7.64	4.82	1.76	2.36	1.35	4.29	2.44	6.02	4.39	9.73	2.19554	0.108313	0.219554	NotSig
TRINITY_DN12572_c0_g1	17.47	13.4	17.38	9.37	14.7	6.61	63.66	34.22	42.64	11.61	6.82	18.6	0.275074	7.53529e-05	0.000558197	Down
TRINITY_DN12576_c0_g1	2.03	1.55	2.17	14.94	22.76	12.52	0	0	0	0	5.79	0.59	Inf	0.176732	0.31155	NotSig
TRINITY_DN1257_c0_g1	12.4	34.15	24.59	43.43	46.61	84.84	18.5	21	22.92	19.59	50.31	27.05	1.83152	0.210845	0.353093	NotSig
TRINITY_DN12580_c0_g3	0.06	0.06	0.03	0	0.24	0.18	6.05	4.37	5.61	0.4	0.13	0.64	0.0361822	6.38925e-09	3.68333e-07	Down
TRINITY_DN12583_c1_g1	8.61	16.77	18.91	0	0	0.17	0	0	0	0.17	0	0	Inf	0.313735	0.436913	NotSig
TRINITY_DN1258_c3_g1	9.1	4.68	4.4	3.46	3.19	4.8	35.01	26.81	40.4	5.22	2.69	10.01	0.155058	5.18484e-07	1.03785e-05	Down
TRINITY_DN1258_c7_g1	9.49	9.01	7.12	14.7	17.46	18.68	28.89	25.13	25.18	14.87	10.43	13.9	0.486785	0.000271757	0.00165258	Down
TRINITY_DN12597_c0_g1	0.17	0.77	1.11	3.49	1.67	2.01	22.46	14.83	16.64	18.33	13.32	22.69	0.392855	0.0664617	0.153503	NotSig
TRINITY_DN1259_c0_g1	1.65	1.7	1.11	1.47	4.31	1.68	8.12	6.2	7.83	2.91	1.94	3.82	0.309857	4.18661e-05	0.000337925	Down
TRINITY_DN12604_c0_g2	82.16	50.56	85.2	0	0	0	0.98	0	0.85	56.46	25.48	63.37	66.1621	0.0854076	0.18476	NotSig
TRINITY_DN126069_c0_g1	2.06	1.49	0.96	0	0	0	0	0	0	0.44	1.31	0.36	Inf	0.133147	0.254577	NotSig
TRINITY_DN12606_c0_g1	4.09	8.93	4.78	3.95	2.89	2.48	14.08	13.3	14.15	21.62	14.56	20.78	0.674854	0.350664	0.464176	NotSig
TRINITY_DN12611_c2_g1	0	0	0	103.99	34.77	6.36	0	0	0	0	0	0	Inf	0.455905	0.537351	NotSig
TRINITY_DN126128_c0_g1	10.25	5.93	7.76	8.34	8.39	6.88	5.94	6.1	4.37	11.95	12.36	19.26	1.8509	0.0851258	0.184335	NotSig
TRINITY_DN12612_c0_g1	0	0	0	35.55	18.62	3.04	0	0	0	0	0	0	Inf	0.414805	0.516088	NotSig
TRINITY_DN12618_c1_g1	0	0.33	0	20.47	17.25	10.57	0	0	0	0	0.37	0	Inf	0.301591	0.432204	NotSig
TRINITY_DN1261_c0_g1	1.09	1.41	2.36	3.26	4.79	4.21	12.4	9.7	11.02	3.92	3.02	3.58	0.27818	2.74328e-06	3.80567e-05	Down
TRINITY_DN12629_c1_g1	2.38	11.7	10.71	5	4.35	4.06	0	0	0	12.46	12	10.5	Inf	0.00736144	0.0265532	Up
TRINITY_DN1262_c0_g1	4.36	7.57	7.24	12.3	15.31	16.61	16.37	13.25	17.39	15.2	17.94	23.23	0.849181	0.53107	0.600306	NotSig
TRINITY_DN12630_c0_g1	184.13	198.69	530.01	7.85	5.13	46.42	40.14	26.52	20.82	16.12	63.99	37.44	4.15249	0.385151	0.494828	NotSig
TRINITY_DN12639_c0_g1	0	0.01	0.05	6.97	10.34	8.47	0.89	0.36	1.74	0.47	0.63	0.56	3.06577	0.436396	0.525728	NotSig
TRINITY_DN1263_c0_g1	12.11	10.04	7.2	34.84	35.58	34.85	15.15	17.37	10.63	13.37	29.33	19.63	1.52144	0.315132	0.437373	NotSig
TRINITY_DN12640_c0_g1	57.18	49.8	27.46	1091.45	1408.19	868.55	42.37	60.88	48.33	93.57	78.38	70.71	8.23611	0.28879	0.428881	NotSig
TRINITY_DN12646_c0_g1	29.98	29.76	23.27	1.54	0.87	3.78	0	0	0	17.69	10.69	13.72	Inf	0.0577963	0.138037	NotSig
TRINITY_DN12648_c0_g1	54.13	47.5	147.06	0.66	0.6	9.94	0	0	0	0	77.14	7.81	Inf	0.22458	0.369201	NotSig
TRINITY_DN12649_c0_g1	290.53	277.95	297.99	100.1	101.4	106.63	109.58	98.67	89.74	72.13	67.94	80.74	1.56091	0.378666	0.489016	NotSig
TRINITY_DN1264_c0_g2	21.1	19.92	21.39	18.79	25.06	27.12	10.65	9.35	11.39	22.26	21.46	31.16	2.21153	0.000321348	0.00190069	Up
TRINITY_DN12653_c0_g3	0.21	0.11	0.22	0.59	0.53	0.44	3.2	2.66	2.68	0.57	0.48	0.74	0.151835	2.33865e-08	1.00446e-06	Down
TRINITY_DN12654_c0_g1	22.59	42.82	40.35	92.04	75.85	56.05	0	0	0	0	0.12	0	Inf	0.100851	0.208968	NotSig
TRINITY_DN126581_c0_g1	0	0	0	0	0	0	0	0	0	37.82	76.83	50.56	Inf	0.317759	0.438941	NotSig
TRINITY_DN12667_c0_g1	24.18	22.52	21.64	1.09	1.67	2.14	6.08	3.66	6.01	1.06	0.55	1.98	1.62603	0.618791	0.678473	NotSig
TRINITY_DN1266_c0_g1	177.68	168.55	155.45	148.61	181.76	146.01	28.12	29.7	25.77	93.81	103.27	74.77	4.98429	0.000729329	0.00375253	Up
TRINITY_DN1266_c1_g1	17.92	22.7	17.24	21.9	25.22	28.87	9.88	9.36	9.47	18.42	17.92	22.04	2.23186	0.000509405	0.00279269	Up
TRINITY_DN12670_c0_g1	27.63	35.24	42.47	22.09	27.58	33.99	4.6	5.04	5.41	22.31	26.16	21.24	5.73001	0.000240471	0.00148743	Up
TRINITY_DN12670_c1_g2	0.65	0.22	0.44	30.36	27.38	20.38	12.03	12.77	23.54	0	2.8	0.26	0.568818	0.402685	0.509037	NotSig
TRINITY_DN12670_c1_g3	10.47	6.68	6.87	28.23	22.86	14.63	23.8	15.94	22.82	8.67	11.87	17.9	0.682971	0.183908	0.320499	NotSig
TRINITY_DN12673_c0_g1	6.64	6.84	5.99	2.49	2.4	2.87	1.74	1.53	1.86	8.25	6.72	11.83	3.51072	0.0414215	0.106624	Up
TRINITY_DN12674_c0_g1	1.11	0.59	0.77	0.43	0.51	0.75	1.59	1.44	1.53	0.44	0.54	0.57	0.417398	4.62897e-05	0.000369037	Down
TRINITY_DN12677_c0_g1	201.63	115.42	161.29	39.54	45.59	71.31	33.44	35.11	41.26	113.72	124.11	120.7	3.01524	0.0401185	0.103891	Up
TRINITY_DN12678_c0_g1	51.19	61.58	52.02	138.43	101.93	386.44	148.97	178.56	150.03	60.91	82.6	104.05	0.725319	0.504952	0.576018	NotSig
TRINITY_DN12678_c0_g2	0	0	0	0	0	0	0	0	0	15.87	10.25	17.52	Inf	0.304854	0.433438	NotSig
TRINITY_DN12678_c0_g3	0	0	0	0	0	0	0	0	0	21.38	15.41	34.85	Inf	0.326428	0.444382	NotSig
TRINITY_DN12682_c0_g1	0	0	0	198.3	65.8	12.63	0	0	0	0	0	0	Inf	0.455573	0.537203	NotSig
TRINITY_DN1268_c0_g1	2.61	8.42	5.26	11.59	15.25	13.39	3.24	3.3	3.78	4.46	7.11	6.84	2.42022	0.0833039	0.181481	NotSig
TRINITY_DN1268_c0_g2	4.66	4.09	7.93	10.6	11.23	12.28	16.75	11.64	12.84	11.64	14.43	19.89	0.782197	0.343781	0.458618	NotSig
TRINITY_DN126905_c0_g1	18.41	20.45	21.48	36.38	37.75	30.53	21.22	28.17	21.6	41.66	41.14	59.22	1.44161	0.213399	0.355876	NotSig
TRINITY_DN12695_c0_g2	31.54	40.2	33.92	173.8	232.64	180.35	487.3	333	479.58	37.61	25.09	71.22	0.211909	9.39575e-05	0.000671103	Down
TRINITY_DN12697_c0_g1	0.33	0.54	0.94	1.37	1.97	1.42	18.5	14.07	16.04	2.29	3.67	4.03	0.113557	6.38677e-08	2.07107e-06	Down
TRINITY_DN12704_c0_g1	13.45	20.23	11.56	25.2	20.44	35.63	11.84	12.93	8.82	13.94	17.01	15.19	1.71331	0.106977	0.217528	NotSig
TRINITY_DN12705_c1_g1	151.88	61.97	58.1	48.29	36.35	45.72	99.06	106.44	103.13	114.6	75.38	156.63	0.808865	0.491775	0.564507	NotSig
TRINITY_DN127137_c0_g1	1.51	1.49	2.27	2.73	2.23	1.98	1.14	0.98	0.89	1.63	2.74	1.96	2.05316	0.00417703	0.0164312	Up
TRINITY_DN127164_c0_g1	171.51	159.97	193.23	0	0.04	0.18	0.02	0	0.02	0.02	0.06	0.02	4375.25	0.291494	0.429658	NotSig
TRINITY_DN1271_c0_g1	17.22	12.41	15.3	20.46	21.24	22.9	51.99	47.63	54.19	27.46	24.45	29.76	0.414364	6.46056e-06	7.35446e-05	Down
TRINITY_DN1272_c1_g1	11.65	9.41	9.61	4.89	6.81	6.74	17.91	17.21	18.71	20.54	14.7	25.12	0.677875	0.185026	0.321755	NotSig
TRINITY_DN12734_c0_g3	19.96	12.53	14.36	0	0.83	0	0	0	0.91	7.75	12.19	4.24	26.3223	0.104244	0.213778	NotSig
TRINITY_DN127356_c0_g1	0	0	0	12.99	3.76	0.87	0	0	0	0	0	0	Inf	0.464549	0.543083	NotSig
TRINITY_DN12739_c0_g2	78.43	73.68	70.35	166.06	221.26	110.9	20.91	19.79	18.08	42.24	49.77	55.24	4.92191	0.0579089	0.138254	NotSig
TRINITY_DN1273_c0_g1	10.11	11.99	10.93	26.53	35.21	35.65	45.28	45.78	40.79	32.07	27.28	28.23	0.551131	0.0103868	0.0352226	NotSig
TRINITY_DN127487_c0_g3	54.2	60.9	56.76	48.63	50.77	45.42	31.74	34.61	39.66	52.53	46.59	57.81	1.4892	0.000439966	0.00247369	NotSig
TRINITY_DN1274_c0_g1	119.63	156.24	99.43	191.49	141.15	156.75	83.5	76.92	97.1	124.13	136.39	212.49	1.73152	0.0149834	0.0475648	NotSig
TRINITY_DN1274_c1_g1	45.4	35.64	33.61	199.66	161.38	294.71	162.65	162.89	166.76	52.95	91.07	80.73	0.67381	0.342121	0.457113	NotSig
TRINITY_DN1274_c2_g1	3.96	3.94	6.58	40.53	62.73	50.27	8.46	7.25	7.22	8.73	9.51	8.91	2.83704	0.327999	0.445367	NotSig
TRINITY_DN1274_c3_g1	1.01	2.56	2.69	4.07	2.49	5.56	6.35	6.29	4.99	5.32	9.77	6.12	0.748535	0.373936	0.485137	NotSig
TRINITY_DN1274_c6_g1	4.81	2.49	7.76	24.31	37.73	74.25	11.68	14.2	5.29	5.28	8.94	4.42	1.81788	0.5645	0.629969	NotSig
TRINITY_DN1274_c6_g2	32.53	12.71	35.25	14.59	28.97	29.48	7.48	11.19	13.73	6.03	20.34	4.11	1.89311	0.199308	0.339872	NotSig
TRINITY_DN12753_c0_g1	1.72	1.4	1.67	132.95	155.49	98.28	4.26	4.14	5.7	1.65	13.85	1.53	9.65816	0.314163	0.436998	NotSig
TRINITY_DN12754_c0_g2	0.48	0.86	0.78	0.99	1.12	1.73	2.88	1.72	1.96	1.3	2.57	2.2	0.61128	0.0898557	0.191405	NotSig
TRINITY_DN12755_c0_g1	0	3.74	1.29	0	0	0	62.12	72.62	47.8	0	98.74	0.95	0.191227	0.0325326	0.0881698	Down
TRINITY_DN127594_c0_g3	36.04	48.19	37.22	10.18	11.14	9.57	77.09	69.18	81.6	59.93	99.57	50.73	0.530376	0.0686196	0.157089	NotSig
TRINITY_DN12759_c0_g1	596.16	809.9	547.21	256.53	307.41	220.19	66.24	33.73	37.42	2815.02	2054.4	2379.63	24.229	0.109404	0.221316	NotSig
TRINITY_DN1275_c1_g1	11.16	41.72	15.03	35.67	54.97	53.35	1.93	1.65	29.25	8.79	5.05	0	2.29201	0.323722	0.442213	NotSig
TRINITY_DN12761_c0_g1	0.53	0.23	0.86	11.66	16.62	7.4	0.48	0.18	0.8	0.41	2.2	0.62	9.25342	0.290219	0.429313	NotSig
TRINITY_DN12763_c0_g1	1.5	1.06	0.68	1.65	1.83	2.58	2.61	1.49	3.18	0.91	1.45	1.23	0.590201	0.0405461	0.104808	NotSig
TRINITY_DN12767_c0_g1	7.91	19.2	12	31.71	40.64	38.82	32.4	26.53	19.73	14.06	18.45	24.72	0.879354	0.672101	0.725457	NotSig
TRINITY_DN12768_c0_g1	3.24	5.6	4.67	9.45	13.25	8.44	6.74	7.3	10.03	11.15	9.99	12.63	1.086	0.757434	0.799209	NotSig
TRINITY_DN12769_c0_g1	52.63	51.46	53.78	0.2	0	0	0	0	0	0	0	0	Inf	0.288939	0.428881	NotSig
TRINITY_DN1276_c0_g1	0.38	0.75	0.72	5	4.58	4.16	2.29	1.48	1.87	2.11	2.21	1.5	1.26537	0.649321	0.705515	NotSig
TRINITY_DN1276_c7_g1	4.25	3.47	6.68	19.51	18.38	22.03	5.46	5.09	4.76	15.51	12.87	17.35	2.61376	0.0743917	0.166915	NotSig
TRINITY_DN127739_c0_g1	11.16	6.22	1.68	61.42	48.58	58.43	4.56	3.85	38.63	4.39	9.76	3.84	1.45607	0.669231	0.72266	NotSig
TRINITY_DN127783_c0_g1	0	0	0	7.51	5.57	7.4	9.67	18.62	12.56	0	0	0	0.167115	0.000993852	0.00488473	Down
TRINITY_DN1277_c0_g1	170.71	121.02	155.06	223.95	162.72	122.87	83.18	78.11	84.19	64.49	131.86	93.78	1.69255	0.0681759	0.156543	NotSig
TRINITY_DN12782_c0_g1	37.39	30.95	31.55	3.02	4.72	2.67	1.5	1.9	1.88	1.77	1.62	1.28	7.25821	0.261656	0.406249	NotSig
TRINITY_DN12786_c0_g1	13.02	8.67	15.2	88.24	86.25	77.09	6.08	4.1	11.97	8.99	27.45	2.27	4.9237	0.212017	0.354473	NotSig
TRINITY_DN12791_c0_g1	31.61	32.65	33.89	60.79	74.06	86	43.1	43.85	39.14	45.7	57.65	59.56	1.27398	0.338912	0.454276	NotSig
TRINITY_DN12791_c0_g2	270.07	164.8	111.12	90.86	53.27	44.79	92.24	77.19	96.9	40.21	61.48	75.32	1.14134	0.783408	0.821204	NotSig
TRINITY_DN12797_c0_g2	25.35	39.21	64.37	0	0	0	0	0	0.32	0	0	0	134.302	0.337199	0.452823	NotSig
TRINITY_DN12799_c1_g1	50.67	46.85	42.44	57.1	72.63	39.02	20.5	21.17	24.36	31.37	43.5	27.84	2.07693	0.0150817	0.0477832	Up
TRINITY_DN12799_c1_g2	23.19	19.85	33.08	0	0	0	0	0	0	24.18	30.01	31.95	Inf	0.0586802	0.139608	NotSig
TRINITY_DN1279_c0_g1	1.78	2.46	1.84	3.27	4.02	5.04	4.89	5.72	5.72	2.08	3.16	3.24	0.548888	0.00395565	0.0157196	NotSig
TRINITY_DN127_c1_g1	65.8	46.33	57.42	13.81	13.65	25.5	17.19	18.48	13.52	47.19	43.17	45.17	2.42624	0.0585828	0.139427	NotSig
TRINITY_DN128000_c0_g1	0	0	0	0	0	0	0	0	0	45.97	22.73	55.87	Inf	0.325238	0.443344	NotSig
TRINITY_DN12801_c0_g1	9.57	14.79	14.15	5.41	4.96	5.32	6.22	6.41	4.21	7.93	5.85	7.52	1.49446	0.249572	0.394877	NotSig
TRINITY_DN12803_c0_g2	0	0	0	1.25	2.63	1.85	0	0	0	0	0	0	Inf	0.317915	0.439103	NotSig
TRINITY_DN12806_c0_g1	0	0	0	46.17	23.15	3	0	0	0	0	0	0	Inf	0.424476	0.520601	NotSig
TRINITY_DN1280_c0_g2	9.98	14.83	16.67	79.38	64.51	52.42	66.85	62.52	54.66	8.62	7.43	11.25	0.480157	0.0865013	0.186225	NotSig
TRINITY_DN1280_c1_g1	4.52	12.95	7.84	11.05	8.84	16.25	4.57	5.03	4.15	17.15	10.39	17.45	2.58036	0.022349	0.065482	Up
TRINITY_DN12811_c0_g1	58.86	32.25	36.87	1.35	0.8	1.21	89.21	84.96	85.97	113.26	89.81	141.25	0.609492	0.299895	0.431688	NotSig
TRINITY_DN12816_c0_g1	18.33	17.92	17.07	22.39	24.07	18.62	17.57	12.06	15.97	31.71	34.57	39.44	1.6383	0.0820601	0.179373	NotSig
TRINITY_DN1281_c0_g1	57.57	68.6	61.56	88.22	91.25	82.4	55.83	59.19	50.89	52.24	71.19	78.61	1.30922	0.0655155	0.151832	NotSig
TRINITY_DN12821_c1_g1	5.41	17.27	12.44	0	0	0	0	0	0	1.63	2.83	1.05	Inf	0.252271	0.397401	NotSig
TRINITY_DN12832_c0_g1	0	0	0	64.33	24.9	4.51	0	0	0	0	0	0	Inf	0.44163	0.528483	NotSig
TRINITY_DN12835_c0_g1	0.3	0	0	7.15	14.74	18.86	14.76	13.97	11.99	1.44	0	0	0.347823	0.0703228	0.160194	NotSig
TRINITY_DN12836_c0_g1	9.32	9.14	6.49	28.71	48.82	51.93	22.61	21.43	24.83	12.69	20.38	15.79	0.983834	0.971793	0.977142	NotSig
TRINITY_DN12837_c0_g1	2.98	5.09	2.92	22.45	15.02	19.37	9.81	9.3	10.07	22.2	18.99	31.91	1.60989	0.34707	0.46116	NotSig
TRINITY_DN1283_c0_g2	87.88	103.32	73.45	126.51	151.64	155.98	59.37	71.39	82.18	64.29	75.14	70.83	1.423	0.192021	0.330639	NotSig
TRINITY_DN1283_c2_g1	14.53	14.67	35.31	12.54	15.38	14.03	84.67	58.07	73.48	15.62	9.88	15.98	0.22807	2.75391e-06	3.81168e-05	Down
TRINITY_DN1283_c2_g2	15.25	20.18	5.11	0.84	0.63	0.31	10.45	7.54	10.26	18.09	12.76	29.86	1.21569	0.751311	0.794021	NotSig
TRINITY_DN1283_c2_g3	211.36	256.94	144.51	30.68	20.13	20.78	49.4	56.26	41.82	69.52	63.26	83.58	2.03589	0.343937	0.458689	NotSig
TRINITY_DN1283_c3_g1	2.89	2.71	1.11	3.08	0	5.51	22.02	12.81	25.73	3.21	1.24	0	0.108708	1.17628e-05	0.000118561	Down
TRINITY_DN1283_c4_g1	31.31	40.3	35.86	15	20.61	15.42	33.08	32.28	29.12	42.07	33.23	53.17	1.01245	0.960431	0.968797	NotSig
TRINITY_DN1283_c5_g1	4.05	5.61	6.82	4.06	4.42	4.53	6.76	9.15	8.84	3.22	3.45	3.77	0.537778	0.000624252	0.00330093	NotSig
TRINITY_DN12842_c0_g1	83.39	99.42	116.05	0	0	0	0	0	0	11.57	18.32	42.78	Inf	0.167045	0.299653	NotSig
TRINITY_DN12844_c0_g1	20.94	14.93	18.27	4.4	1.59	4.81	6.49	5.95	6.86	1.32	5.33	0.9	1.25199	0.734914	0.780719	NotSig
TRINITY_DN12846_c0_g1	313.1	228.14	351.6	0	0	0	25.43	51.91	37.64	104.44	178.8	91.09	3.6736	0.23334	0.377576	NotSig
TRINITY_DN12851_c0_g1	0.09	1.29	1.24	3.49	2.87	5.44	0	0	0	2.02	4.96	3.47	Inf	0.0260359	0.0736878	Up
TRINITY_DN12854_c0_g1	10.56	2.88	3.03	54.44	75.86	74.87	34.61	30.7	37.54	0	0	0	0.718328	0.639945	0.697247	NotSig
TRINITY_DN12863_c0_g1	1.26	1.22	4.02	0	0	5.16	0	14.42	11.48	46.95	17.47	60.73	1.76075	0.644165	0.700668	NotSig
TRINITY_DN128655_c0_g1	152.68	111.88	114.75	75.19	104.59	93.54	46.63	48.17	47.84	190.04	201.6	212.74	2.93749	0.0126678	0.0414084	Up
TRINITY_DN12866_c0_g2	0.63	0.39	0.68	0.1	0.19	0.06	1.35	0.72	1.27	1.89	0.94	2.76	0.762475	0.642873	0.699671	NotSig
TRINITY_DN12869_c1_g1	1	0.99	0.3	1.4	1.27	2.98	3.94	2.74	3.99	0.69	1.75	1.06	0.357388	0.00103783	0.00506459	Down
TRINITY_DN1286_c0_g1	3.8	7.89	6.41	22.65	28.62	19.72	9.54	9.54	7.33	24.79	23.49	30.6	2.12003	0.13131	0.252292	NotSig
TRINITY_DN12873_c0_g1	10.02	11.82	20.84	21.26	4.47	0	9.79	11.69	11.33	0	3.39	4.96	0.779844	0.630495	0.688718	NotSig
TRINITY_DN12881_c0_g1	21.95	17.47	19.41	188.81	178.11	131.4	5.44	7.79	7.57	20.06	48.26	27.22	10.4598	0.159707	0.290339	NotSig
TRINITY_DN12889_c0_g1	0	0	0	0	0	0	0	0	0	41.18	27.66	54.79	Inf	0.313219	0.436903	NotSig
TRINITY_DN1288_c0_g1	15.15	13.82	12.07	18.98	25.51	26.27	10.15	7.74	10.32	19.16	19.36	14.13	1.94316	0.0154144	0.0485645	NotSig
TRINITY_DN12891_c0_g1	13.78	43.13	96.57	0	0	0	0	0	0	0	0	0	Inf	0.407655	0.512043	NotSig
TRINITY_DN128964_c0_g2	42.13	28.63	31.6	0	0	0	1.55	1.48	1.33	0.44	0	0.69	7.91208	0.354032	0.467504	NotSig
TRINITY_DN12899_c0_g1	0.05	0.75	0.39	1.22	1.5	1.44	15.39	15.17	16.07	9.77	5.91	8.9	0.213954	0.000320284	0.00189697	Down
TRINITY_DN12899_c1_g1	0	0	0	0	0	0	21.09	18.27	17.35	9.42	1.67	5.43	0.0971022	9.82769e-06	0.000103386	Down
TRINITY_DN1289_c1_g1	0.5	0.32	0.52	1.91	1.39	3.13	38.22	28.92	47.9	0.16	0.25	0.38	0.024803	1.44476e-07	3.77062e-06	Down
TRINITY_DN128_c0_g1	39.02	59.1	45.81	33.74	45.37	35.55	23.62	28.81	29.76	42.39	52.62	49.13	1.63333	0.00577783	0.0216602	NotSig
TRINITY_DN12902_c1_g1	0	0	2.47	16.85	30.15	8.62	0.57	0	0	0	0	0	33.9708	0.344941	0.459455	NotSig
TRINITY_DN12903_c0_g1	9.55	8.85	5.59	15.35	12.9	19.32	25.1	27.56	27.55	11.18	14.01	17.06	0.472967	0.000301435	0.00180347	Down
TRINITY_DN12906_c0_g1	0.11	0.17	0.19	0.05	0.05	0.07	0.07	0.05	0.07	1.27	0.39	1.47	6.61404	0.305059	0.43344	NotSig
TRINITY_DN12908_c0_g1	0.63	8.84	4.87	0	0	0	15.05	16.72	30.53	0	9.55	0	0.127822	0.000409377	0.00232183	Down
TRINITY_DN1290_c0_g1	874.72	636.79	712.98	432.44	510.5	355.34	499.48	519.37	547.69	291.16	330.34	400.02	0.966948	0.886648	0.908142	NotSig
TRINITY_DN1290_c0_g2	665.3	440.42	570.96	297.08	278.3	240.55	408.75	426.93	412.37	371.28	417.82	520.83	1.01559	0.940824	0.952314	NotSig
TRINITY_DN12914_c0_g1	0.05	0.45	0.2	0.86	1.55	1.15	0.39	0.6	0.34	1.58	1.44	1.38	2.17043	0.178227	0.313684	NotSig
TRINITY_DN12915_c0_g1	59.99	73.07	68.37	72.58	97.56	129.47	36.65	34.31	43.13	74.61	102.53	68.16	2.18056	0.00733747	0.0264741	Up
TRINITY_DN1291_c0_g1	23.82	36.57	35.66	64.63	72.11	111.08	32.53	32.44	31.1	17.57	20.88	22.41	1.40429	0.506367	0.577443	NotSig
TRINITY_DN1291_c1_g1	21.13	27.58	21.11	9.71	17.1	12.62	29.88	29.01	32.84	24.78	26.37	25.94	0.677132	0.0277099	0.0775794	NotSig
TRINITY_DN12921_c0_g2	0.03	0.06	0.09	0.61	0.54	0.56	1.13	1	1.3	0.19	0.06	0.39	0.24587	0.000199694	0.00126972	Down
TRINITY_DN12924_c0_g1	0	0	8.66	230.93	194.75	218.55	17.83	13.85	26.53	4.44	0	4.52	3.79001	0.413431	0.515338	NotSig
TRINITY_DN12927_c0_g1	2.01	3.03	1.94	0.88	0.88	1.28	1.85	1.15	1.2	1.63	1.41	1.21	1.13254	0.667685	0.721231	NotSig
TRINITY_DN129343_c0_g1	9.51	11.53	25.63	0.46	0	1.8	0	0.45	0	0	20.86	1.7	52.9556	0.207948	0.349871	NotSig
TRINITY_DN129353_c0_g2	1.39	1.49	1.57	0.04	0.02	0.2	0.17	0.08	0.13	1.38	0.82	1.53	7.40351	0.0722427	0.163336	NotSig
TRINITY_DN12936_c0_g1	1.71	10.18	4.44	0.42	2.04	1.06	2.31	2.99	4.59	20.64	10.65	26.17	2.60566	0.363232	0.475139	NotSig
TRINITY_DN12937_c0_g2	0	0	0	0	0	0	0	0	0	25.15	17.53	45.48	Inf	0.339366	0.454791	NotSig
TRINITY_DN1294_c0_g2	12.54	14.2	12.59	6.45	7.71	8.11	7.21	5.77	6.98	17.01	17.62	20.83	1.95491	0.0571027	0.136833	NotSig
TRINITY_DN1295_c0_g1	4.6	4.92	7.76	9.13	12.14	11.07	15.84	12.53	15.2	14.73	23.68	21.91	0.841099	0.586693	0.64915	NotSig
TRINITY_DN1295_c0_g2	8.15	5.68	4.1	0.73	0	0	0	0	0	0.71	0	0	Inf	0.265288	0.409391	NotSig
TRINITY_DN12960_c0_g1	25.47	18.55	13.37	42.96	33.86	38.98	21.87	18.3	12.68	46.16	61.86	46.82	2.06894	0.0687899	0.157367	NotSig
TRINITY_DN12961_c0_g1	33.64	32.96	31.64	25.3	44.68	31.44	57.25	55.67	65.67	41.73	39.97	46.5	0.611942	0.0004558	0.00254506	NotSig
TRINITY_DN12961_c1_g1	25.35	21.05	21.81	7.07	10.7	9.1	3.63	5.38	5.1	37.94	36.39	32.33	4.76589	0.0295464	0.0818204	Up
TRINITY_DN12962_c0_g1	0.17	0.18	0.28	0.05	0.25	0.17	1.82	1.62	2.39	0.03	0.16	0.11	0.0800457	7.39156e-08	2.33844e-06	Down
TRINITY_DN12966_c0_g1	26.71	17.41	20.92	3.29	1.19	5.76	2.86	3.06	5.08	2.68	2.13	2.14	2.49182	0.371078	0.482581	NotSig
TRINITY_DN1296_c0_g1	87.58	87.61	76.16	80.67	100.24	84.49	48.43	46.76	54.1	83.95	78.28	82.06	1.69924	1.17716e-05	0.000118561	NotSig
TRINITY_DN12974_c0_g1	0	0	0	2.74	1.85	1.27	1.23	0.65	0.75	0	0	0	0.742712	0.727614	0.774338	NotSig
TRINITY_DN12979_c0_g1	4.8	8.63	7.96	4.71	5.74	10.41	3.58	3.8	2.74	16.71	23.62	19.33	3.35672	0.0824518	0.179957	NotSig
TRINITY_DN1297_c0_g1	36.83	31.27	22.97	34.27	63.66	37.05	36.52	28.64	30.56	8.16	10.43	10.14	0.887241	0.742919	0.787227	NotSig
TRINITY_DN129883_c0_g2	87.43	198.5	174.78	302.34	261.01	273.93	119.24	140.56	111.99	210.34	196.85	288.35	1.78733	0.037283	0.0980751	NotSig
TRINITY_DN12988_c0_g1	0	0	0	88.86	31.75	3.92	0	0	0	0	0	0	Inf	0.457018	0.53782	NotSig
TRINITY_DN129903_c0_g1	30.5	38.16	55.51	199.53	83.38	238.3	808.73	950.35	891.16	94.94	68.05	151.58	0.120737	1.93655e-08	8.78286e-07	Down
TRINITY_DN12991_c0_g2	7.87	17.3	11.08	34.61	33.76	28.17	37.19	35.83	37.85	17.17	15.68	19.33	0.556117	0.0163874	0.0508396	NotSig
TRINITY_DN12992_c0_g1	5.45	3.78	4.68	15.42	19.3	17.88	15.74	22.24	20.82	7.58	10.7	11.91	0.548186	0.0342731	0.0919645	NotSig
TRINITY_DN129958_c0_g1	0	0	0	0	0.07	0.14	15.98	13.46	14.07	0	0	0	0.00160883	5.17103e-12	1.49052e-09	Down
TRINITY_DN12996_c0_g3	2.03	2.49	1.59	0.78	1.45	1.21	0.44	0.95	0.62	1.35	1.53	0.85	2.20232	0.0347306	0.0928082	Up
TRINITY_DN1299_c0_g2	3.41	4.23	3.35	4.65	5.18	4.55	8.78	7.17	8.38	7.63	7.86	12.61	0.732566	0.255185	0.399952	NotSig
TRINITY_DN1299_c2_g1	7.53	5.91	6.46	3.89	5.39	5.91	3.34	1.9	3.15	11.51	13.81	12.23	2.88598	0.0314666	0.0859451	Up
TRINITY_DN129_c0_g3	0	0	0	1.58	1.22	1.72	0	0	0	0.11	0.18	0.24	Inf	0.223784	0.368037	NotSig
TRINITY_DN12_c0_g2	2.19	1.72	2.89	4.84	4.78	4.54	18.64	16.96	22.42	23.67	16.47	22.71	0.481501	0.0949893	0.199402	NotSig
TRINITY_DN13006_c0_g1	48.81	76.56	69.85	26.08	36.95	25.21	33.08	41.3	36.11	70.8	75.44	81.6	1.54252	0.172134	0.306024	NotSig
TRINITY_DN1300_c0_g1	12.19	11.05	13.81	22.72	23.87	28.24	13.25	12.72	12.54	20.93	27.45	19.67	1.55743	0.0897293	0.191227	NotSig
TRINITY_DN13010_c0_g1	35.81	39.86	42.9	28.14	35.97	46.69	19.81	20.85	19.76	43.28	59.24	48.71	2.09975	0.00195102	0.00870844	Up
TRINITY_DN13011_c0_g1	0	0	0	44.29	20.45	4.65	0	0	0	0	0	0	Inf	0.417058	0.517472	NotSig
TRINITY_DN130123_c0_g2	77.15	60.54	43.77	21.64	18.57	13.35	6.07	12.99	13.06	7.21	12.11	1.53	2.65535	0.28272	0.4243	NotSig
TRINITY_DN130135_c0_g1	0	0	0.56	27.5	34.33	20.35	0.19	0	0.77	0.73	0	0	28.9826	0.309792	0.435684	NotSig
TRINITY_DN13014_c0_g1	0.83	0.24	1.58	5.64	23.73	15.97	51	43.44	47.81	4.59	1.91	8.02	0.146479	8.65383e-06	9.31476e-05	Down
TRINITY_DN13015_c0_g1	23.22	12.86	15.68	16.73	17.56	14.04	0.71	0	0	28.31	21.65	14.89	77.4366	0.000133861	0.000906214	Up
TRINITY_DN13016_c0_g1	1.86	0	0	73.4	101.95	57.86	0	0	0	0	0	0	Inf	0.30258	0.432576	NotSig
TRINITY_DN1301_c0_g1	100.75	114.67	177.27	81.22	68.53	34.74	18.86	9.99	13.79	47.46	63.4	98.63	6.1497	0.0163016	0.0506221	Up
TRINITY_DN130258_c1_g1	0	0	0	11.9	12.6	15.25	36.8	29.32	40.82	0	0	0	0.123901	2.99072e-05	0.000254712	Down
TRINITY_DN13025_c0_g1	0	0	0.1	11.25	11.53	13.24	6.94	7.25	8.69	8.73	3.7	6.18	0.797348	0.640529	0.69765	NotSig
TRINITY_DN13027_c0_g1	12.88	12.24	13.67	3.96	2.07	0.76	8.35	10.16	9.28	9.13	9.56	5.69	0.839151	0.617494	0.677222	NotSig
TRINITY_DN130282_c0_g1	0	0	0	12.82	22.43	17.24	0	0	0	0	0	0	Inf	0.306334	0.434163	NotSig
TRINITY_DN13029_c0_g1	8.2	3.78	2.09	108.78	93.11	40.31	4.89	2.95	3.54	0.38	0	0.14	7.52168	0.358874	0.471674	NotSig
TRINITY_DN1302_c0_g1	8.9	8.06	9.75	5.55	7.36	7.47	4.91	2.97	5.21	3.96	11.87	5.5	1.7423	0.054214	0.13149	NotSig
TRINITY_DN1302_c0_g2	15.56	13.06	20.88	0	0	0	0	0	0.32	0.15	0	0	51.7188	0.309627	0.435499	NotSig
TRINITY_DN1302_c1_g1	46.42	41.33	45.45	13.85	14.39	22.95	21.82	27.31	28.07	23.48	27.07	23.77	1.11706	0.699113	0.749933	NotSig
TRINITY_DN13032_c0_g1	7.45	16.44	10.94	18.98	16.6	49.16	11.66	11.28	12.32	13.08	15.13	14.65	1.53555	0.405445	0.510932	NotSig
TRINITY_DN13044_c0_g1	1.86	4.84	5.24	0.08	0.16	1.79	163.51	97.73	171.94	2.49	1.47	3.8	0.0167213	3.79199e-07	8.19766e-06	Down
TRINITY_DN130461_c0_g1	22.87	21.57	17.59	10.14	19.29	13.84	8.69	11.04	13.65	9.49	11	7.23	1.32834	0.319613	0.439814	NotSig
TRINITY_DN130470_c0_g1	3.63	4.13	2.43	23.29	20.61	23.29	1.43	4.01	0.71	3	2.05	4.42	4.70732	0.216408	0.359415	NotSig
TRINITY_DN1304_c0_g1	3.99	4.45	4	20.83	18.79	24.21	39.56	29.31	38.57	17.52	25.67	22.04	0.439005	0.00516143	0.0196697	Down
TRINITY_DN13058_c0_g1	2154.54	2082.74	2046.29	2514.81	2892.63	1785.2	731.02	887.52	626.91	2251.79	1674.3	1972.67	2.87618	9.48887e-05	0.000675089	Up
TRINITY_DN1305_c0_g1	3.35	2.54	2.21	8.32	7.25	8.96	8.23	7.35	7.96	9.55	11.58	10.37	0.9081	0.740514	0.78538	NotSig
TRINITY_DN13060_c0_g1	3.64	1.83	2.75	4.55	3.97	3.47	9.78	10.86	12.29	3.55	3.48	5.21	0.328475	8.57563e-07	1.55139e-05	Down
TRINITY_DN13065_c0_g3	0	0.48	0	0	0	0	3.26	3.31	4.6	27.61	22.86	21.39	2.15876	0.561682	0.627256	NotSig
TRINITY_DN13067_c0_g1	3.8	2.72	3.96	47.41	48.7	61.08	19.75	14.14	16.98	16.84	24.1	19.07	1.49191	0.539143	0.607367	NotSig
TRINITY_DN13067_c0_g2	0.09	0.64	0.48	2.27	1.7	6.32	3.82	2.11	3.64	0.29	0.43	0.6	0.446534	0.174166	0.308257	NotSig
TRINITY_DN13073_c0_g1	10.5	11.84	18.78	0	0	0	0	0	0	0	0	0	Inf	0.312553	0.436673	NotSig
TRINITY_DN13075_c0_g1	0.4	0.82	0.95	3.04	4.91	3.64	17.09	14.47	15.59	2.04	1.77	1.98	0.138211	6.00793e-08	1.98292e-06	Down
TRINITY_DN13075_c1_g3	25.45	24.52	18.72	7.33	3.19	4.82	37.95	26.2	35.92	16.46	13.1	41.49	0.516572	0.0563655	0.135392	NotSig
TRINITY_DN13077_c0_g1	13.34	12.84	10.93	26.55	32.51	22.34	12.37	9.82	16.65	5.17	11.58	6	1.21232	0.63901	0.696404	NotSig
TRINITY_DN130864_c0_g1	0	0	0	6.09	1.81	0.57	0	0	0.03	0	0	0	94.1111	0.457891	0.538371	NotSig
TRINITY_DN13086_c1_g1	4.74	16.26	16.65	12.12	20.89	21.91	1.49	1.08	3.27	35.13	28.06	49.22	11.6998	0.0249384	0.0714864	Up
TRINITY_DN13087_c0_g3	183.58	108.74	244.36	0.75	1.04	0	0	0	0	2.39	4.27	5.72	Inf	0.303329	0.432865	NotSig
TRINITY_DN130935_c0_g1	2.45	4.94	4.69	4.06	4.43	4.85	10.22	8.95	10.46	4.47	4.22	4.32	0.432332	5.89078e-07	1.15772e-05	Down
TRINITY_DN13095_c0_g1	18.89	29.28	22.01	6.77	2.63	12.16	17.51	19.04	16.83	39.76	30.76	15.84	1.11215	0.786312	0.823516	NotSig
TRINITY_DN13096_c0_g1	207.55	288.44	217.02	141.73	205.06	193.91	94.38	101.53	107.52	346.77	310.37	357.11	2.49147	0.00743993	0.026799	Up
TRINITY_DN1309_c0_g1	25.94	23.73	49.55	17.55	17.87	132.7	4.79	3.89	5.72	9.01	27.96	16.45	7.425	0.204798	0.346702	NotSig
TRINITY_DN130_c0_g1	15.07	18.57	6.99	15.61	19.18	12.48	3.02	1.56	9.36	1.24	13.62	1.59	2.49522	0.131343	0.252319	NotSig
TRINITY_DN130_c1_g1	2.8	3.69	1.88	10.71	13.05	9.38	10.98	11.24	9.59	8.25	8.73	8.4	0.700933	0.194945	0.334607	NotSig
TRINITY_DN13100_c0_g1	0	0.22	0	0	0.21	0.22	136.77	162.37	150.83	303.85	251.15	336.16	0.660644	0.582233	0.645102	NotSig
TRINITY_DN13103_c0_g1	1.55	2.22	1.64	2.96	3.75	3.42	2.49	3.26	3.17	6.56	6.77	6.94	1.33819	0.465088	0.543462	NotSig
TRINITY_DN13106_c0_g1	30.23	29.35	52.22	2.63	4.76	9.19	26.47	16.3	24.17	47.78	44.56	73.02	1.4627	0.490744	0.563798	NotSig
TRINITY_DN1310_c0_g1	21.32	14.82	16.71	57.42	57.96	37.4	21.36	17.72	17.84	42.16	43.37	50.36	2	0.0871333	0.187151	NotSig
TRINITY_DN1310_c1_g1	2.85	4.35	3.52	15.16	16.28	11.78	37.87	43.1	38.72	8.49	9.45	10.53	0.22951	1.3899e-06	2.22352e-05	Down
TRINITY_DN13113_c0_g1	17.31	21.34	21.63	30.85	30.55	27.9	52.19	47.49	49.98	6.19	7.85	7.97	0.382177	0.00039927	0.00227446	Down
TRINITY_DN131234_c0_g2	0.31	0.64	0.83	0.94	1.55	2.41	4.42	4.26	6.73	0.19	0.92	2.59	0.22453	0.000122345	0.000840536	Down
TRINITY_DN13127_c0_g1	13.57	13.55	13.39	9.23	11.39	8.9	16.39	19.26	15.67	24.82	28.14	24.01	0.954793	0.863396	0.887973	NotSig
TRINITY_DN1312_c0_g1	37.6	31.41	38.81	21.66	27.53	19.59	14.77	16.97	19.75	5.68	5.12	3.5	1.23584	0.636433	0.69412	NotSig
TRINITY_DN131314_c0_g1	2.79	3.64	2.5	5.93	3.95	14.14	19.37	18.97	20.21	7.09	5.41	7.89	0.303672	8.82313e-05	0.00063846	Down
TRINITY_DN131359_c0_g1	4.63	4.74	4.17	5.91	5.65	4.94	20.79	15.75	17.72	13.81	6.83	14.39	0.399742	0.00141844	0.00662774	Down
TRINITY_DN13135_c0_g1	23.66	22.97	22.31	64.01	63.56	54.28	66.86	70.04	68.33	60.39	59.17	94.39	0.754828	0.274394	0.417938	NotSig
TRINITY_DN13139_c0_g1	0	0	0	132.65	63.63	21.85	0	0	0	0	0	0	Inf	0.396405	0.504398	NotSig
TRINITY_DN1313_c0_g1	50.54	58.72	47.46	95.15	109.24	69.7	260.23	270.12	247.39	49.07	51.53	63.81	0.255107	5.69938e-08	1.90043e-06	Down
TRINITY_DN13144_c0_g1	16.06	13.4	13.98	38.07	34.63	27.6	4.7	8.35	3.33	14.54	16.02	25.8	4.07204	0.0152533	0.048221	Up
TRINITY_DN131452_c0_g1	0	0	0	0	0	0	0.54	0.94	0.36	2.15	0.7	3.55	1.15942	0.90147	0.920199	NotSig
TRINITY_DN13145_c0_g1	0	0	0	51.11	24.76	5.86	0	0	0	0	0	0	Inf	0.41071	0.513871	NotSig
TRINITY_DN13146_c0_g1	3.86	6.19	4.81	3.68	2.07	4.35	1.83	1.83	2.97	6.77	6.36	8.78	2.35646	0.0333325	0.0899617	Up
TRINITY_DN13146_c1_g1	8.35	40.38	17.12	6.09	6.64	7.25	2.37	2.29	3.71	6.23	7.97	4.57	4.16567	0.222216	0.366667	NotSig
TRINITY_DN13147_c0_g1	108.95	95.49	229.36	0.47	0.45	1.67	0	0	0.76	11.91	9.81	22.88	210.961	0.279335	0.422636	NotSig
TRINITY_DN13148_c0_g1	0.73	0.67	1.12	3.2	3.58	1.66	2.68	1.35	2.04	6.38	4.38	6.66	1.55848	0.436265	0.525728	NotSig
TRINITY_DN1314_c0_g2	81.05	57.61	72.75	24.24	32.09	30.47	56.32	66.64	83.94	34.22	27.59	33.17	0.633462	0.0862115	0.185756	NotSig
TRINITY_DN13157_c0_g1	19.93	12.18	39.04	28	73.09	71.87	3.21	12.54	13.64	28.21	34.22	19.23	3.69479	0.0749865	0.167802	NotSig
TRINITY_DN1315_c1_g1	2.5	4.25	5.03	19.96	58.86	22.19	27.66	27.88	17.06	4.91	5.81	11.66	0.620615	0.416929	0.517412	NotSig
TRINITY_DN1315_c2_g1	0.58	0	0	38.99	42.4	49.85	7.59	8.12	9.62	0	0	1.43	1.75352	0.636525	0.694162	NotSig
TRINITY_DN1315_c9_g1	79.77	63.56	66.93	1.88	17.15	4.48	2.58	3.72	6.28	26.22	26.48	16.11	8.01749	0.118546	0.23447	NotSig
TRINITY_DN13163_c0_g1	2.98	2.04	2.09	4.61	5.91	7.22	5.94	4.87	6.35	3.72	4.84	4.19	0.730381	0.171182	0.304958	NotSig
TRINITY_DN13171_c0_g1	2.72	2.24	2.39	3.54	4.1	4.1	14.06	10.36	13.51	4.76	4.01	5.07	0.289393	9.4087e-07	1.67408e-05	Down
TRINITY_DN13175_c0_g1	21.8	30.76	29.35	35.73	39.62	30.84	13.53	14.09	13.61	19.15	26.92	29.11	2.12855	0.00204767	0.00906494	Up
TRINITY_DN13177_c0_g1	3	5.89	1.44	3.26	4.69	7.98	0.32	1.49	1.15	10.92	10.13	23.54	7.9786	0.116378	0.23118	NotSig
TRINITY_DN1317_c0_g1	101.75	215.59	150.39	130.59	91.94	156.5	41.96	44.38	24.28	284.48	234.84	504.54	5.63677	0.0493199	0.122185	Up
TRINITY_DN13181_c0_g2	3.63	0	0	61.93	54.86	31.14	0	0	0	74.08	63.69	69.98	Inf	0.0592877	0.140692	NotSig
TRINITY_DN13182_c0_g1	32.45	40.03	45.23	0	0	0	28.86	20.15	10.46	9.41	20.17	12.02	0.892943	0.850004	0.876702	NotSig
TRINITY_DN13183_c1_g1	11.53	27.55	29.58	0	0.55	0	0.71	2.32	2.3	35.51	18.69	19.99	8.96811	0.112971	0.226448	NotSig
TRINITY_DN1318_c0_g1	0	0	1.33	8.34	4.72	8.32	79.66	74.89	60.52	4.44	8.09	4.81	0.0620728	4.17208e-09	2.71257e-07	Down
TRINITY_DN1318_c1_g1	6.55	15.99	7.34	11.88	5.2	38.89	4.53	4.83	3.45	11.94	21.14	25.05	3.74655	0.100889	0.208996	NotSig
TRINITY_DN13190_c1_g1	0.07	0.01	0	3.74	6.01	4.2	15.14	10.46	12.94	3.18	3.76	3.99	0.21588	4.85781e-05	0.000383044	Down
TRINITY_DN13194_c0_g1	19.8	19.77	12.89	20.5	27.69	28.56	4.36	8.14	4.28	31.62	22.85	26.1	4.16726	0.000485767	0.00268237	Up
TRINITY_DN13196_c0_g1	5.79	8.2	7.38	0	0	0	0	0	0	7.3	8.33	6.58	Inf	0.0534994	0.130147	NotSig
TRINITY_DN1319_c0_g1	10.82	13.73	9.68	79.96	69.13	131.15	39.68	35.88	38.52	34.11	106.68	48.26	1.47125	0.510038	0.581191	NotSig
TRINITY_DN1319_c1_g1	9.34	18.97	16.7	0.58	0	0	0	0	0	5.05	0.58	0	Inf	0.237057	0.381449	NotSig
TRINITY_DN1319_c2_g1	12.64	14.53	7.65	4.7	5.09	5.97	1.88	0.47	2.61	0	52.61	2.72	7.11761	0.313595	0.436913	NotSig
TRINITY_DN13202_c0_g1	33.45	31.85	29.09	37.29	40.35	36.85	22.43	18.4	18.17	21.49	33.9	19.26	1.60186	0.0205495	0.0612049	NotSig
TRINITY_DN13203_c0_g1	0	0	0	70.52	36.29	7.88	0.17	0	0	0	0	0	224.882	0.409664	0.513295	NotSig
TRINITY_DN13205_c0_g1	484.71	555.21	618.25	297.43	317.8	207.3	258.27	280.89	250.44	732.11	678.75	869.7	2.00999	0.0718812	0.162746	NotSig
TRINITY_DN13206_c0_g2	22.9	24.36	23	0	0	0	0	0	0	0	0.49	0	Inf	0.285262	0.426342	NotSig
TRINITY_DN1321_c0_g1	1.73	1.87	1.03	2.09	1.84	3.26	7.74	7.3	7.59	2.59	2.3	2.77	0.286935	9.17615e-08	2.69941e-06	Down
TRINITY_DN13221_c0_g1	6.75	11.96	6.98	24.23	25.94	26.19	41.14	29.97	48.5	22.58	18.49	31.92	0.487808	0.00705834	0.0255951	Down
TRINITY_DN13227_c0_g1	2.92	2.68	2.7	27.37	22.26	11.75	4.35	5.29	5.14	7.71	3.8	15.58	2.18245	0.314998	0.437316	NotSig
TRINITY_DN132294_c0_g1	2.03	7.19	2.95	5.39	5.85	2.67	21.91	13.9	17.25	13.77	5.46	17.93	0.397286	0.0110036	0.0368614	Down
TRINITY_DN1322_c0_g1	120.13	135.58	102	46.72	58.68	71.7	69.79	79.85	82.56	145.38	129.85	152.22	1.38137	0.236472	0.380934	NotSig
TRINITY_DN13231_c0_g1	50.37	47.52	41.91	11.01	13.57	15.15	125.43	127.07	127.16	81.54	64.22	72.89	0.349593	0.000380408	0.00218323	Down
TRINITY_DN13232_c0_g1	3.25	1.98	2.95	1.47	1.85	1.95	3.53	3.45	3.72	3.88	2.84	4.95	0.782555	0.274381	0.417938	NotSig
TRINITY_DN13239_c0_g1	13.18	23.64	11.86	0	0	1.48	0	0	0	0	0	0.63	Inf	0.295941	0.42999	NotSig
TRINITY_DN1323_c0_g2	33.41	34.95	31.44	16.18	12.69	20.24	244.77	296.68	257.48	44.06	36.31	43.05	0.113623	7.02644e-10	6.80149e-08	Down
TRINITY_DN13248_c1_g1	30.06	20.16	22.55	0	0	0	0	0	0	11.03	16.74	39.12	Inf	0.0940919	0.19803	NotSig
TRINITY_DN13254_c0_g1	72.37	55.41	60.6	123.69	139.22	85.87	71.5	57.13	42.01	23.3	98.35	48.58	1.38184	0.358274	0.47122	NotSig
TRINITY_DN1325_c0_g1	104.71	99	107.85	74.92	66.59	86.03	50.73	49.12	49.53	68.77	52.32	68.72	1.62652	0.0222706	0.0652964	NotSig
TRINITY_DN13264_c0_g1	35.86	41.83	36.57	26.86	28.09	26.96	29.43	27.27	29.71	64.26	64.41	86.36	1.58624	0.209308	0.351356	NotSig
TRINITY_DN13266_c1_g1	0.18	0.83	0.83	91.55	93.39	75.61	3.29	3.89	2	0.72	5.94	0.76	9.79702	0.318162	0.43917	NotSig
TRINITY_DN13267_c0_g1	1.81	0.86	1.12	0	0.1	0.16	0.67	0.37	0.74	1.62	1.26	1.9	1.65356	0.408304	0.512377	NotSig
TRINITY_DN13267_c1_g1	3.67	3.4	3.39	7.13	6.15	7.06	16.29	20.15	19.22	13.37	8.97	16.85	0.419152	0.00354792	0.0143365	Down
TRINITY_DN1326_c0_g1	14.41	12.41	9.98	34.85	26	126.91	8.83	13.61	9.11	26.98	31.06	16.87	3.16397	0.316578	0.438329	NotSig
TRINITY_DN132758_c1_g4	1.83	5.17	3.63	4.53	3.43	4.44	26.63	19.03	24.68	14.55	7.36	17.8	0.297318	0.000791327	0.00402049	Down
TRINITY_DN13275_c0_g1	22.25	27	20.05	34.76	37.18	56.17	19.84	22.06	19.5	40.18	42.72	42.34	1.75163	0.0472148	0.118228	NotSig
TRINITY_DN13277_c0_g1	3.77	1.6	0	481.48	494.06	344.3	0	0	0	0	0	0	Inf	0.294935	0.42999	NotSig
TRINITY_DN132809_c0_g1	0	0	0	0	1.35	1.56	80.62	57.23	94.04	1.78	2.08	0	0.00973163	8.23444e-08	2.51908e-06	Down
TRINITY_DN13282_c0_g1	331.53	221.02	248.05	520.27	827.67	508.44	63.31	109.01	115.75	231.06	217.74	254.34	3.88808	0.0496189	0.122685	Up
TRINITY_DN13285_c1_g1	62.48	17.22	23.21	39.69	74.46	87.34	9.55	29.05	12.35	29.25	32.3	46.23	2.69663	0.0785795	0.173845	NotSig
TRINITY_DN13288_c0_g1	37.34	46.58	52.84	15.19	11.85	46.75	31.11	29.99	39.25	65.23	31.86	93.36	1.332	0.476974	0.552001	NotSig
TRINITY_DN13289_c0_g1	0.45	0.29	0.2	16.08	20.68	21.98	0	0	0	0.09	0.18	0.05	Inf	0.280929	0.423319	NotSig
TRINITY_DN13299_c0_g2	0.63	0.65	0.08	27.63	39.33	32.23	0.32	0.16	1.37	0.96	4.08	0.79	19.1676	0.274361	0.417938	NotSig
TRINITY_DN1329_c0_g1	27.71	20.01	24.94	8.18	8.32	6.43	21.04	23.04	24.28	7.26	4.54	6.91	0.557343	0.088422	0.189261	NotSig
TRINITY_DN132_c0_g1	19.1	18.51	28.54	169.27	175.86	121.58	188.54	177.39	193.03	99.31	74.03	133.77	0.500912	0.0308549	0.0846006	NotSig
TRINITY_DN132_c1_g1	218.29	185.21	188.88	131.07	156.6	155.83	116.79	120.54	123.23	127.71	132.8	154.99	1.34178	0.0487674	0.121204	NotSig
TRINITY_DN13303_c0_g1	20.84	14.63	23.74	34.17	39.82	37.34	184.79	127.14	190.24	84.33	31.82	88.4	0.248979	5.91736e-05	0.000454166	Down
TRINITY_DN13303_c0_g2	1.19	2.27	3.2	6.77	7.64	7.17	27.38	38.3	38.75	50.12	15.26	40.15	0.426985	0.0944984	0.198758	NotSig
TRINITY_DN133061_c0_g1	25.36	27.19	23.65	7.93	17.1	12.67	11.7	12.46	7.76	12.4	14.37	17.03	1.64683	0.114873	0.229303	NotSig
TRINITY_DN13306_c0_g1	28.64	23.61	46.01	1.32	1.46	0	0.22	0	0	0.42	0.58	0.51	155.379	0.292026	0.429658	NotSig
TRINITY_DN13307_c0_g1	0	0	0	0	0.52	0	0	0	0.56	8.82	17.36	6.87	19.9821	0.355983	0.469301	NotSig
TRINITY_DN13313_c0_g1	5.15	4.22	6.84	7.51	9.27	6.81	4.31	4.79	5.55	2.3	2.92	2.08	1.07167	0.82299	0.854137	NotSig
TRINITY_DN13315_c0_g1	182.13	165.46	158.44	72.32	79.96	93.29	146.5	144.99	147.63	116.42	121.35	150.12	0.86498	0.421823	0.519706	NotSig
TRINITY_DN1331_c0_g1	95.74	6.16	15.94	180.32	96.81	6.67	2.12	3.65	9.2	10.85	24.47	3.83	9.81496	0.26021	0.40512	NotSig
TRINITY_DN133201_c0_g2	0	0	0	0.51	0.12	0.1	0.26	0.05	0.02	2.43	0.49	5.05	8.78788	0.422015	0.519826	NotSig
TRINITY_DN133206_c0_g1	1.97	2.44	1.46	4.13	4.93	4.6	6.86	7.55	8.69	1.95	1.63	1.58	0.356277	0.000217392	0.00136222	Down
TRINITY_DN133206_c1_g1	76.59	44.02	76.45	299.09	136.88	335.7	15012.7	23047.1	18385.2	340.36	248.03	660.51	0.0130961	2.77184e-08	1.14138e-06	Down
TRINITY_DN13320_c1_g1	11.33	9.11	9.25	0	0	0	0	0	0	47.03	25.17	41.6	Inf	0.167745	0.300278	NotSig
TRINITY_DN13324_c0_g1	1.9	1.88	2.04	7.87	3.29	2.63	1.3	1.54	2.37	1.31	0.5	1.6	1.47281	0.537764	0.6063	NotSig
TRINITY_DN13326_c0_g1	0.21	0.85	1.06	1.18	3.22	2.26	23.09	14.22	20.1	3.32	1.37	4.96	0.107008	9.87479e-07	1.73089e-05	Down
TRINITY_DN13330_c0_g1	14.55	15.45	9.56	0	0.36	0.3	1.24	0.36	0.96	4.08	4.12	5.87	7.06901	0.174915	0.309187	NotSig
TRINITY_DN133345_c0_g1	0	0.06	0.14	1.35	1.04	1.38	0.3	0.37	0.19	0.11	0.2	0.18	1.72868	0.561526	0.627135	NotSig
TRINITY_DN13335_c0_g1	84.35	67.7	93.49	42.05	63.99	48.67	164.38	184.66	166.86	59.73	44.35	49.74	0.357996	1.7863e-06	2.70048e-05	Down
TRINITY_DN133368_c0_g1	0	0	0	39.99	65.5	39.68	51.06	24.94	28.28	0	7.1	0	0.486734	0.273832	0.417622	NotSig
TRINITY_DN133372_c0_g1	12.44	11.83	24.33	12.41	17.87	22.67	1.49	4.02	1.91	11.09	15.85	11.09	6.27044	0.0016469	0.00754038	Up
TRINITY_DN13339_c0_g1	5.36	2.85	2.31	2.33	1.69	0	3.79	0.69	2.82	43.41	42.87	172.03	12.4589	0.42331	0.520382	NotSig
TRINITY_DN13339_c0_g2	0.9	0.72	0.72	2.05	0.71	0.55	1.86	0.38	0.56	12.52	18.24	13.95	5.99524	0.300603	0.432179	NotSig
TRINITY_DN1333_c0_g1	10.32	9.48	13.89	31.4	38.17	30.43	98.65	72.42	88.8	8.45	9.65	15.72	0.214864	6.13852e-06	7.07757e-05	Down
TRINITY_DN133424_c0_g1	0	0	0	0	0	0	0	0	0	62.69	54.56	52.74	Inf	0.291674	0.429658	NotSig
TRINITY_DN13342_c0_g1	3.05	1.78	3.73	1.16	3.02	1.79	34.58	53.83	48.24	54.41	23.21	35.99	0.312575	0.0254631	0.0725734	Down
TRINITY_DN13344_c0_g1	1.4	1.52	1.84	3.69	3.01	4.07	4.08	4.08	4.68	2.35	2.71	3.66	0.629543	0.0243422	0.0701689	NotSig
TRINITY_DN133484_c0_g1	0	0	0	12.48	4.64	1.27	0	0	0	0	0	0	Inf	0.433872	0.524554	NotSig
TRINITY_DN13349_c0_g1	46.47	65.33	44.2	7.62	4.16	12.87	23.45	37.21	19.19	36.2	34.61	57.05	1.28787	0.577612	0.641236	NotSig
TRINITY_DN1334_c0_g1	24.01	16.67	21.4	36.58	47.67	48.65	8.61	5.14	4.14	30.14	21.28	20.07	4.96497	0.00840632	0.0295836	Up
TRINITY_DN13355_c0_g1	5.61	7.62	8.52	4.63	3.42	8.88	18.17	12.71	16.17	6.48	6.94	9.57	0.436911	0.000129901	0.00088356	Down
TRINITY_DN13358_c0_g1	0	0	0	14.1	23.68	68.22	10.15	9.74	29.8	0	0	0	0.711075	0.740064	0.785225	NotSig
TRINITY_DN13358_c0_g2	0	0	0	9.45	20.87	5.43	5.61	5.86	4.97	0	0	0	0.724858	0.732121	0.778175	NotSig
TRINITY_DN13359_c0_g1	25.29	17.26	26.06	27.13	20.05	15.02	18.98	17.84	21.09	0	2.32	0	0.766304	0.518388	0.588844	NotSig
TRINITY_DN13359_c0_g3	9	11.95	13.43	17.78	26.17	21.01	37.88	29.33	36.94	31.86	24.74	28.94	0.591711	0.0173111	0.0532342	NotSig
TRINITY_DN1335_c0_g1	18.37	10.71	11.81	65.42	64.23	76.4	24.46	26.27	30.25	13.31	9.07	13.77	1.16527	0.796696	0.832174	NotSig
TRINITY_DN1335_c0_g3	171.54	215.14	149.74	148.16	145.89	173.39	613.58	613.03	623.32	249.61	188.25	297.81	0.313441	8.75937e-08	2.64124e-06	Down
TRINITY_DN133611_c0_g1	0	0	0	0	0	0	0.4	2.5	1.62	16.78	4.75	29.44	3.75885	0.522322	0.592276	NotSig
TRINITY_DN133679_c0_g1	0	0	0	0	0	0	0	0	0	20.99	33.87	25.76	Inf	0.302716	0.432601	NotSig
TRINITY_DN13369_c0_g1	28.93	33.47	23.78	19.51	24.95	28.6	53.38	63.93	69.59	29.8	28.93	31.32	0.444605	1.89772e-06	2.82934e-05	Down
TRINITY_DN1336_c0_g1	97.07	77.02	81.97	48.72	43.78	95.41	15.66	12.48	16.66	27.03	24.55	46.62	4.034	0.022205	0.0651479	Up
TRINITY_DN1336_c0_g2	0	0.92	0.08	1.77	1.41	0.68	1.16	0.47	0.99	9.64	18.25	11.36	5.61196	0.328269	0.445582	NotSig
TRINITY_DN1336_c1_g1	4166.18	3599.57	3946.37	555.48	511.6	722.87	193.33	203.66	194.24	1207.34	1030.16	1396.8	9.66142	0.0915642	0.193983	NotSig
TRINITY_DN13370_c1_g1	4.09	13.47	20.92	36.69	29.23	63.1	0	0	0	0	0	0	Inf	0.177361	0.31249	NotSig
TRINITY_DN13373_c0_g1	6.49	5.1	4.12	25.75	21.56	28.9	0	0	0	0.76	1.11	0.64	Inf	0.157284	0.287181	NotSig
TRINITY_DN133752_c0_g1	0.32	0.77	0.41	8	8.7	8.03	2.42	2.74	2.33	1.28	0.67	0.44	1.2737	0.769997	0.809567	NotSig
TRINITY_DN13375_c0_g3	0	0	0	33.08	10.57	3.02	0	0	0	0	0	0	Inf	0.448692	0.532137	NotSig
TRINITY_DN13376_c0_g1	17.61	21.83	20.14	78.83	91.13	91.25	127.49	100.12	107.93	78.22	73.03	119.95	0.588097	0.0672271	0.154816	NotSig
TRINITY_DN1337_c1_g1	0.84	0.54	0.43	3.76	2.19	7.69	8.63	8.77	5.6	2.66	4.03	3.2	0.367246	0.00767547	0.0274568	Down
TRINITY_DN1337_c2_g1	125.24	968.08	716.49	2217.82	1993.44	1303.85	1688.5	1337.15	1174.12	326.16	178.06	683.06	0.675608	0.346323	0.460733	NotSig
TRINITY_DN133826_c0_g1	63.71	135.77	29.9	0	0	0	0	0	0	448.79	206.25	314.22	Inf	0.194568	0.334094	NotSig
TRINITY_DN13383_c0_g2	5.18	7.4	9.25	3.75	4.61	9.37	0.94	1.14	0.97	6.37	5.58	9.5	6.66776	0.00134512	0.00633307	Up
TRINITY_DN1338_c0_g1	27.13	22.93	28.4	29.3	32.41	30.26	24.6	17.34	16.46	34.24	50.96	38.28	1.67757	0.0255112	0.0726787	NotSig
TRINITY_DN133908_c0_g1	4.73	4.16	3.53	7.97	5.39	4.23	2.25	1.72	2.89	3.12	3.23	3.93	1.95773	0.0365186	0.0966896	NotSig
TRINITY_DN13393_c0_g2	17.81	20.01	26.64	0	0	0	0	0	0.41	0	0	0.49	52.8049	0.303591	0.432865	NotSig
TRINITY_DN1339_c0_g1	26.9	38.55	39.3	14.79	18.91	19.51	39.75	31.11	37.61	27.09	28.39	33.9	0.760087	0.135805	0.258287	NotSig
TRINITY_DN133_c0_g1	10.81	7.37	8.81	2.74	2.23	1.2	6.28	3.2	6.96	1.44	2.32	3.45	0.818532	0.661067	0.715453	NotSig
TRINITY_DN13401_c0_g1	11.05	11.09	14.06	23.28	22.44	11.57	4.82	3.86	3.3	9.58	10.09	18.9	3.67446	0.00808006	0.028581	Up
TRINITY_DN13404_c1_g2	0	0	0	22.43	11.76	2.49	0	0	0	0	0	0	Inf	0.406686	0.511553	NotSig
TRINITY_DN134065_c0_g2	0.4	0.74	0.28	1.64	1.6	1.87	3.26	3.28	3.92	1.32	1.66	1.68	0.356597	0.000145411	0.000972084	Down
TRINITY_DN13409_c0_g1	1.44	1.05	1.26	0.54	3.51	8.8	3.36	2.91	3.63	1.61	2.07	1.68	0.739394	0.581177	0.644367	NotSig
TRINITY_DN13409_c0_g2	7.32	4.5	4.6	3.47	4.48	4.72	3.9	4.39	4.82	3.23	2.57	3.09	0.965675	0.862862	0.887634	NotSig
TRINITY_DN1340_c0_g1	6.83	5.68	10.28	16.46	20.16	25.69	11.62	10.85	11.2	21.2	19.04	19.79	1.43679	0.263682	0.408089	NotSig
TRINITY_DN1340_c1_g1	23.75	15.66	9.91	32.03	29.63	38.54	1.55	0.49	0.51	12.61	17.33	11.42	24.9516	0.00756261	0.0271401	Up
TRINITY_DN13414_c0_g1	0	0	0	9.42	5.75	0.94	0	0	0	0	0	0	Inf	0.401339	0.508078	NotSig
TRINITY_DN13415_c0_g1	4.31	5.52	4.73	5.54	6.66	13.54	21.53	29.63	21.69	13.81	8.56	12.49	0.343903	0.000154526	0.00102211	Down
TRINITY_DN13416_c0_g2	1.2	3.15	1.92	3.74	4.79	4.54	7.2	7.16	7.5	3.73	3.39	3.58	0.458066	0.000185431	0.0011913	Down
TRINITY_DN1341_c0_g2	2.97	3.75	3.02	4.01	4.78	4.69	8.34	9.66	9.65	4.01	4.41	5.65	0.449548	3.82828e-06	4.97063e-05	Down
TRINITY_DN1341_c0_g3	2.08	2.95	3.96	16.7	15.71	17.11	54.57	51.39	44.69	3.64	6.25	8.51	0.170174	1.17029e-06	1.93868e-05	Down
TRINITY_DN1341_c1_g1	2.32	20.21	5.42	18.95	14.03	22.62	10.51	14.93	11.15	27.2	27.95	21.04	1.45522	0.3262	0.444167	NotSig
TRINITY_DN13422_c0_g1	0.43	0.91	0.61	1.22	1.99	2.55	10.18	6.76	7.83	0.86	0.53	1.17	0.138205	9.24712e-07	1.65213e-05	Down
TRINITY_DN13422_c0_g3	0.17	0.5	0.18	0.35	0.33	0.45	2.66	2.11	1.98	0.71	0.55	1.42	0.230123	4.16842e-05	0.000337296	Down
TRINITY_DN13425_c0_g1	46.8	60.29	39.02	22.7	20.79	26.57	39.97	45.24	48.86	19.52	24.98	19.4	0.696328	0.150278	0.278943	NotSig
TRINITY_DN13426_c0_g1	2.55	3.06	2.02	104.36	151.07	99.3	9.81	8.74	11.92	1.85	2.35	3.28	4.04595	0.404461	0.510138	NotSig
TRINITY_DN13430_c0_g1	10.94	32.81	27.53	0	0.3	0	0.64	0.95	0	34.37	34.44	48.2	39.5367	0.0914968	0.193891	NotSig
TRINITY_DN13434_c0_g1	14.43	12.62	16.71	12.87	10.99	8.7	0.19	0.38	0.38	4.18	11.33	5.6	34.186	0.00144342	0.0067275	Up
TRINITY_DN134421_c0_g1	12.39	24.52	25.87	72.22	102.57	58.56	59.16	59.03	86.57	30	31.5	42.8	0.651869	0.207699	0.349672	NotSig
TRINITY_DN13443_c0_g1	2.52	10.67	4.51	10.93	8.85	13.32	4.25	4.35	3.75	12.53	13.26	12.36	2.40081	0.0329849	0.0892278	Up
TRINITY_DN1344_c1_g1	1.01	1.48	2.94	5.36	6.89	6.19	5.49	4.03	5.3	0.5	18.31	1.02	0.982906	0.980365	0.984083	NotSig
TRINITY_DN13450_c0_g1	8.6	10.28	9.34	12.34	15.86	12.45	23.12	21.71	24.49	16.23	17.13	19.4	0.584872	0.00191523	0.00856931	NotSig
TRINITY_DN13453_c0_g2	2.68	0.74	0.37	27.46	34.15	25.01	0	0	0	0	0	0	Inf	0.267329	0.411527	NotSig
TRINITY_DN1345_c0_g1	5.3	7.15	4.6	14.64	13.14	11.84	18.99	23	22.16	14.72	11.58	15.23	0.510262	0.00219088	0.00957477	NotSig
TRINITY_DN13465_c0_g1	3.37	2.74	1.44	7.76	10.73	5.59	3.48	3.66	4.21	5.48	3.69	6.45	1.38767	0.408448	0.512427	NotSig
TRINITY_DN13466_c0_g2	313.89	311.63	315.3	140.97	122.86	166.89	148.42	145.88	137.49	213.67	194.19	249.3	1.56612	0.102238	0.21116	NotSig
TRINITY_DN1346_c0_g1	171.14	165.73	81.66	96.63	61.53	39.6	272.57	225.43	238.63	56.69	81.68	83.11	0.3791	0.000312589	0.0018599	Down
TRINITY_DN13470_c0_g2	6.8	4.76	17.56	0	0	0	0	0	0.3	0	0	0	32.3556	0.397462	0.505354	NotSig
TRINITY_DN13473_c0_g1	29.27	30.46	34.93	32.11	35.69	31.11	14.03	14.16	14.9	38.61	42.34	44.4	2.46708	6.30641e-05	0.000479487	Up
TRINITY_DN134742_c0_g1	13.4	11.22	9.03	10.3	6.12	8.24	4.75	7.98	7.89	11.06	8.87	17.15	1.54203	0.0909876	0.193096	NotSig
TRINITY_DN1347_c1_g1	9.34	15.65	9.04	17.97	22.51	21.08	39.72	33.54	44.61	12.46	12.47	15.18	0.383756	2.47034e-05	0.000217873	Down
TRINITY_DN13490_c0_g2	0	0	0	0	0	0	0	0	0	24.92	12.94	13.99	Inf	0.321164	0.44076	NotSig
TRINITY_DN13491_c0_g1	0	0	0.02	0	0	0	1.41	0.13	0.23	3.02	0.99	6.63	2.00753	0.674345	0.727214	NotSig
TRINITY_DN13495_c0_g4	0.69	0	0	21.54	22.97	12.54	0	0.09	0.38	0.26	0	0.37	41.3972	0.30502	0.43344	NotSig
TRINITY_DN13496_c0_g1	0	0	0	11.92	10.77	14.21	0	0	0	0	0	0	Inf	0.294264	0.429764	NotSig
TRINITY_DN1349_c0_g2	13.96	20.22	17.12	35.72	40.11	51.1	57.15	62.93	55.24	61.84	60.24	87.71	0.737737	0.320724	0.440631	NotSig
TRINITY_DN134_c0_g1	10.93	14.56	10.3	36.16	33.43	23.05	52.86	47.86	48.48	38.43	31.59	59.39	0.57605	0.0504315	0.124339	NotSig
TRINITY_DN134_c0_g3	1.62	2.66	1.97	2.75	3.06	2.42	1.35	0.98	1.18	3.44	5.09	3.44	2.51187	0.0153782	0.0485188	Up
TRINITY_DN134_c1_g1	90.48	130.46	150.9	66.71	71.44	60.77	140.54	106.86	109.57	109.69	167.85	147.88	0.930218	0.74376	0.787857	NotSig
TRINITY_DN134_c1_g2	91.92	134.23	106.19	65.17	62.01	83.64	162.21	169.22	162.41	85.4	108.5	119.61	0.578237	0.000715498	0.0036975	NotSig
TRINITY_DN134_c2_g1	81.67	92.07	104	36.71	46.46	50.27	48.39	49.68	45.8	85.53	84.52	100.43	1.57934	0.0896977	0.191203	NotSig
TRINITY_DN13502_c0_g1	225.83	322.51	244.1	627.9	479.86	489.43	4361.03	4318.04	4276.41	29.28	124.9	13.86	0.0658066	2.54286e-11	5.23546e-09	Down
TRINITY_DN13504_c0_g1	2.18	1.51	1.98	3.05	3.93	2.35	0.12	0.16	0	3.4	3.55	4.79	31.8333	0.00101568	0.0049696	Up
TRINITY_DN13513_c0_g1	3.38	3.72	3	7.54	7.39	11.06	30.48	33.14	28.42	9.74	9.77	9.77	0.236745	3.72287e-07	8.06192e-06	Down
TRINITY_DN13519_c0_g1	19.27	17.96	19.08	20.9	24.59	20.15	13.36	10.88	13.41	24.76	26.49	30.72	1.8054	0.00275496	0.0115796	NotSig
TRINITY_DN13519_c1_g4	512.88	373.87	393.33	352.47	308.91	226.68	209.34	210.49	232.77	265.14	390.87	350.3	1.62144	0.0210707	0.0624277	NotSig
TRINITY_DN13522_c0_g1	1.52	1.06	1.2	1.15	2.63	1.3	11.47	8.51	8.36	1.47	0.93	2.02	0.156199	1.37691e-07	3.63744e-06	Down
TRINITY_DN13524_c0_g1	5.5	8.29	6.44	10.5	12.83	11.06	19.94	15.03	18.28	8.5	9.3	13.07	0.535149	0.000768679	0.00392232	NotSig
TRINITY_DN13527_c0_g1	0.71	1.41	0.43	2.03	1.55	1.18	5.62	3.41	4.22	2.21	2.5	5.19	0.432956	0.0194334	0.0585529	Down
TRINITY_DN135298_c0_g1	0.76	1.23	0.78	6.38	10.09	6.24	10.98	8.44	13.89	1.11	1.75	3.21	0.315721	0.00526211	0.0200102	Down
TRINITY_DN1352_c0_g1	5.88	4.93	6.07	3.74	5.06	4.84	10.5	8.57	9.95	3.77	5.05	5.26	0.51229	7.59454e-06	8.35528e-05	NotSig
TRINITY_DN13531_c0_g1	0.06	1.05	0.8	1.27	5.07	2.2	51.67	38.29	41.16	1.47	0.7	2.69	0.0389211	4.78627e-09	3.01372e-07	Down
TRINITY_DN13532_c1_g1	13.53	20.06	15.8	37.27	40.16	37.71	88.52	88.74	76.16	56.7	61.06	66.06	0.458199	0.00323485	0.0132824	Down
TRINITY_DN13538_c0_g1	1.96	7.14	5.74	0	0.38	1.22	24.13	16.44	13.98	13.8	11.35	17.28	0.359731	0.0175651	0.0538749	Down
TRINITY_DN13539_c0_g1	0.95	0.31	0.31	0	0	0	0	0	0	13.15	20.35	18.33	Inf	0.280034	0.42299	NotSig
TRINITY_DN13539_c1_g1	15.89	8.89	31.24	30.28	42.71	38.56	57.4	48.09	46.1	15.1	18.23	11.76	0.467621	0.00514656	0.0196283	Down
TRINITY_DN1353_c1_g1	3.63	3.47	3.3	8.76	8.69	12.06	0.89	2.89	2.69	4.83	6.65	3.44	2.82483	0.0656316	0.152046	NotSig
TRINITY_DN135401_c0_g1	0	0	0	0	0	0	0.32	0.8	0.35	1.53	1.22	4.82	1.71655	0.722832	0.770158	NotSig
TRINITY_DN13555_c0_g1	2.3	2.81	1.28	28.3	31.47	23.86	22.07	16.39	19.33	3.84	2.36	3.58	0.575647	0.310598	0.435966	NotSig
TRINITY_DN1355_c0_g1	25.58	17.5	13.01	8.06	30.84	3.42	48.15	44.42	31.6	0	0	0	0.264181	0.00209268	0.00923583	Down
TRINITY_DN13561_c1_g1	44.92	31.06	72.72	7.81	9.99	9.64	16.54	13.35	10.59	25.1	15.32	25.06	1.98962	0.312627	0.436673	NotSig
TRINITY_DN13562_c0_g1	0	0	0	33.22	12.23	2.85	0	0	0	0	0	0	Inf	0.439995	0.527611	NotSig
TRINITY_DN13563_c0_g2	4.97	2.05	4.51	4.48	2.75	2.2	0	0	0	15.62	18.99	17.2	Inf	0.0820593	0.179373	NotSig
TRINITY_DN13563_c1_g1	45.34	52.27	41.63	54.54	43.57	33.93	43.42	60.16	26.22	166.81	142.3	227.3	2.07419	0.298296	0.430725	NotSig
TRINITY_DN13564_c0_g2	0.32	0.07	0.2	0.55	0.06	0.5	0.82	0.63	1.25	0.13	0.27	0.07	0.267901	0.00109688	0.00531278	Down
TRINITY_DN1356_c0_g1	185.36	297.81	260.41	160.16	136.59	148.74	119.31	90.68	106.72	188.01	153.71	269.54	1.89482	0.0254985	0.0726583	NotSig
TRINITY_DN1356_c1_g1	33.21	33.17	36.27	22.22	22.22	29.58	8.47	9.49	8.76	27.73	33	30.11	3.3372	3.40604e-05	0.000284663	Up
TRINITY_DN13581_c0_g1	3.18	2.95	2.85	2.64	2.64	3.66	9.51	7.78	8.19	2.5	3.12	3.79	0.357535	5.42441e-08	1.82695e-06	Down
TRINITY_DN13587_c0_g1	1.47	2.6	2.11	3.18	4.89	3.27	7.33	9.78	8.42	6.57	5.61	6.29	0.469905	0.00337593	0.0137529	Down
TRINITY_DN135880_c0_g1	20.4	21.28	28.8	22.82	27.04	27.39	17.93	19.05	21.68	35.92	45.64	44.84	1.55773	0.0867875	0.186625	NotSig
TRINITY_DN135897_c0_g1	0	0	0	0	0	0	22.59	13.5	28.66	0	6.2	0	0.0319176	1.08357e-05	0.000110873	Down
TRINITY_DN1358_c0_g1	111.2	108.88	132.72	95.79	125.81	105.85	51.91	52.2	52.1	60.37	42.82	67	1.81474	0.0441907	0.112194	NotSig
TRINITY_DN13592_c0_g1	0.29	0.14	0	2.51	1.14	7.8	7.2	17.83	12	1.15	0.15	0.66	0.124584	0.000549336	0.00297762	Down
TRINITY_DN13595_c0_g1	0	0	0	65.89	69.22	58.67	74.86	98.87	89.75	0	0	0	0.245155	0.00709616	0.0257179	Down
TRINITY_DN13597_c0_g1	0.03	0	0	16.24	19.42	16.06	2.05	2.22	2.14	0	1.02	0.19	2.75403	0.480407	0.555083	NotSig
TRINITY_DN13598_c0_g1	7.71	4.68	24.1	13.44	19.6	22.43	32.65	33.64	6.77	51.57	111.1	75.41	1.50579	0.586013	0.648564	NotSig
TRINITY_DN13599_c0_g1	2.59	7.28	4.93	15.61	17.34	16.5	19.54	20.03	22.11	7.68	8.09	6.9	0.469736	0.00724546	0.0261858	Down
TRINITY_DN135_c1_g1	0	0.06	0.15	0.82	0.12	0.17	3.81	2.85	3.25	5.29	2.97	5.91	0.521023	0.295772	0.42999	NotSig
TRINITY_DN136024_c0_g1	49.57	34.02	54.29	0	0	0	0	0	0	0	4.76	0	Inf	0.279555	0.42287	NotSig
TRINITY_DN13603_c5_g1	0	0	0	46.24	16.25	3.93	0	0	0	0	0	0	Inf	0.443763	0.529439	NotSig
TRINITY_DN13606_c0_g1	0.54	0.63	1.28	0.13	0.26	0	0	0	0	0.03	3.82	0.62	Inf	0.281455	0.423582	NotSig
TRINITY_DN136117_c0_g1	8.01	10.17	8.56	20.04	20.34	31.07	21.56	20.59	23.68	11.02	11.59	14.93	0.687275	0.159331	0.289802	NotSig
TRINITY_DN13614_c0_g1	0	0	0	0	0	0	1.21	0.22	0.43	0.88	0.55	3.49	0.88172	0.918953	0.934588	NotSig
TRINITY_DN13615_c1_g2	4.16	4.16	5.19	6.79	7.01	5.79	3.81	2.32	1.98	3.12	10.87	7.09	2.22688	0.0395329	0.102741	Up
TRINITY_DN1361_c0_g1	22.34	15.98	19.37	16.49	18.98	17.11	9.8	8.4	9.3	23.4	22.37	23.03	2.17055	0.000125301	0.000856761	Up
TRINITY_DN13622_c1_g1	2.52	4.33	3.5	6.86	5.77	3.98	285.73	129.06	136.41	1.74	2.19	4.22	0.0212325	4.63811e-05	0.000369312	Down
TRINITY_DN13633_c0_g1	0.41	0.99	0.46	0.81	1.07	1.15	2.22	2.32	2.61	0.74	0.63	0.51	0.315618	2.79328e-06	3.85034e-05	Down
TRINITY_DN13641_c0_g1	0	0	0	11.45	3.86	0.99	0	0	0	0	0	0	Inf	0.446371	0.530403	NotSig
TRINITY_DN13643_c0_g1	54.49	48.87	85.65	2.98	0.65	3.64	0	0	0	9.26	14.23	21.74	Inf	0.15903	0.289392	NotSig
TRINITY_DN136484_c0_g2	0	0	0	0	0	0	0	0	0	16.8	17.29	20.45	Inf	0.29238	0.42974	NotSig
TRINITY_DN1364_c0_g1	5.14	3.43	2.34	6.11	9.65	5.8	13.45	13.56	14.02	6.92	5.89	5.5	0.412544	6.79434e-05	0.000511292	Down
TRINITY_DN136560_c0_g1	10.11	8.52	7.52	9.83	9.82	16.31	3.47	10.09	13.22	89.47	116.4	79.14	4.32064	0.280209	0.42299	NotSig
TRINITY_DN13658_c0_g1	6.06	6.13	6.89	8.55	10.6	13.04	6.26	7.44	10.31	2.13	3.75	3.84	0.846731	0.584409	0.647175	NotSig
TRINITY_DN1365_c0_g1	376.8	316.38	385.71	280.16	340.71	237.37	214.12	210.19	182.51	215.52	238	306.49	1.48157	0.025599	0.0728487	NotSig
TRINITY_DN1365_c2_g1	6.56	9.1	6.48	25.72	28.89	21.99	15.48	16.55	13.34	7.26	7.45	7.79	0.89075	0.771305	0.810614	NotSig
TRINITY_DN13661_c0_g1	0.13	0.94	0.14	81.47	7.35	270.04	1.42	2.81	2.48	5.84	192.48	29.81	29.2201	0.312241	0.436591	NotSig
TRINITY_DN13669_c0_g1	0	0	0	3304.1	1452.2	278.45	0	0.41	0	0	0	0	4093.29	0.427456	0.521959	NotSig
TRINITY_DN1366_c0_g2	129.59	117.21	107.85	144.93	203.42	320.9	87.44	113.06	103.02	106.23	143.43	130.15	1.54159	0.210445	0.352687	NotSig
TRINITY_DN13670_c0_g1	0.32	0.3	0.51	0.41	0.91	1.37	1.81	1.59	2.6	0.67	0.77	1.24	0.361111	0.00105887	0.00514985	Down
TRINITY_DN1367_c0_g1	2.99	3.95	3.91	16.26	17.21	11.35	6.39	5.48	5.67	13.01	12.67	17.27	1.87419	0.175924	0.310558	NotSig
TRINITY_DN1367_c0_g2	6.2	7.87	5.91	46.14	48.6	30.79	6.64	4.48	6.12	29.5	29.22	29.4	4.51721	0.0629197	0.147423	NotSig
TRINITY_DN1367_c1_g1	13.76	19.38	18.62	6.18	9.56	8.74	29.1	25.44	27.07	17.09	16.58	27.87	0.562758	0.013838	0.0444951	NotSig
TRINITY_DN13682_c0_g1	13.54	17.6	24.8	25.71	22.98	7.02	40.32	22.65	30.26	16.67	30.77	72.19	0.826916	0.651123	0.707056	NotSig
TRINITY_DN13685_c0_g1	197.51	227.69	163.13	1369.83	461.93	2428.77	92.85	88.64	50.44	731.82	7086.75	1451	20.2912	0.282692	0.4243	NotSig
TRINITY_DN13690_c0_g1	2.68	1.87	1.69	4.83	4.52	7	4.64	4.01	4.71	4.73	4.75	4.23	0.905689	0.686681	0.738613	NotSig
TRINITY_DN136984_c0_g1	1.6	1.3	2.16	6.56	11.12	6.59	59.24	49.2	65.64	1.38	2.16	1.23	0.0652956	1.18949e-08	6.05053e-07	Down
TRINITY_DN137026_c0_g2	0	0	0	0	0	0	0	0	0	104.94	106.73	82.15	Inf	0.294109	0.429764	NotSig
TRINITY_DN13703_c0_g1	123.96	115.33	132.8	173.81	222.84	179.28	31.19	46.8	36.67	145.09	118.13	142.85	3.93654	0.000351546	0.00204572	Up
TRINITY_DN13704_c0_g1	0	0	0	17.41	19.23	18.99	0	0	0	0.26	0.69	0.44	Inf	0.273608	0.417585	NotSig
TRINITY_DN13705_c0_g1	18.6	18.62	13.4	9.59	9.53	13.03	4.13	7.72	6.77	0	3.01	0	1.53562	0.461063	0.540923	NotSig
TRINITY_DN13708_c0_g1	3.97	4.42	3.61	8.33	8.37	7.42	13.93	11.11	9.6	5.83	7.61	11.19	0.584584	0.0145719	0.0464744	NotSig
TRINITY_DN1370_c0_g1	4.96	4.81	10.11	21.88	33.53	31.29	16.38	14.86	17.04	0	4.8	0	0.768986	0.645086	0.701434	NotSig
TRINITY_DN1370_c0_g2	5.28	6.71	6.06	37.43	58.23	33.26	20.88	37.51	40.04	5.65	13.81	9.68	0.596397	0.28519	0.426342	NotSig
TRINITY_DN1370_c3_g1	0.11	0.12	0	43.37	38.67	67.69	21.63	25.25	26.57	0	5.78	0.79	0.71037	0.653436	0.708868	NotSig
TRINITY_DN1370_c4_g1	0	4.86	2.35	12.46	20.54	26.91	35.44	33.06	31.05	0.18	0	0	0.225347	0.00178594	0.00806316	Down
TRINITY_DN137156_c2_g1	0.55	0	0	26.76	29.44	18.56	0	1.92	0	0.18	0	0	13.1059	0.33154	0.448026	NotSig
TRINITY_DN13715_c0_g1	0	1.19	1.67	0	0	0	0	0	0	51.84	45.71	39.36	Inf	0.279986	0.42299	NotSig
TRINITY_DN1371_c1_g1	0.17	0.15	0.22	1.57	1.41	0.78	1.17	1.31	1.11	0.86	1.3	1.07	0.699164	0.301498	0.432204	NotSig
TRINITY_DN13720_c0_g3	0.57	1.12	0.97	0.91	1.55	1.23	1.61	1.66	1.93	0	0	0	0.407051	0.0160654	0.0502129	Down
TRINITY_DN13724_c0_g2	22.66	21.77	15.73	50.96	54.01	38.71	73.51	72.59	73.4	19.75	27.06	23.84	0.416841	0.000455268	0.00254319	Down
TRINITY_DN13724_c0_g3	2.17	4.26	1.97	0.51	0.91	0.47	0.75	0.52	0.41	1.94	3.49	2.61	3.6369	0.0860208	0.18553	NotSig
TRINITY_DN13728_c0_g2	20.53	18.92	29.27	0	0	0	0	0	0	0	0	0	Inf	0.302801	0.432607	NotSig
TRINITY_DN1372_c0_g1	0.32	8.57	0	10.36	11.54	10.29	0	2.03	0.34	32.63	49.87	40.47	23.0731	0.137281	0.260484	NotSig
TRINITY_DN1372_c1_g1	0.66	0.38	0.38	24.62	19.35	10.56	1.7	1.76	1.42	0.75	0.16	0.33	3.90642	0.425948	0.521077	NotSig
TRINITY_DN13730_c0_g1	7.38	14.2	11.87	21.25	31.03	22.01	133.51	95.92	114.36	35.47	28.33	47.65	0.212523	2.34633e-06	3.35919e-05	Down
TRINITY_DN1373_c0_g1	1.05	2.27	1.67	2.73	2.47	2.59	17.14	12.35	14.61	3.28	3.01	4.34	0.176946	1.0855e-07	3.06087e-06	Down
TRINITY_DN137416_c0_g1	0	0	0	178.64	79.63	17.65	0	0	0	0	0	0	Inf	0.421542	0.519558	NotSig
TRINITY_DN137437_c0_g1	16.23	23.93	20.52	0	0	0	0	0	0	1.33	0.59	0	Inf	0.277104	0.420633	NotSig
TRINITY_DN13743_c1_g1	2.64	1.66	0.96	11.01	6.58	6.61	1.76	0	1.26	2.83	2.83	0.87	3.97241	0.172581	0.306524	NotSig
TRINITY_DN13744_c0_g1	0.92	0.66	0.73	3.18	2.59	2.22	0.85	0.91	0.52	0.23	0.95	0.43	1.74123	0.394804	0.503337	NotSig
TRINITY_DN13744_c0_g2	1.37	2.31	3.48	0.13	0.85	0.89	0.12	0.07	0.09	0.98	8.72	1.04	23.5357	0.210174	0.352469	NotSig
TRINITY_DN1374_c0_g1	11.89	3.58	11.2	201.85	281.82	214.71	12.69	15.05	15.29	1.16	1.58	1.9	5.65257	0.356865	0.469887	NotSig
TRINITY_DN1374_c1_g1	1.02	1.56	1.43	1.05	1.53	1.03	3.27	5.09	3.96	1.29	1.92	1.91	0.344697	1.46358e-05	0.000142416	Down
TRINITY_DN13753_c0_g1	0.74	1.36	2.12	44.92	44.84	44.46	59.52	67.29	65.45	0	0	2.11	0.24368	0.00408676	0.0161565	Down
TRINITY_DN13754_c0_g1	29.04	23	23.41	31.28	23.25	18.82	37.01	39.95	32.99	11.47	13.37	15.36	0.572988	0.00388361	0.0154712	NotSig
TRINITY_DN13759_c2_g2	0.14	0.15	0.29	0.33	0.98	0.74	18.85	14.8	13.24	0.58	0.05	1.07	0.0307813	1.05763e-08	5.53168e-07	Down
TRINITY_DN1375_c0_g1	33.86	39.63	43.69	501.41	687.02	397.91	71.51	74.72	62.93	214.29	223.15	242.33	3.79819	0.178879	0.314651	NotSig
TRINITY_DN13763_c0_g2	1.08	0.69	1.45	16.9	23.34	12.96	1.44	1.31	1.96	0.85	1.51	1.4	4.25902	0.346995	0.461155	NotSig
TRINITY_DN13767_c0_g1	29.83	37.84	28.31	29.06	29.98	62.87	51.4	58.89	48.05	19.19	28.78	17.58	0.596691	0.0246189	0.0708147	NotSig
TRINITY_DN137727_c0_g1	0	0	0	4.65	1.92	0.6	0	0	0	0	0	0	Inf	0.417386	0.517682	NotSig
TRINITY_DN1377_c0_g1	5.15	8.39	7.09	9.79	9.14	10.1	20.69	16.82	19.01	10.56	10.28	13.36	0.494574	8.2213e-05	0.000602137	Down
TRINITY_DN13781_c1_g2	0	0.08	0	15.4	22	16.25	4.04	6.09	4.98	0	0	0	1.18531	0.867269	0.891037	NotSig
TRINITY_DN13782_c0_g2	24.19	13.46	44.65	53.73	80.26	77.26	13.24	11.99	11.01	0	15.96	0	2.84685	0.254734	0.399631	NotSig
TRINITY_DN1378_c0_g1	123.59	98.58	89.8	177.04	203.73	241.58	189.83	207.85	227.05	140.55	177.5	129.26	0.737188	0.102251	0.21116	NotSig
TRINITY_DN1378_c1_g1	18.42	13.22	16.11	10.4	11.72	12.48	5.04	6.4	5.42	19.6	18.22	18.92	2.7499	0.000899923	0.00449823	Up
TRINITY_DN1378_c2_g1	5.07	3.38	10.51	4.33	2.5	12.71	20.47	46.88	16.58	12.9	7.73	7.13	0.263156	0.00356374	0.0143735	Down
TRINITY_DN13795_c0_g1	10.77	6.86	8.32	0	0	0.57	29.88	27.11	31.63	0	12.33	0.35	0.147446	1.21071e-05	0.000121737	Down
TRINITY_DN13796_c0_g1	12.52	11.03	9.99	22.7	28.91	27.61	10.38	9.48	9.36	11.58	11.27	15.02	1.71834	0.151955	0.281011	NotSig
TRINITY_DN13798_c0_g1	26.64	22.07	19.88	57.03	34.04	127.19	96.41	112.73	95.89	36.64	58.38	43.32	0.464643	0.0209642	0.0621832	Down
TRINITY_DN13799_c0_g1	0	22.12	30.78	21.32	15.61	24.62	0	2.68	2.89	1.93	2.35	19.22	8.25554	0.0721509	0.163214	NotSig
TRINITY_DN13801_c0_g1	2.39	3.1	1.9	2.09	3.94	3.27	4.73	3.98	4.65	1.08	1.39	1.37	0.512226	0.00451511	0.0175414	NotSig
TRINITY_DN13802_c0_g1	46.74	91.05	62	44.21	43.94	75.71	151.17	165.28	152.91	78.79	90.68	113.94	0.459534	0.000197546	0.00125668	Down
TRINITY_DN13804_c0_g1	1.1	1.3	1.24	0.15	0	0	3.51	3.71	1.85	2.18	2.1	2.15	0.375597	0.0126433	0.0413505	Down
TRINITY_DN13805_c0_g1	0	1.34	1.35	35.87	17.21	5.15	0	0	0	0	0	0.1	Inf	0.374933	0.485881	NotSig
TRINITY_DN13808_c1_g2	14.54	18.12	18.36	11.88	14	9.54	0	0	0	35.38	40.95	43.03	Inf	0.0152847	0.0482965	Up
TRINITY_DN138159_c1_g1	8.19	7.3	20.17	2.75	1.8	1.91	3.03	0.77	0.8	6.14	4.13	2.87	4.00435	0.212092	0.354508	NotSig
TRINITY_DN13820_c0_g1	0.96	1.85	3.42	0.78	0.41	0.15	1	0.99	1.33	2.85	9.5	5.19	2.52108	0.369403	0.481222	NotSig
TRINITY_DN13820_c1_g1	3.93	2.88	8.05	27.49	27.86	13.74	0.37	0.82	0.18	1.18	3.81	2.94	22.3552	0.153281	0.282536	NotSig
TRINITY_DN13822_c1_g1	0	0	0	0.71	0.28	0	0.06	0.06	0.37	3.56	0.83	5.8	7.60544	0.399118	0.50626	NotSig
TRINITY_DN13825_c0_g1	0.62	3.51	1.04	7.1	9.16	3.37	25.08	26.88	26.35	4.81	1.11	4.03	0.147916	1.55205e-07	3.98565e-06	Down
TRINITY_DN13827_c0_g1	30.63	35.12	39.26	29.47	27.59	24.19	11.19	14.37	12.3	28.08	24.51	31.28	2.37832	0.00014295	0.000959164	Up
TRINITY_DN138283_c0_g1	0	0.94	3.95	1.11	3.93	3.64	1.25	3.33	1.22	77.58	69.23	83.79	14.0328	0.286274	0.426906	NotSig
TRINITY_DN13828_c0_g1	1.92	0	0	98.66	82.91	35.49	0.34	0.67	0.68	4.13	9.61	2.82	46.4576	0.290087	0.429309	NotSig
TRINITY_DN1382_c0_g1	0.19	0.79	0.69	2.24	2.35	1.95	0.47	0.23	0.64	1.28	2.12	0.96	3.12687	0.0730389	0.164763	NotSig
TRINITY_DN1382_c0_g2	2.18	3.64	3.45	16.76	19.36	21.5	6.49	8.84	7.29	0	1.86	0	1.01312	0.985446	0.988189	NotSig
TRINITY_DN1382_c1_g1	5.04	4.08	3.66	2.62	3.76	4.28	1.98	2.45	2.97	5.29	5.27	5.68	1.78739	0.00961821	0.0331098	NotSig
TRINITY_DN13830_c0_g1	36.18	32.57	36.22	39.4	44.76	32.11	35.47	30.56	37.22	6.38	26.65	9.35	0.851073	0.531768	0.600833	NotSig
TRINITY_DN13833_c0_g1	0.36	0.26	0.26	1.27	0.78	1.1	1.9	1.49	2.52	0.13	0.19	0.32	0.263395	0.000614856	0.00326445	Down
TRINITY_DN138349_c0_g1	3.93	2.24	4.88	0	0	0	1.94	0.98	2.34	18.78	17.2	18.35	4.14322	0.293351	0.429764	NotSig
TRINITY_DN13836_c1_g2	20.66	18	14.91	21.2	22.84	18.49	154.9	154.12	135.55	34.77	22.59	36.21	0.157208	5.8019e-10	5.78896e-08	Down
TRINITY_DN13839_c0_g1	0.49	0.19	0.35	2.81	3.97	4.11	0.83	0.55	0.31	2.08	2.68	3.05	3.89152	0.103808	0.213121	NotSig
TRINITY_DN138454_c0_g1	0	1.65	2.64	0	0	0	0	0	0	32.27	96.11	62.34	Inf	0.327089	0.444859	NotSig
TRINITY_DN13846_c0_g2	0	0	0	184.65	91.84	206.34	860.97	921.48	1025.24	35.39	67.87	21.71	0.072159	1.60953e-08	7.61943e-07	Down
TRINITY_DN13849_c1_g1	0	0	0	42.55	48.26	27.3	0	0	0	0	0	0	Inf	0.306371	0.434163	NotSig
TRINITY_DN13850_c0_g1	18.02	12.33	9.74	9.3	12.56	2.4	44.74	46.29	54.78	9.49	9.07	7.08	0.205724	1.51779e-07	3.91397e-06	Down
TRINITY_DN13851_c0_g1	0	1.6	5.01	4.68	4.23	5.72	0	0	0	40.14	22.78	27.1	Inf	0.172071	0.306009	NotSig
TRINITY_DN13851_c0_g2	8.74	11.46	9.64	21.91	14.27	29.3	25.28	21.63	5.32	20.52	37.71	17.41	1.09107	0.813823	0.846587	NotSig
TRINITY_DN13854_c0_g1	259.49	380.33	1191.84	14.97	8.41	271.81	5.75	1.67	0	41.6	299.35	137.85	117.055	0.215984	0.358928	NotSig
TRINITY_DN13855_c0_g1	0	0	0	177.67	69.26	9.9	0	0	0	0	0	0	Inf	0.446152	0.530297	NotSig
TRINITY_DN13856_c0_g1	24.8	33.72	40.28	76.65	117.28	98.62	74.79	67.43	76.98	32.34	64.32	34.21	0.79413	0.465237	0.543486	NotSig
TRINITY_DN13857_c0_g1	1.6	1.25	2.38	15.89	9.84	17.44	0.48	1.63	0.72	3.76	3.13	4.78	7.07538	0.153525	0.282818	NotSig
TRINITY_DN1385_c0_g1	329.96	341.73	353.51	1.98	0.13	0.9	16.49	19.56	12.02	63.99	200.69	76.75	9.49754	0.17175	0.305779	NotSig
TRINITY_DN13861_c0_g1	33.37	48.71	44.83	24.65	21.97	34.89	75.22	66.36	71.85	56.61	43.91	70.05	0.591904	0.010517	0.0355806	NotSig
TRINITY_DN138671_c0_g1	1.36	1.05	1.82	3.35	3.68	3.67	3.63	2.13	2.21	4.23	5.47	4.6	1.2225	0.54437	0.612072	NotSig
TRINITY_DN13868_c0_g1	0.55	6.41	3.11	4.64	1.5	2.92	5.1	4.89	2.74	20.81	14.65	37.68	2.41608	0.431338	0.523816	NotSig
TRINITY_DN1386_c1_g1	4.61	12.1	9.56	20.5	14.24	20.62	8.03	7.99	9.12	13.03	39.45	20.72	2.0529	0.169724	0.303026	NotSig
TRINITY_DN1387_c2_g1	6.44	13.77	14.22	2.06	0.62	3.43	15.34	18.38	20.98	3.55	10.42	13.54	0.414686	0.0100491	0.0343742	Down
TRINITY_DN1387_c5_g1	31.83	40.23	41.65	11.96	11.54	14.93	103.26	84.51	103.71	52.61	39.9	74.07	0.364485	0.0006834	0.00355571	Down
TRINITY_DN1387_c7_g1	0.68	0.84	0.86	1.08	1.24	1.39	4.83	4.71	4.53	0.78	2.14	1.33	0.244966	1.36076e-07	3.60212e-06	Down
TRINITY_DN13880_c0_g1	9.93	16.22	14.54	14.83	19.19	26.89	26.44	29.54	28.07	25.12	23.35	22.54	0.684553	0.0271814	0.0763303	NotSig
TRINITY_DN13880_c1_g1	262.68	311.73	275.18	538.58	581.75	367.84	719.17	697.43	695.86	745.61	832.2	1034.79	0.781137	0.36847	0.4802	NotSig
TRINITY_DN13881_c0_g1	1.79	3.03	2.53	1.6	1.88	3.31	6.69	5.29	7.19	3.44	3.56	4.54	0.446531	0.000297893	0.00178557	Down
TRINITY_DN138824_c0_g1	2.31	0.63	0.72	0.64	0.61	0.81	1.05	2.3	2.9	0.87	0.71	0.78	0.430933	0.0193851	0.0584753	Down
TRINITY_DN13884_c2_g1	1.77	0.57	0.57	1.35	1.28	1.27	0	0.29	0	0.06	5.9	0.3	15.023	0.226002	0.370708	NotSig
TRINITY_DN13896_c2_g1	14.87	9.53	17.12	0.38	0.12	0.12	0.25	0.13	0.17	1.29	35.38	2.03	48.9939	0.244002	0.38891	NotSig
TRINITY_DN1389_c0_g1	4.13	4.19	4.92	7.19	7.14	5.77	10.05	10.29	9.7	12.13	10.47	15.12	0.788504	0.379333	0.489545	NotSig
TRINITY_DN138_c0_g1	14.03	33.8	14.08	15.39	28.95	15.68	2.56	8.36	2.56	13.18	17.66	13.07	4.10089	0.0130603	0.0424895	Up
TRINITY_DN138_c0_g2	25.35	24.55	26.72	6.81	19.11	21.03	9.81	8.11	10.74	23.95	24.42	30.47	2.35415	0.0091513	0.0317129	Up
TRINITY_DN138_c0_g4	39.74	29.19	26.68	26.05	33.18	30.23	10.57	11.38	11.28	21.44	25.6	22.61	2.55512	0.000446289	0.00250165	Up
TRINITY_DN138_c1_g1	62.07	47.73	52.13	67.82	77.34	84.67	37.66	37.06	36.5	65.4	65.25	68.83	1.77198	0.00174856	0.0079335	NotSig
TRINITY_DN13903_c0_g1	5.16	4.3	5.19	7.6	6.03	8.52	20.2	16.21	18.8	8.04	9.58	6.59	0.368351	2.3836e-06	3.40128e-05	Down
TRINITY_DN1390_c0_g1	31.35	23.98	28.23	44.73	49.54	49.28	20.4	20.79	24.87	6.59	9.3	5.07	1.25174	0.615171	0.67504	NotSig
TRINITY_DN1390_c0_g2	13.53	12.93	14.22	8.56	8.54	10.4	9.72	10.45	10.55	4.7	9.1	6.95	0.964952	0.854383	0.880168	NotSig
TRINITY_DN139129_c0_g2	93.62	49.36	85.4	0	0	0	0	0	0	41.75	118.9	59.24	Inf	0.0874513	0.187648	NotSig
TRINITY_DN13914_c0_g1	0.24	2.35	0.95	11.04	26.85	30.28	0	0.25	0	15.21	12.24	11.27	147.24	0.0857073	0.185131	NotSig
TRINITY_DN1391_c1_g1	5.62	7.42	5.9	37.63	37.6	22.36	34.71	33.58	35.25	42.56	23.85	15.53	0.638948	0.181892	0.318181	NotSig
TRINITY_DN139200_c0_g1	5.51	6.19	2.6	0	0.13	0.32	0	0	0	0.08	0.17	0.09	Inf	0.288321	0.428612	NotSig
TRINITY_DN13920_c0_g1	4.76	6.85	13.84	2.93	3	0.86	0.59	3.22	0.89	5.44	5.69	5.54	3.46879	0.111465	0.224295	NotSig
TRINITY_DN13921_c0_g1	6.71	13.52	7.23	8.43	18.4	20.68	4.94	4.44	5.89	5.24	5.3	4.28	1.96005	0.207992	0.349871	NotSig
TRINITY_DN139234_c0_g1	0.43	0.18	0.18	0.55	1.1	0.8	0.06	0.03	0.2	0.06	0.52	0.19	4.6092	0.119004	0.234982	NotSig
TRINITY_DN139237_c0_g1	31.75	23.4	19.66	10.05	22.27	5.09	26.64	42.69	23.28	9.36	11.64	9.54	0.513839	0.0330357	0.0893278	NotSig
TRINITY_DN13923_c0_g1	59.93	33.5	59.22	0.42	1.25	0.92	1.33	1.19	1.77	0.25	0.88	0.32	12.1748	0.330688	0.447367	NotSig
TRINITY_DN13924_c0_g1	0.09	0.09	0	4.99	3.65	4.92	1.21	1.61	1.88	0	0	0	0.974468	0.977137	0.981526	NotSig
TRINITY_DN1392_c0_g1	1.75	2.16	2.09	0.74	0.35	1.3	5.03	2.94	6.45	2.72	4.4	5.03	0.474804	0.0403561	0.104441	Down
TRINITY_DN139467_c0_g1	8.59	3.13	7.61	10.58	18.49	11.89	7.52	9.79	5.21	20.01	64.89	29.78	2.58985	0.313378	0.436913	NotSig
TRINITY_DN139485_c2_g1	239.46	302.33	296.49	559.62	543.21	485.11	191.96	199.42	159.8	345.71	457.56	540.17	2.27975	0.00978701	0.0336552	Up
TRINITY_DN139508_c0_g2	0	0.42	0.14	1.72	1.79	1.4	26.87	31.36	29.27	0	0	0	0.0208381	8.91092e-12	2.29072e-09	Down
TRINITY_DN1395_c1_g1	2.19	2.11	2.67	3.72	6.68	5.2	7.26	6.05	7.38	6.55	6.83	6.52	0.684227	0.10963	0.221532	NotSig
TRINITY_DN13962_c0_g1	43.35	42.75	52.4	41.12	53.18	33.8	210.44	144.85	200.42	90.01	57.78	150.09	0.338594	0.000489649	0.00270036	Down
TRINITY_DN13966_c0_g1	81.35	83.86	77.38	51.34	55.39	51.1	23.92	26.61	20.3	118.37	108.08	117.02	3.50082	0.00443005	0.0172818	Up
TRINITY_DN139673_c0_g1	3.25	4.4	2.51	7.27	9.47	11.9	6.77	6.13	7.69	5.33	5.77	5.38	0.894933	0.696736	0.747816	NotSig
TRINITY_DN1396_c0_g1	17.88	19.25	18.14	9.65	7.21	10.71	5.15	6.43	5.78	13.09	10.01	8.53	2.19796	0.029642	0.0819799	Up
TRINITY_DN13970_c0_g1	26.62	18.37	7.69	3.45	3.36	9.12	33.51	18.56	30.28	5.51	4.18	7.77	0.348391	0.00670079	0.0244903	Down
TRINITY_DN139720_c0_g1	1.69	0.97	0.94	0.99	1.05	1.17	0.59	1.16	1.19	2.51	2.79	2.11	1.61224	0.20607	0.347948	NotSig
TRINITY_DN139736_c0_g1	75.11	48	37.75	166.81	146.58	72.34	71.35	56.67	55.47	33.08	64.57	56.98	1.27386	0.566303	0.631492	NotSig
TRINITY_DN13976_c0_g1	171.73	142.46	107.04	120.72	75.77	70.89	32.24	28.66	35.12	88.54	90.29	124.48	3.44345	0.00267937	0.0113021	Up
TRINITY_DN1397_c0_g1	16.54	15.69	14.38	25.12	35.88	27.58	41.54	24.55	19.27	39.48	41.52	43.38	1.01363	0.961124	0.969043	NotSig
TRINITY_DN1397_c1_g1	73.23	69.99	86.81	80.27	91.28	68.34	32.36	27.26	41.17	51.59	44.02	70.19	2.10246	0.00266475	0.0112515	Up
TRINITY_DN139827_c0_g1	0	0	0	18.33	9.67	49.64	39	41.36	30.72	0	0	0	0.232985	0.018243	0.055586	Down
[truncated: 10,972 more rows]
